# Supplementary material for: DNA methylation changes underlie the long-term association between periodontitis and atherosclerotic cardiovascular disease
Source: Front Cardiovasc Med. 2023 Apr 21;10:1164499. doi: 10.3389/fcvm.2023.1164499 (PMC10160482; doi:10.3389/fcvm.2023.1164499)
Supplement: Supplementary file 2 [file Table2.xlsx]

## Sheet: WDPG_vs_WD.DMR_Hypo_genes.ident
##Databases: KEGG PATHWAY
##Statistical test method: hypergeometric test / Fisher's exact test
##FDR correction method: Benjamini and Hochberg
#Term	Database	ID	Input number	Background number	P-Value	Corrected P-Value	Input		Entrez_ID	Hyperlink
Glutamatergic synapse	KEGG PATHWAY	mmu04724	7	114	0.000534488	0.0684145	ENSMUSG00000021536|ENSMUSG00000002771|ENSMUSG00000001986|ENSMUSG00000003279|ENSMUSG00000063239|ENSMUSG00000015968|ENSMUSG00000034656		210044|14814|53623|224997|268934|12289|12286|	http://www.genome.jp/kegg-bin/show_pathway?mmu04724/mmu:53623%09red/mmu:224997%09red/mmu:210044%09red/mmu:12289%09red/mmu:268934%09red/mmu:12286%09red/mmu:14814%09red
Estrogen signaling pathway	KEGG PATHWAY	mmu04915	6	98	0.00134902	0.0863374	ENSMUSG00000021536|ENSMUSG00000030265|ENSMUSG00000090877|ENSMUSG00000024222|ENSMUSG00000039809|ENSMUSG00000034801		210044|16653|15511|14229|242425|20663|	http://www.genome.jp/kegg-bin/show_pathway?mmu04915/mmu:16653%09red/mmu:210044%09red/mmu:15511%09red/mmu:242425%09red/mmu:14229%09red/mmu:20663%09red
Amphetamine addiction	KEGG PATHWAY	mmu05031	4	67	0.00933932	0.319665	ENSMUSG00000020063|ENSMUSG00000015968|ENSMUSG00000001986|ENSMUSG00000002771		93759|12289|53623|14814|	http://www.genome.jp/kegg-bin/show_pathway?mmu05031/mmu:14814%09red/mmu:53623%09red/mmu:12289%09red/mmu:93759%09red
Nicotine addiction	KEGG PATHWAY	mmu05033	3	40	0.0134977	0.319665	ENSMUSG00000034656|ENSMUSG00000001986|ENSMUSG00000002771		12286|53623|14814|	http://www.genome.jp/kegg-bin/show_pathway?mmu05033/mmu:14814%09red/mmu:53623%09red/mmu:12286%09red
GnRH signaling pathway	KEGG PATHWAY	mmu04912	4	89	0.0230687	0.319665	ENSMUSG00000030265|ENSMUSG00000034801|ENSMUSG00000021536|ENSMUSG00000015968		16653|20663|210044|12289|	http://www.genome.jp/kegg-bin/show_pathway?mmu04912/mmu:16653%09red/mmu:210044%09red/mmu:12289%09red/mmu:20663%09red
GABAergic synapse	KEGG PATHWAY	mmu04727	4	89	0.0230687	0.319665	ENSMUSG00000039809|ENSMUSG00000021536|ENSMUSG00000034656|ENSMUSG00000015968		242425|210044|12286|12289|	http://www.genome.jp/kegg-bin/show_pathway?mmu04727/mmu:210044%09red/mmu:12286%09red/mmu:12289%09red/mmu:242425%09red
Type II diabetes mellitus	KEGG PATHWAY	mmu04930	3	50	0.0235534	0.319665	ENSMUSG00000045038|ENSMUSG00000034656|ENSMUSG00000015968		18754|12286|12289|	http://www.genome.jp/kegg-bin/show_pathway?mmu04930/mmu:12286%09red/mmu:12289%09red/mmu:18754%09red
FoxO signaling pathway	KEGG PATHWAY	mmu04068	5	135	0.0237576	0.319665	ENSMUSG00000030265|ENSMUSG00000020063|ENSMUSG00000052135|ENSMUSG00000097414|ENSMUSG00000034801		16653|93759|329934|19082|20663|	http://www.genome.jp/kegg-bin/show_pathway?mmu04068/mmu:19082%09red/mmu:16653%09red/mmu:20663%09red/mmu:93759%09red/mmu:329934%09red
Morphine addiction	KEGG PATHWAY	mmu05032	4	92	0.0255581	0.319665	ENSMUSG00000039809|ENSMUSG00000030671|ENSMUSG00000021536|ENSMUSG00000034656		242425|18576|210044|12286|	http://www.genome.jp/kegg-bin/show_pathway?mmu05032/mmu:210044%09red/mmu:12286%09red/mmu:242425%09red/mmu:18576%09red
Circadian entrainment	KEGG PATHWAY	mmu04713	4	98	0.0310052	0.319665	ENSMUSG00000015968|ENSMUSG00000021536|ENSMUSG00000001986|ENSMUSG00000002771		12289|210044|53623|14814|	http://www.genome.jp/kegg-bin/show_pathway?mmu04713/mmu:210044%09red/mmu:53623%09red/mmu:12289%09red/mmu:14814%09red
Dorso-ventral axis formation	KEGG PATHWAY	mmu04320	2	22	0.031219	0.319665	ENSMUSG00000030265|ENSMUSG00000034801		16653|20663|	http://www.genome.jp/kegg-bin/show_pathway?mmu04320/mmu:16653%09red/mmu:20663%09red
cAMP signaling pathway	KEGG PATHWAY	mmu04024	6	198	0.0320196	0.319665	ENSMUSG00000030671|ENSMUSG00000021536|ENSMUSG00000002771|ENSMUSG00000001986|ENSMUSG00000015968|ENSMUSG00000039809		18576|210044|14814|53623|12289|242425|	http://www.genome.jp/kegg-bin/show_pathway?mmu04024/mmu:53623%09red/mmu:210044%09red/mmu:12289%09red/mmu:242425%09red/mmu:14814%09red/mmu:18576%09red
MAPK signaling pathway	KEGG PATHWAY	mmu04010	7	253	0.032466	0.319665	ENSMUSG00000030265|ENSMUSG00000090877|ENSMUSG00000053395|ENSMUSG00000015968|ENSMUSG00000037887|ENSMUSG00000034801|ENSMUSG00000034656		16653|15511|81905|12289|18218|20663|12286|	http://www.genome.jp/kegg-bin/show_pathway?mmu04010/mmu:16653%09red/mmu:12286%09red/mmu:18218%09red/mmu:12289%09red/mmu:81905%09red/mmu:15511%09red/mmu:20663%09red
Retrograde endocannabinoid signaling	KEGG PATHWAY	mmu04723	4	103	0.0360275	0.321738	ENSMUSG00000034656|ENSMUSG00000021536|ENSMUSG00000001986|ENSMUSG00000015968		12286|210044|53623|12289|	http://www.genome.jp/kegg-bin/show_pathway?mmu04723/mmu:210044%09red/mmu:53623%09red/mmu:12289%09red/mmu:12286%09red
Long-term depression	KEGG PATHWAY	mmu04730	3	61	0.0382095	0.321738	ENSMUSG00000030265|ENSMUSG00000034656|ENSMUSG00000001986		16653|12286|53623|	http://www.genome.jp/kegg-bin/show_pathway?mmu04730/mmu:16653%09red/mmu:53623%09red/mmu:12286%09red
Oxytocin signaling pathway	KEGG PATHWAY	mmu04921	5	158	0.0416184	0.321738	ENSMUSG00000030265|ENSMUSG00000053395|ENSMUSG00000097414|ENSMUSG00000021536|ENSMUSG00000015968		16653|81905|19082|210044|12289|	http://www.genome.jp/kegg-bin/show_pathway?mmu04921/mmu:19082%09red/mmu:16653%09red/mmu:210044%09red/mmu:81905%09red/mmu:12289%09red
Mucin type O-Glycan biosynthesis	KEGG PATHWAY	mmu00512	2	28	0.0470332	0.321738	ENSMUSG00000089704|ENSMUSG00000092329		108148|108148|	http://www.genome.jp/kegg-bin/show_pathway?mmu00512/mmu:108148%09red
Cholinergic synapse	KEGG PATHWAY	mmu04725	4	113	0.0474012	0.321738	ENSMUSG00000030265|ENSMUSG00000021536|ENSMUSG00000034656|ENSMUSG00000015968		16653|210044|12286|12289|	http://www.genome.jp/kegg-bin/show_pathway?mmu04725/mmu:16653%09red/mmu:210044%09red/mmu:12286%09red/mmu:12289%09red
Renal cell carcinoma	KEGG PATHWAY	mmu05211	3	67	0.0477579	0.321738	ENSMUSG00000030265|ENSMUSG00000034801|ENSMUSG00000031987		16653|20663|112405|	http://www.genome.jp/kegg-bin/show_pathway?mmu05211/mmu:112405%09red/mmu:16653%09red/mmu:20663%09red
Fc epsilon RI signaling pathway	KEGG PATHWAY	mmu04664	3	70	0.0529297	0.33875	ENSMUSG00000030265|ENSMUSG00000045038|ENSMUSG00000034801		16653|18754|20663|	http://www.genome.jp/kegg-bin/show_pathway?mmu04664/mmu:16653%09red/mmu:18754%09red/mmu:20663%09red
Hypertrophic cardiomyopathy (HCM)	KEGG PATHWAY	mmu05410	3	84	0.0803696	0.449961	ENSMUSG00000053395|ENSMUSG00000097414|ENSMUSG00000015968		81905|19082|12289|	http://www.genome.jp/kegg-bin/show_pathway?mmu05410/mmu:19082%09red/mmu:81905%09red/mmu:12289%09red
Gap junction	KEGG PATHWAY	mmu04540	3	87	0.086914	0.449961	ENSMUSG00000030265|ENSMUSG00000034801|ENSMUSG00000021536		16653|20663|210044|	http://www.genome.jp/kegg-bin/show_pathway?mmu04540/mmu:16653%09red/mmu:210044%09red/mmu:20663%09red
Progesterone-mediated oocyte maturation	KEGG PATHWAY	mmu04914	3	87	0.086914	0.449961	ENSMUSG00000030265|ENSMUSG00000030671|ENSMUSG00000021536		16653|18576|210044|	http://www.genome.jp/kegg-bin/show_pathway?mmu04914/mmu:16653%09red/mmu:210044%09red/mmu:18576%09red
Fc gamma R-mediated phagocytosis	KEGG PATHWAY	mmu04666	3	88	0.0891442	0.449961	ENSMUSG00000045038|ENSMUSG00000092597|ENSMUSG00000022272		18754|211914|17909|	http://www.genome.jp/kegg-bin/show_pathway?mmu04666/mmu:211914%09red/mmu:17909%09red/mmu:18754%09red
Insulin signaling pathway	KEGG PATHWAY	mmu04910	4	142	0.0902139	0.449961	ENSMUSG00000030265|ENSMUSG00000030671|ENSMUSG00000034801|ENSMUSG00000097414		16653|18576|20663|19082|	http://www.genome.jp/kegg-bin/show_pathway?mmu04910/mmu:19082%09red/mmu:16653%09red/mmu:20663%09red/mmu:18576%09red
Dilated cardiomyopathy	KEGG PATHWAY	mmu05414	3	89	0.0913983	0.449961	ENSMUSG00000053395|ENSMUSG00000021536|ENSMUSG00000015968		81905|210044|12289|	http://www.genome.jp/kegg-bin/show_pathway?mmu05414/mmu:210044%09red/mmu:81905%09red/mmu:12289%09red
Melanogenesis	KEGG PATHWAY	mmu04916	3	100	0.117681	0.531116	ENSMUSG00000030265|ENSMUSG00000029071|ENSMUSG00000021536		16653|13542|210044|	http://www.genome.jp/kegg-bin/show_pathway?mmu04916/mmu:16653%09red/mmu:210044%09red/mmu:13542%09red
Notch signaling pathway	KEGG PATHWAY	mmu04330	2	49	0.117972	0.531116	ENSMUSG00000029071|ENSMUSG00000039191		13542|19664|	http://www.genome.jp/kegg-bin/show_pathway?mmu04330/mmu:13542%09red/mmu:19664%09red
Sulfur relay system	KEGG PATHWAY	mmu04122	1	10	0.120331	0.531116	ENSMUSG00000049482		66965|	http://www.genome.jp/kegg-bin/show_pathway?mmu04122/mmu:66965%09red
Lysine degradation	KEGG PATHWAY	mmu00310	2	51	0.125647	0.534829	ENSMUSG00000006307|ENSMUSG00000049327		75410|67956|	http://www.genome.jp/kegg-bin/show_pathway?mmu00310/mmu:75410%09red/mmu:67956%09red
Endometrial cancer	KEGG PATHWAY	mmu05213	2	52	0.129529	0.534829	ENSMUSG00000030265|ENSMUSG00000034801		16653|20663|	http://www.genome.jp/kegg-bin/show_pathway?mmu05213/mmu:16653%09red/mmu:20663%09red
cGMP-PKG signaling pathway	KEGG PATHWAY	mmu04022	4	170	0.144075	0.562175	ENSMUSG00000030671|ENSMUSG00000045038|ENSMUSG00000021536|ENSMUSG00000015968		18576|18754|210044|12289|	http://www.genome.jp/kegg-bin/show_pathway?mmu04022/mmu:210044%09red/mmu:12289%09red/mmu:18754%09red/mmu:18576%09red
Non-small cell lung cancer	KEGG PATHWAY	mmu05223	2	56	0.145319	0.562175	ENSMUSG00000030265|ENSMUSG00000034801		16653|20663|	http://www.genome.jp/kegg-bin/show_pathway?mmu05223/mmu:16653%09red/mmu:20663%09red
Acute myeloid leukemia	KEGG PATHWAY	mmu05221	2	57	0.149328	0.562175	ENSMUSG00000030265|ENSMUSG00000034801		16653|20663|	http://www.genome.jp/kegg-bin/show_pathway?mmu05221/mmu:16653%09red/mmu:20663%09red
Calcium signaling pathway	KEGG PATHWAY	mmu04020	4	181	0.168034	0.599302	ENSMUSG00000015968|ENSMUSG00000021536|ENSMUSG00000034656|ENSMUSG00000002771		12289|210044|12286|14814|	http://www.genome.jp/kegg-bin/show_pathway?mmu04020/mmu:210044%09red/mmu:12286%09red/mmu:12289%09red/mmu:14814%09red
Taste transduction	KEGG PATHWAY	mmu04742	2	63	0.173805	0.599302	ENSMUSG00000063239|ENSMUSG00000034656		268934|12286|	http://www.genome.jp/kegg-bin/show_pathway?mmu04742/mmu:12286%09red/mmu:268934%09red
Neurotrophin signaling pathway	KEGG PATHWAY	mmu04722	3	123	0.179995	0.599302	ENSMUSG00000030265|ENSMUSG00000042594|ENSMUSG00000034801		16653|16923|20663|	http://www.genome.jp/kegg-bin/show_pathway?mmu04722/mmu:16653%09red/mmu:16923%09red/mmu:20663%09red
Glioma	KEGG PATHWAY	mmu05214	2	65	0.182104	0.599302	ENSMUSG00000030265|ENSMUSG00000034801		16653|20663|	http://www.genome.jp/kegg-bin/show_pathway?mmu05214/mmu:16653%09red/mmu:20663%09red
Long-term potentiation	KEGG PATHWAY	mmu04720	2	66	0.186275	0.599302	ENSMUSG00000030265|ENSMUSG00000002771		16653|14814|	http://www.genome.jp/kegg-bin/show_pathway?mmu04720/mmu:16653%09red/mmu:14814%09red
Vascular smooth muscle contraction	KEGG PATHWAY	mmu04270	3	128	0.194566	0.599302	ENSMUSG00000045038|ENSMUSG00000021536|ENSMUSG00000015968		18754|210044|12289|	http://www.genome.jp/kegg-bin/show_pathway?mmu04270/mmu:210044%09red/mmu:12289%09red/mmu:18754%09red
Axon guidance	KEGG PATHWAY	mmu04360	3	129	0.197515	0.599302	ENSMUSG00000030265|ENSMUSG00000028289|ENSMUSG00000030084		16653|13838|18844|	http://www.genome.jp/kegg-bin/show_pathway?mmu04360/mmu:13838%09red/mmu:18844%09red/mmu:16653%09red
Serotonergic synapse	KEGG PATHWAY	mmu04726	3	133	0.209416	0.599302	ENSMUSG00000030265|ENSMUSG00000034656|ENSMUSG00000015968		16653|12286|12289|	http://www.genome.jp/kegg-bin/show_pathway?mmu04726/mmu:16653%09red/mmu:12286%09red/mmu:12289%09red
Dopaminergic synapse	KEGG PATHWAY	mmu04728	3	133	0.209416	0.599302	ENSMUSG00000034656|ENSMUSG00000001986|ENSMUSG00000015968		12286|53623|12289|	http://www.genome.jp/kegg-bin/show_pathway?mmu04728/mmu:53623%09red/mmu:12289%09red/mmu:12286%09red
B cell receptor signaling pathway	KEGG PATHWAY	mmu04662	2	73	0.215801	0.599302	ENSMUSG00000030265|ENSMUSG00000034801		16653|20663|	http://www.genome.jp/kegg-bin/show_pathway?mmu04662/mmu:16653%09red/mmu:20663%09red
Chronic myeloid leukemia	KEGG PATHWAY	mmu05220	2	73	0.215801	0.599302	ENSMUSG00000030265|ENSMUSG00000034801		16653|20663|	http://www.genome.jp/kegg-bin/show_pathway?mmu05220/mmu:16653%09red/mmu:20663%09red
Prolactin signaling pathway	KEGG PATHWAY	mmu04917	2	74	0.220056	0.599302	ENSMUSG00000030265|ENSMUSG00000034801		16653|20663|	http://www.genome.jp/kegg-bin/show_pathway?mmu04917/mmu:16653%09red/mmu:20663%09red
Arrhythmogenic right ventricular cardiomyopathy (ARVC)	KEGG PATHWAY	mmu05412	2	74	0.220056	0.599302	ENSMUSG00000053395|ENSMUSG00000015968		81905|12289|	http://www.genome.jp/kegg-bin/show_pathway?mmu05412/mmu:81905%09red/mmu:12289%09red
Cardiac muscle contraction	KEGG PATHWAY	mmu04260	2	78	0.237139	0.632372	ENSMUSG00000053395|ENSMUSG00000015968		81905|12289|	http://www.genome.jp/kegg-bin/show_pathway?mmu04260/mmu:81905%09red/mmu:12289%09red
Fatty acid elongation	KEGG PATHWAY	mmu00062	1	24	0.252833	0.660463	ENSMUSG00000052392		171282|	http://www.genome.jp/kegg-bin/show_pathway?mmu00062/mmu:171282%09red
Biosynthesis of unsaturated fatty acids	KEGG PATHWAY	mmu01040	1	25	0.261498	0.664125	ENSMUSG00000052392		171282|	http://www.genome.jp/kegg-bin/show_pathway?mmu01040/mmu:171282%09red
Adrenergic signaling in cardiomyocytes	KEGG PATHWAY	mmu04261	3	151	0.264612	0.664125	ENSMUSG00000053395|ENSMUSG00000021536|ENSMUSG00000015968		81905|210044|12289|	http://www.genome.jp/kegg-bin/show_pathway?mmu04261/mmu:210044%09red/mmu:81905%09red/mmu:12289%09red
Insulin secretion	KEGG PATHWAY	mmu04911	2	86	0.271465	0.665981	ENSMUSG00000021536|ENSMUSG00000015968		210044|12289|	http://www.genome.jp/kegg-bin/show_pathway?mmu04911/mmu:210044%09red/mmu:12289%09red
ErbB signaling pathway	KEGG PATHWAY	mmu04012	2	87	0.275758	0.665981	ENSMUSG00000030265|ENSMUSG00000034801		16653|20663|	http://www.genome.jp/kegg-bin/show_pathway?mmu04012/mmu:16653%09red/mmu:20663%09red
Prostate cancer	KEGG PATHWAY	mmu05215	2	89	0.28434	0.673991	ENSMUSG00000030265|ENSMUSG00000034801		16653|20663|	http://www.genome.jp/kegg-bin/show_pathway?mmu05215/mmu:16653%09red/mmu:20663%09red
Thyroid cancer	KEGG PATHWAY	mmu05216	1	29	0.295168	0.686936	ENSMUSG00000030265		16653|	http://www.genome.jp/kegg-bin/show_pathway?mmu05216/mmu:16653%09red
Circadian rhythm	KEGG PATHWAY	mmu04710	1	31	0.311424	0.711827	ENSMUSG00000097414		19082|	http://www.genome.jp/kegg-bin/show_pathway?mmu04710/mmu:19082%09red
Protein processing in endoplasmic reticulum	KEGG PATHWAY	mmu04141	3	169	0.321314	0.716092	ENSMUSG00000022136|ENSMUSG00000090877|ENSMUSG00000031751		100037258|15511|23802|	http://www.genome.jp/kegg-bin/show_pathway?mmu04141/mmu:100037258%09red/mmu:15511%09red/mmu:23802%09red
Influenza A	KEGG PATHWAY	mmu05164	3	170	0.324479	0.716092	ENSMUSG00000022136|ENSMUSG00000030530|ENSMUSG00000090877		100037258|18550|15511|	http://www.genome.jp/kegg-bin/show_pathway?mmu05164/mmu:100037258%09red/mmu:15511%09red/mmu:18550%09red
T cell receptor signaling pathway	KEGG PATHWAY	mmu04660	2	105	0.352326	0.731657	ENSMUSG00000030265|ENSMUSG00000034801		16653|20663|	http://www.genome.jp/kegg-bin/show_pathway?mmu04660/mmu:16653%09red/mmu:20663%09red
Alanine, aspartate and glutamate metabolism	KEGG PATHWAY	mmu00250	1	37	0.357986	0.731657	ENSMUSG00000048142		269642|	http://www.genome.jp/kegg-bin/show_pathway?mmu00250/mmu:269642%09red
Bladder cancer	KEGG PATHWAY	mmu05219	1	38	0.365435	0.731657	ENSMUSG00000030265		16653|	http://www.genome.jp/kegg-bin/show_pathway?mmu05219/mmu:16653%09red
HIF-1 signaling pathway	KEGG PATHWAY	mmu04066	2	111	0.377291	0.731657	ENSMUSG00000001131|ENSMUSG00000031987		21857|112405|	http://www.genome.jp/kegg-bin/show_pathway?mmu04066/mmu:112405%09red/mmu:21857%09red
Oocyte meiosis	KEGG PATHWAY	mmu04114	2	111	0.377291	0.731657	ENSMUSG00000025060|ENSMUSG00000021536		20874|210044|	http://www.genome.jp/kegg-bin/show_pathway?mmu04114/mmu:210044%09red/mmu:20874%09red
Aldosterone-regulated sodium reabsorption	KEGG PATHWAY	mmu04960	1	40	0.380076	0.731657	ENSMUSG00000030265		16653|	http://www.genome.jp/kegg-bin/show_pathway?mmu04960/mmu:16653%09red
Toxoplasmosis	KEGG PATHWAY	mmu05145	2	113	0.385525	0.731657	ENSMUSG00000090877|ENSMUSG00000032089		15511|16154|	http://www.genome.jp/kegg-bin/show_pathway?mmu05145/mmu:16154%09red/mmu:15511%09red
MicroRNAs in cancer	KEGG PATHWAY	mmu05206	4	270	0.392204	0.731657	ENSMUSG00000030265|ENSMUSG00000020063|ENSMUSG00000034801|ENSMUSG00000045038		16653|93759|20663|18754|	http://www.genome.jp/kegg-bin/show_pathway?mmu05206/mmu:16653%09red/mmu:18754%09red/mmu:93759%09red/mmu:20663%09red
Thyroid hormone signaling pathway	KEGG PATHWAY	mmu04919	2	118	0.405899	0.731657	ENSMUSG00000030265|ENSMUSG00000033083		16653|210789|	http://www.genome.jp/kegg-bin/show_pathway?mmu04919/mmu:16653%09red/mmu:210789%09red
Chemokine signaling pathway	KEGG PATHWAY	mmu04062	3	196	0.406201	0.731657	ENSMUSG00000030265|ENSMUSG00000034801|ENSMUSG00000021536		16653|20663|210044|	http://www.genome.jp/kegg-bin/show_pathway?mmu04062/mmu:16653%09red/mmu:210044%09red/mmu:20663%09red
Natural killer cell mediated cytotoxicity	KEGG PATHWAY	mmu04650	2	119	0.409936	0.731657	ENSMUSG00000030265|ENSMUSG00000034801		16653|20663|	http://www.genome.jp/kegg-bin/show_pathway?mmu04650/mmu:16653%09red/mmu:20663%09red
Carbohydrate digestion and absorption	KEGG PATHWAY	mmu04973	1	45	0.415223	0.731657	ENSMUSG00000015968		12289|	http://www.genome.jp/kegg-bin/show_pathway?mmu04973/mmu:12289%09red
Alcoholism	KEGG PATHWAY	mmu05034	3	199	0.415481	0.731657	ENSMUSG00000030265|ENSMUSG00000034801|ENSMUSG00000002771		16653|20663|14814|	http://www.genome.jp/kegg-bin/show_pathway?mmu05034/mmu:16653%09red/mmu:14814%09red/mmu:20663%09red
Neuroactive ligand-receptor interaction	KEGG PATHWAY	mmu04080	4	282	0.423413	0.731657	ENSMUSG00000039809|ENSMUSG00000063239|ENSMUSG00000001986|ENSMUSG00000002771		242425|268934|53623|14814|	http://www.genome.jp/kegg-bin/show_pathway?mmu04080/mmu:14814%09red/mmu:53623%09red/mmu:268934%09red/mmu:242425%09red
Inflammatory mediator regulation of TRP channels	KEGG PATHWAY	mmu04750	2	126	0.437801	0.731657	ENSMUSG00000045038|ENSMUSG00000021536		18754|210044|	http://www.genome.jp/kegg-bin/show_pathway?mmu04750/mmu:210044%09red/mmu:18754%09red
N-Glycan biosynthesis	KEGG PATHWAY	mmu00510	1	49	0.441905	0.731657	ENSMUSG00000042428		17309|	http://www.genome.jp/kegg-bin/show_pathway?mmu00510/mmu:17309%09red
Cocaine addiction	KEGG PATHWAY	mmu05030	1	49	0.441905	0.731657	ENSMUSG00000002771		14814|	http://www.genome.jp/kegg-bin/show_pathway?mmu05030/mmu:14814%09red
AMPK signaling pathway	KEGG PATHWAY	mmu04152	2	129	0.449524	0.731657	ENSMUSG00000020063|ENSMUSG00000097414		93759|19082|	http://www.genome.jp/kegg-bin/show_pathway?mmu04152/mmu:19082%09red/mmu:93759%09red
Epstein-Barr virus infection	KEGG PATHWAY	mmu05169	3	212	0.455109	0.731657	ENSMUSG00000090877|ENSMUSG00000032089|ENSMUSG00000039191		15511|16154|19664|	http://www.genome.jp/kegg-bin/show_pathway?mmu05169/mmu:16154%09red/mmu:15511%09red/mmu:19664%09red
Amyotrophic lateral sclerosis (ALS)	KEGG PATHWAY	mmu05014	1	52	0.461117	0.731657	ENSMUSG00000002771		14814|	http://www.genome.jp/kegg-bin/show_pathway?mmu05014/mmu:14814%09red
Glutathione metabolism	KEGG PATHWAY	mmu00480	1	53	0.467373	0.731657	ENSMUSG00000028124		14630|	http://www.genome.jp/kegg-bin/show_pathway?mmu00480/mmu:14630%09red
Hepatitis C	KEGG PATHWAY	mmu05160	2	136	0.476331	0.731657	ENSMUSG00000030265|ENSMUSG00000034801		16653|20663|	http://www.genome.jp/kegg-bin/show_pathway?mmu05160/mmu:16653%09red/mmu:20663%09red
Tight junction	KEGG PATHWAY	mmu04530	2	136	0.476331	0.731657	ENSMUSG00000030265|ENSMUSG00000045038		16653|18754|	http://www.genome.jp/kegg-bin/show_pathway?mmu04530/mmu:16653%09red/mmu:18754%09red
Basal cell carcinoma	KEGG PATHWAY	mmu05217	1	55	0.479669	0.731657	ENSMUSG00000029071		13542|	http://www.genome.jp/kegg-bin/show_pathway?mmu05217/mmu:13542%09red
Glycerolipid metabolism	KEGG PATHWAY	mmu00561	1	55	0.479669	0.731657	ENSMUSG00000024052		64898|	http://www.genome.jp/kegg-bin/show_pathway?mmu00561/mmu:64898%09red
Signaling pathways regulating pluripotency of stem cells	KEGG PATHWAY	mmu04550	2	140	0.49129	0.731657	ENSMUSG00000030265|ENSMUSG00000029071		16653|13542|	http://www.genome.jp/kegg-bin/show_pathway?mmu04550/mmu:16653%09red/mmu:13542%09red
Legionellosis	KEGG PATHWAY	mmu05134	1	58	0.497585	0.731657	ENSMUSG00000090877		15511|	http://www.genome.jp/kegg-bin/show_pathway?mmu05134/mmu:15511%09red
Ovarian steroidogenesis	KEGG PATHWAY	mmu04913	1	58	0.497585	0.731657	ENSMUSG00000021536		210044|	http://www.genome.jp/kegg-bin/show_pathway?mmu04913/mmu:210044%09red
Wnt signaling pathway	KEGG PATHWAY	mmu04310	2	143	0.502332	0.731657	ENSMUSG00000029071|ENSMUSG00000031169		13542|53627|	http://www.genome.jp/kegg-bin/show_pathway?mmu04310/mmu:13542%09red/mmu:53627%09red
VEGF signaling pathway	KEGG PATHWAY	mmu04370	1	60	0.509187	0.731657	ENSMUSG00000030265		16653|	http://www.genome.jp/kegg-bin/show_pathway?mmu04370/mmu:16653%09red
Endocytosis	KEGG PATHWAY	mmu04144	3	231	0.51088	0.731657	ENSMUSG00000040990|ENSMUSG00000090877|ENSMUSG00000092597		58194|15511|211914|	http://www.genome.jp/kegg-bin/show_pathway?mmu04144/mmu:211914%09red/mmu:15511%09red/mmu:58194%09red
Type I diabetes mellitus	KEGG PATHWAY	mmu04940	1	61	0.514887	0.731657	ENSMUSG00000056553		19276|	http://www.genome.jp/kegg-bin/show_pathway?mmu04940/mmu:19276%09red
Synaptic vesicle cycle	KEGG PATHWAY	mmu04721	1	62	0.520521	0.731657	ENSMUSG00000034656		12286|	http://www.genome.jp/kegg-bin/show_pathway?mmu04721/mmu:12286%09red
Pathways in cancer	KEGG PATHWAY	mmu05200	4	323	0.526138	0.731657	ENSMUSG00000030265|ENSMUSG00000034801|ENSMUSG00000029071|ENSMUSG00000031987		16653|20663|13542|112405|	http://www.genome.jp/kegg-bin/show_pathway?mmu05200/mmu:112405%09red/mmu:16653%09red/mmu:13542%09red/mmu:20663%09red
Colorectal cancer	KEGG PATHWAY	mmu05210	1	64	0.531594	0.731657	ENSMUSG00000030265		16653|	http://www.genome.jp/kegg-bin/show_pathway?mmu05210/mmu:16653%09red
Pancreatic cancer	KEGG PATHWAY	mmu05212	1	66	0.542413	0.731925	ENSMUSG00000030265		16653|	http://www.genome.jp/kegg-bin/show_pathway?mmu05212/mmu:16653%09red
Jak-STAT signaling pathway	KEGG PATHWAY	mmu04630	2	155	0.544925	0.731925	ENSMUSG00000032089|ENSMUSG00000034801		16154|20663|	http://www.genome.jp/kegg-bin/show_pathway?mmu04630/mmu:16154%09red/mmu:20663%09red
RIG-I-like receptor signaling pathway	KEGG PATHWAY	mmu04622	1	68	0.552982	0.731925	ENSMUSG00000038517		73174|	http://www.genome.jp/kegg-bin/show_pathway?mmu04622/mmu:73174%09red
Thyroid hormone synthesis	KEGG PATHWAY	mmu04918	1	71	0.568382	0.731925	ENSMUSG00000021536		210044|	http://www.genome.jp/kegg-bin/show_pathway?mmu04918/mmu:210044%09red
Melanoma	KEGG PATHWAY	mmu05218	1	71	0.568382	0.731925	ENSMUSG00000030265		16653|	http://www.genome.jp/kegg-bin/show_pathway?mmu05218/mmu:16653%09red
Bile secretion	KEGG PATHWAY	mmu04976	1	72	0.573397	0.731925	ENSMUSG00000021536		210044|	http://www.genome.jp/kegg-bin/show_pathway?mmu04976/mmu:210044%09red
Adipocytokine signaling pathway	KEGG PATHWAY	mmu04920	1	72	0.573397	0.731925	ENSMUSG00000097414		19082|	http://www.genome.jp/kegg-bin/show_pathway?mmu04920/mmu:19082%09red
Adherens junction	KEGG PATHWAY	mmu04520	1	74	0.583253	0.731925	ENSMUSG00000022656		58998|	http://www.genome.jp/kegg-bin/show_pathway?mmu04520/mmu:58998%09red
Gastric acid secretion	KEGG PATHWAY	mmu04971	1	74	0.583253	0.731925	ENSMUSG00000021536		210044|	http://www.genome.jp/kegg-bin/show_pathway?mmu04971/mmu:210044%09red
Salivary secretion	KEGG PATHWAY	mmu04970	1	77	0.597613	0.742665	ENSMUSG00000021536		210044|	http://www.genome.jp/kegg-bin/show_pathway?mmu04970/mmu:210044%09red
Alzheimer's disease	KEGG PATHWAY	mmu05010	2	173	0.603923	0.74329	ENSMUSG00000015968|ENSMUSG00000002771		12289|14814|	http://www.genome.jp/kegg-bin/show_pathway?mmu05010/mmu:14814%09red/mmu:12289%09red
Antigen processing and presentation	KEGG PATHWAY	mmu04612	1	81	0.615996	0.744391	ENSMUSG00000090877		15511|	http://www.genome.jp/kegg-bin/show_pathway?mmu04612/mmu:15511%09red
Transcriptional misregulation in cancer	KEGG PATHWAY	mmu05202	2	178	0.619253	0.744391	ENSMUSG00000001986|ENSMUSG00000016458		53623|22431|	http://www.genome.jp/kegg-bin/show_pathway?mmu05202/mmu:53623%09red/mmu:22431%09red
Purine metabolism	KEGG PATHWAY	mmu00230	2	179	0.622264	0.744391	ENSMUSG00000030671|ENSMUSG00000021536		18576|210044|	http://www.genome.jp/kegg-bin/show_pathway?mmu00230/mmu:210044%09red/mmu:18576%09red
HTLV-I infection	KEGG PATHWAY	mmu05166	3	277	0.632097	0.749152	ENSMUSG00000030265|ENSMUSG00000029071|ENSMUSG00000021536		16653|13542|210044|	http://www.genome.jp/kegg-bin/show_pathway?mmu05166/mmu:16653%09red/mmu:210044%09red/mmu:13542%09red
Glycerophospholipid metabolism	KEGG PATHWAY	mmu00564	1	91	0.658373	0.773136	ENSMUSG00000024052		64898|	http://www.genome.jp/kegg-bin/show_pathway?mmu00564/mmu:64898%09red
Proteoglycans in cancer	KEGG PATHWAY	mmu05205	2	205	0.694191	0.807785	ENSMUSG00000030265|ENSMUSG00000034801		16653|20663|	http://www.genome.jp/kegg-bin/show_pathway?mmu05205/mmu:16653%09red/mmu:20663%09red
Pancreatic secretion	KEGG PATHWAY	mmu04972	1	103	0.703118	0.810802	ENSMUSG00000021536		210044|	http://www.genome.jp/kegg-bin/show_pathway?mmu04972/mmu:210044%09red
Rap1 signaling pathway	KEGG PATHWAY	mmu04015	2	214	0.716319	0.81865	ENSMUSG00000030265|ENSMUSG00000021536		16653|210044|	http://www.genome.jp/kegg-bin/show_pathway?mmu04015/mmu:16653%09red/mmu:210044%09red
Regulation of actin cytoskeleton	KEGG PATHWAY	mmu04810	2	217	0.723391	0.819416	ENSMUSG00000030265|ENSMUSG00000034801		16653|20663|	http://www.genome.jp/kegg-bin/show_pathway?mmu04810/mmu:16653%09red/mmu:20663%09red
Ras signaling pathway	KEGG PATHWAY	mmu04014	2	229	0.750208	0.835014	ENSMUSG00000030265|ENSMUSG00000034801		16653|20663|	http://www.genome.jp/kegg-bin/show_pathway?mmu04014/mmu:16653%09red/mmu:20663%09red
Viral carcinogenesis	KEGG PATHWAY	mmu05203	2	229	0.750208	0.835014	ENSMUSG00000030265|ENSMUSG00000039191		16653|19664|	http://www.genome.jp/kegg-bin/show_pathway?mmu05203/mmu:16653%09red/mmu:19664%09red
Lysosome	KEGG PATHWAY	mmu04142	1	123	0.765088	0.844234	ENSMUSG00000023830		16004|	http://www.genome.jp/kegg-bin/show_pathway?mmu04142/mmu:16004%09red
PI3K-Akt signaling pathway	KEGG PATHWAY	mmu04151	3	351	0.780122	0.848232	ENSMUSG00000030265|ENSMUSG00000034801|ENSMUSG00000044340		16653|20663|98432|	http://www.genome.jp/kegg-bin/show_pathway?mmu04151/mmu:16653%09red/mmu:98432%09red/mmu:20663%09red
Platelet activation	KEGG PATHWAY	mmu04611	1	131	0.786099	0.848232	ENSMUSG00000021536		210044|	http://www.genome.jp/kegg-bin/show_pathway?mmu04611/mmu:210044%09red
Spliceosome	KEGG PATHWAY	mmu03040	1	132	0.788591	0.848232	ENSMUSG00000090877		15511|	http://www.genome.jp/kegg-bin/show_pathway?mmu03040/mmu:15511%09red
Measles	KEGG PATHWAY	mmu05162	1	137	0.800619	0.853994	ENSMUSG00000090877		15511|	http://www.genome.jp/kegg-bin/show_pathway?mmu05162/mmu:15511%09red
Hepatitis B	KEGG PATHWAY	mmu05161	1	145	0.818463	0.865812	ENSMUSG00000030265		16653|	http://www.genome.jp/kegg-bin/show_pathway?mmu05161/mmu:16653%09red
Hippo signaling pathway	KEGG PATHWAY	mmu04390	1	154	0.836641	0.870651	ENSMUSG00000029071		13542|	http://www.genome.jp/kegg-bin/show_pathway?mmu04390/mmu:13542%09red
Non-alcoholic fatty liver disease (NAFLD)	KEGG PATHWAY	mmu04932	1	154	0.836641	0.870651	ENSMUSG00000097414		19082|	http://www.genome.jp/kegg-bin/show_pathway?mmu04932/mmu:19082%09red
Cell adhesion molecules (CAMs)	KEGG PATHWAY	mmu04514	1	160	0.84774	0.875086	ENSMUSG00000022656		58998|	http://www.genome.jp/kegg-bin/show_pathway?mmu04514/mmu:58998%09red
Tuberculosis	KEGG PATHWAY	mmu05152	1	176	0.873799	0.89477	ENSMUSG00000032089		16154|	http://www.genome.jp/kegg-bin/show_pathway?mmu05152/mmu:16154%09red
Focal adhesion	KEGG PATHWAY	mmu04510	1	207	0.912307	0.926788	ENSMUSG00000034801		20663|	http://www.genome.jp/kegg-bin/show_pathway?mmu04510/mmu:20663%09red
Cytokine-cytokine receptor interaction	KEGG PATHWAY	mmu04060	1	264	0.955151	0.962672	ENSMUSG00000032089		16154|	http://www.genome.jp/kegg-bin/show_pathway?mmu04060/mmu:16154%09red
Metabolic pathways	KEGG PATHWAY	mmu01100	7	1256	0.991914	0.991914	ENSMUSG00000048142|ENSMUSG00000052392|ENSMUSG00000042428|ENSMUSG00000028124|ENSMUSG00000024052|ENSMUSG00000092329|ENSMUSG00000089704		269642|171282|17309|14630|64898|108148|108148|	http://www.genome.jp/kegg-bin/show_pathway?mmu01100/mmu:17309%09red/mmu:64898%09red/mmu:171282%09red/mmu:269642%09red/mmu:14630%09red/mmu:108148%09red
--------------------
#Term	Database	ID	Input number	Background number	P-Value	Corrected P-Value	Input		Entrez_ID	Hyperlink
--------------------
#Term	Database	ID	Input number	Background number	P-Value	Corrected P-Value	Input		Entrez_ID	Hyperlink
--------------------
