# Supplementary material for: DNA methylation changes underlie the long-term association between periodontitis and atherosclerotic cardiovascular disease
Source: Front Cardiovasc Med. 2023 Apr 21;10:1164499. doi: 10.3389/fcvm.2023.1164499 (PMC10160482; doi:10.3389/fcvm.2023.1164499)
Supplement: Supplementary file 3 [file Table3.xlsx]

## Sheet: WDPG_vs_WD.DMR_Hyper_genes.GO_e
GO_accession	Description	Term_type	Over_represented_pValue	Corrected_pValue	DMR_item	DMR_list	Bg_item	Bg_list	DMR genes
GO:0072562	blood microparticle	cellular_component	1.0078e-12	2.0434e-08	11	82	115	20790	ENSMUSG00000026542,ENSMUSG00000079012,ENSMUSG00000033831,ENSMUSG00000022868,ENSMUSG00000030895,ENSMUSG00000032083,ENSMUSG00000031722,ENSMUSG00000028001,ENSMUSG00000002985,ENSMUSG00000055172,ENSMUSG00000029580
GO:0070062	extracellular exosome	cellular_component	2.9992e-08	0.00012069	30	82	2603	20790	ENSMUSG00000031722,ENSMUSG00000028001,ENSMUSG00000028854,ENSMUSG00000041378,ENSMUSG00000071178,ENSMUSG00000079012,ENSMUSG00000022868,ENSMUSG00000033831,ENSMUSG00000070473,ENSMUSG00000014846,ENSMUSG00000074115,ENSMUSG00000032083,ENSMUSG00000037095,ENSMUSG00000030895,ENSMUSG00000006373,ENSMUSG00000026417,ENSMUSG00000064373,ENSMUSG00000002985,ENSMUSG00000092329,ENSMUSG00000020609,ENSMUSG00000055172,…
GO:0065010	extracellular membrane-bounded organelle	cellular_component	3.1889e-08	0.00012069	30	82	2610	20790	ENSMUSG00000057465,ENSMUSG00000026542,ENSMUSG00000028603,ENSMUSG00000022283,ENSMUSG00000034845,ENSMUSG00000019505,ENSMUSG00000026417,ENSMUSG00000064373,ENSMUSG00000006373,ENSMUSG00000055172,ENSMUSG00000092329,ENSMUSG00000020609,ENSMUSG00000028307,ENSMUSG00000002985,ENSMUSG00000002365,ENSMUSG00000029580,ENSMUSG00000071178,ENSMUSG00000079012,ENSMUSG00000022868,ENSMUSG00000033831,ENSMUSG00000014846,…
GO:1903561	extracellular vesicle	cellular_component	3.3604e-08	0.00012069	30	82	2616	20790	ENSMUSG00000028603,ENSMUSG00000022283,ENSMUSG00000034845,ENSMUSG00000019505,ENSMUSG00000057465,ENSMUSG00000026542,ENSMUSG00000028307,ENSMUSG00000092329,ENSMUSG00000055172,ENSMUSG00000020609,ENSMUSG00000002985,ENSMUSG00000002365,ENSMUSG00000029580,ENSMUSG00000064373,ENSMUSG00000026417,ENSMUSG00000006373,ENSMUSG00000014846,ENSMUSG00000070473,ENSMUSG00000037095,ENSMUSG00000032083,ENSMUSG00000030895,…
GO:0006953	acute-phase response	biological_process	3.5004e-08	0.00012069	6	82	48	20790	ENSMUSG00000022868,ENSMUSG00000028001,ENSMUSG00000057465,ENSMUSG00000071178,ENSMUSG00000031722,ENSMUSG00000074115
GO:0043230	extracellular organelle	cellular_component	3.5714e-08	0.00012069	30	82	2623	20790	ENSMUSG00000032083,ENSMUSG00000037095,ENSMUSG00000030895,ENSMUSG00000074115,ENSMUSG00000014846,ENSMUSG00000070473,ENSMUSG00000079012,ENSMUSG00000033831,ENSMUSG00000022868,ENSMUSG00000071178,ENSMUSG00000041378,ENSMUSG00000028854,ENSMUSG00000028001,ENSMUSG00000031722,ENSMUSG00000034845,ENSMUSG00000019505,ENSMUSG00000022283,ENSMUSG00000028603,ENSMUSG00000057465,ENSMUSG00000026542,ENSMUSG00000002365,…
GO:0005615	extracellular space	cellular_component	8.7149e-08	0.00025243	21	82	1398	20790	ENSMUSG00000028001,ENSMUSG00000031722,ENSMUSG00000033831,ENSMUSG00000079012,ENSMUSG00000022868,ENSMUSG00000071178,ENSMUSG00000074115,ENSMUSG00000028600,ENSMUSG00000030895,ENSMUSG00000032083,ENSMUSG00000037095,ENSMUSG00000064373,ENSMUSG00000026417,ENSMUSG00000029580,ENSMUSG00000002985,ENSMUSG00000020609,ENSMUSG00000055172,ENSMUSG00000026542,ENSMUSG00000057465,ENSMUSG00000019505,ENSMUSG00000017493
GO:0034358	plasma lipoprotein particle	cellular_component	1.8961e-07	0.00042718	5	82	33	20790	ENSMUSG00000057465,ENSMUSG00000002985,ENSMUSG00000020609,ENSMUSG00000074115,ENSMUSG00000032083
GO:1990777	lipoprotein particle	cellular_component	1.8961e-07	0.00042718	5	82	33	20790	ENSMUSG00000032083,ENSMUSG00000074115,ENSMUSG00000020609,ENSMUSG00000002985,ENSMUSG00000057465
GO:0032994	protein-lipid complex	cellular_component	2.5774e-07	0.0005226	5	82	35	20790	ENSMUSG00000020609,ENSMUSG00000002985,ENSMUSG00000032083,ENSMUSG00000074115,ENSMUSG00000057465
GO:0031982	vesicle	cellular_component	3.1873e-07	0.0005875	33	82	3412	20790	ENSMUSG00000079012,ENSMUSG00000022868,ENSMUSG00000074115,ENSMUSG00000032083,ENSMUSG00000037095,ENSMUSG00000030895,ENSMUSG00000070570,ENSMUSG00000014846,ENSMUSG00000028854,ENSMUSG00000031722,ENSMUSG00000057465,ENSMUSG00000019505,ENSMUSG00000022283,ENSMUSG00000028603,ENSMUSG00000055172,ENSMUSG00000033831,ENSMUSG00000071178,ENSMUSG00000032812,ENSMUSG00000070473,ENSMUSG00000028001,ENSMUSG00000048087,…
GO:0031988	membrane-bounded vesicle	cellular_component	4.2891e-07	0.00072472	32	82	3278	20790	ENSMUSG00000029580,ENSMUSG00000002365,ENSMUSG00000002985,ENSMUSG00000028307,ENSMUSG00000092329,ENSMUSG00000020609,ENSMUSG00000006373,ENSMUSG00000026417,ENSMUSG00000064373,ENSMUSG00000034845,ENSMUSG00000026542,ENSMUSG00000041378,ENSMUSG00000028001,ENSMUSG00000048087,ENSMUSG00000070473,ENSMUSG00000033831,ENSMUSG00000071178,ENSMUSG00000055172,ENSMUSG00000019505,ENSMUSG00000022283,ENSMUSG00000028603,…
GO:0019218	regulation of steroid metabolic process	biological_process	7.7462e-07	0.0012082	6	82	80	20790	ENSMUSG00000032083,ENSMUSG00000002985,ENSMUSG00000037071,ENSMUSG00000028603,ENSMUSG00000020609,ENSMUSG00000037025
GO:0015248	sterol transporter activity	molecular_function	1.31e-06	0.0017723	4	82	21	20790	ENSMUSG00000032083,ENSMUSG00000020609,ENSMUSG00000028603,ENSMUSG00000002985
GO:0034097	response to cytokine	biological_process	1.3112e-06	0.0017723	13	82	637	20790	ENSMUSG00000034845,ENSMUSG00000071076,ENSMUSG00000030895,ENSMUSG00000032083,ENSMUSG00000071178,ENSMUSG00000037025,ENSMUSG00000033831,ENSMUSG00000079012,ENSMUSG00000020609,ENSMUSG00000028307,ENSMUSG00000034957,ENSMUSG00000054452,ENSMUSG00000028001
GO:0034364	high-density lipoprotein particle	cellular_component	1.5963e-06	0.0020229	4	82	22	20790	ENSMUSG00000057465,ENSMUSG00000002985,ENSMUSG00000032083,ENSMUSG00000074115
GO:0044421	extracellular region part	cellular_component	2.1403e-06	0.0025527	33	82	3704	20790	ENSMUSG00000002365,ENSMUSG00000029580,ENSMUSG00000028307,ENSMUSG00000092329,ENSMUSG00000020609,ENSMUSG00000002985,ENSMUSG00000026417,ENSMUSG00000064373,ENSMUSG00000006373,ENSMUSG00000034845,ENSMUSG00000017493,ENSMUSG00000026542,ENSMUSG00000041378,ENSMUSG00000067158,ENSMUSG00000028001,ENSMUSG00000070473,ENSMUSG00000033831,ENSMUSG00000071178,ENSMUSG00000055172,ENSMUSG00000022283,ENSMUSG00000019505,…
GO:0045940	positive regulation of steroid metabolic process	biological_process	2.3048e-06	0.0025962	4	82	24	20790	ENSMUSG00000032083,ENSMUSG00000037071,ENSMUSG00000028603,ENSMUSG00000002985
GO:0010873	positive regulation of cholesterol esterification	biological_process	3.3227e-06	0.0035459	3	82	8	20790	ENSMUSG00000032083,ENSMUSG00000037071,ENSMUSG00000002985
GO:0005829	cytosol	cellular_component	5.4335e-06	0.0055085	21	82	1802	20790	ENSMUSG00000057465,ENSMUSG00000074637,ENSMUSG00000062203,ENSMUSG00000022710,ENSMUSG00000028967,ENSMUSG00000019505,ENSMUSG00000008305,ENSMUSG00000042359,ENSMUSG00000004221,ENSMUSG00000028307,ENSMUSG00000037798,ENSMUSG00000002985,ENSMUSG00000029580,ENSMUSG00000035621,ENSMUSG00000032083,ENSMUSG00000074115,ENSMUSG00000030688,ENSMUSG00000019261,ENSMUSG00000030122,ENSMUSG00000027559,ENSMUSG00000031137
GO:0005576	extracellular region	cellular_component	6.0145e-06	0.0058071	35	82	4263	20790	ENSMUSG00000026542,ENSMUSG00000034845,ENSMUSG00000017493,ENSMUSG00000026417,ENSMUSG00000064373,ENSMUSG00000006373,ENSMUSG00000002365,ENSMUSG00000029580,ENSMUSG00000092329,ENSMUSG00000028307,ENSMUSG00000020609,ENSMUSG00000002985,ENSMUSG00000033831,ENSMUSG00000071178,ENSMUSG00000070473,ENSMUSG00000046500,ENSMUSG00000067158,ENSMUSG00000028001,ENSMUSG00000041378,ENSMUSG00000057465,ENSMUSG00000019505,…
GO:0008202	steroid metabolic process	biological_process	7.0278e-06	0.0062409	8	82	251	20790	ENSMUSG00000037025,ENSMUSG00000028603,ENSMUSG00000032083,ENSMUSG00000074115,ENSMUSG00000020609,ENSMUSG00000034957,ENSMUSG00000037071,ENSMUSG00000002985
GO:0010872	regulation of cholesterol esterification	biological_process	7.0793e-06	0.0062409	3	82	10	20790	ENSMUSG00000032083,ENSMUSG00000037071,ENSMUSG00000002985
GO:0002526	acute inflammatory response	biological_process	9.1241e-06	0.0077084	6	82	122	20790	ENSMUSG00000074115,ENSMUSG00000028001,ENSMUSG00000022868,ENSMUSG00000071178,ENSMUSG00000031722,ENSMUSG00000057465
GO:0071825	protein-lipid complex subunit organization	biological_process	1.2321e-05	0.0099931	4	82	36	20790	ENSMUSG00000032083,ENSMUSG00000002365,ENSMUSG00000020609,ENSMUSG00000002985
GO:0042627	chylomicron	cellular_component	1.2904e-05	0.010063	3	82	12	20790	ENSMUSG00000020609,ENSMUSG00000002985,ENSMUSG00000032083
GO:0034433	steroid esterification	biological_process	1.6728e-05	0.011696	3	82	13	20790	ENSMUSG00000032083,ENSMUSG00000002985,ENSMUSG00000037071
GO:0034434	sterol esterification	biological_process	1.6728e-05	0.011696	3	82	13	20790	ENSMUSG00000037071,ENSMUSG00000002985,ENSMUSG00000032083
GO:0034435	cholesterol esterification	biological_process	1.6728e-05	0.011696	3	82	13	20790	ENSMUSG00000032083,ENSMUSG00000002985,ENSMUSG00000037071
GO:0065009	regulation of molecular function	biological_process	2.1587e-05	0.01459	24	82	2467	20790	ENSMUSG00000032812,ENSMUSG00000032083,ENSMUSG00000079012,ENSMUSG00000035621,ENSMUSG00000022868,ENSMUSG00000071178,ENSMUSG00000030123,ENSMUSG00000031137,ENSMUSG00000054452,ENSMUSG00000037738,ENSMUSG00000028854,ENSMUSG00000031722,ENSMUSG00000028967,ENSMUSG00000022710,ENSMUSG00000074637,ENSMUSG00000026542,ENSMUSG00000037025,ENSMUSG00000044017,ENSMUSG00000002365,ENSMUSG00000028307,ENSMUSG00000004221,…
GO:0043152	induction of bacterial agglutination	biological_process	4.6495e-05	0.028056	2	82	3	20790	ENSMUSG00000028001,ENSMUSG00000033831
GO:0017127	cholesterol transporter activity	molecular_function	4.7046e-05	0.028056	3	82	18	20790	ENSMUSG00000020609,ENSMUSG00000002985,ENSMUSG00000032083
GO:0034361	very-low-density lipoprotein particle	cellular_component	4.7046e-05	0.028056	3	82	18	20790	ENSMUSG00000002985,ENSMUSG00000020609,ENSMUSG00000032083
GO:0034385	triglyceride-rich lipoprotein particle	cellular_component	4.7046e-05	0.028056	3	82	18	20790	ENSMUSG00000002985,ENSMUSG00000020609,ENSMUSG00000032083
GO:0010033	response to organic substance	biological_process	5.365e-05	0.030528	24	82	2608	20790	ENSMUSG00000034845,ENSMUSG00000071076,ENSMUSG00000028967,ENSMUSG00000057465,ENSMUSG00000037025,ENSMUSG00000074637,ENSMUSG00000028307,ENSMUSG00000020609,ENSMUSG00000045103,ENSMUSG00000032812,ENSMUSG00000032083,ENSMUSG00000037095,ENSMUSG00000030895,ENSMUSG00000029836,ENSMUSG00000071178,ENSMUSG00000079012,ENSMUSG00000033831,ENSMUSG00000041378,ENSMUSG00000034957,ENSMUSG00000037071,ENSMUSG00000027559,…
GO:0019433	triglyceride catabolic process	biological_process	5.5708e-05	0.030528	3	82	19	20790	ENSMUSG00000020609,ENSMUSG00000002985,ENSMUSG00000032083
GO:0034114	regulation of heterotypic cell-cell adhesion	biological_process	5.5708e-05	0.030528	3	82	19	20790	ENSMUSG00000028001,ENSMUSG00000033831,ENSMUSG00000032083
GO:0007166	cell surface receptor signaling pathway	biological_process	6.3297e-05	0.033126	21	82	2121	20790	ENSMUSG00000034845,ENSMUSG00000028967,ENSMUSG00000017493,ENSMUSG00000074637,ENSMUSG00000037025,ENSMUSG00000044017,ENSMUSG00000026417,ENSMUSG00000071424,ENSMUSG00000008305,ENSMUSG00000032812,ENSMUSG00000030895,ENSMUSG00000032083,ENSMUSG00000037095,ENSMUSG00000033831,ENSMUSG00000030123,ENSMUSG00000054452,ENSMUSG00000041378,ENSMUSG00000034957,ENSMUSG00000028001,ENSMUSG00000036023,ENSMUSG00000031722
GO:0034368	protein-lipid complex remodeling	biological_process	6.5351e-05	0.033126	3	82	20	20790	ENSMUSG00000020609,ENSMUSG00000002985,ENSMUSG00000032083
GO:0034369	plasma lipoprotein particle remodeling	biological_process	6.5351e-05	0.033126	3	82	20	20790	ENSMUSG00000032083,ENSMUSG00000020609,ENSMUSG00000002985
GO:0043227	membrane-bounded organelle	cellular_component	6.7115e-05	0.033191	62	82	11095	20790	ENSMUSG00000053333,ENSMUSG00000054675,ENSMUSG00000004221,ENSMUSG00000055172,ENSMUSG00000039263,ENSMUSG00000042359,ENSMUSG00000008305,ENSMUSG00000029554,ENSMUSG00000035413,ENSMUSG00000028603,ENSMUSG00000019505,ENSMUSG00000022283,ENSMUSG00000054160,ENSMUSG00000057465,ENSMUSG00000034957,ENSMUSG00000031137,ENSMUSG00000054452,ENSMUSG00000031722,ENSMUSG00000004980,ENSMUSG00000028854,ENSMUSG00000019261,…
GO:0008203	cholesterol metabolic process	biological_process	7.0534e-05	0.034051	5	82	108	20790	ENSMUSG00000032083,ENSMUSG00000074115,ENSMUSG00000020609,ENSMUSG00000034957,ENSMUSG00000002985
GO:0034367	macromolecular complex remodeling	biological_process	7.6024e-05	0.035467	3	82	21	20790	ENSMUSG00000002985,ENSMUSG00000020609,ENSMUSG00000032083
GO:1902652	secondary alcohol metabolic process	biological_process	7.6966e-05	0.035467	5	82	110	20790	ENSMUSG00000074115,ENSMUSG00000032083,ENSMUSG00000002985,ENSMUSG00000020609,ENSMUSG00000034957
GO:0016310	phosphorylation	biological_process	8.3134e-05	0.037458	20	82	1995	20790	ENSMUSG00000030602,ENSMUSG00000028001,ENSMUSG00000037738,ENSMUSG00000031137,ENSMUSG00000035621,ENSMUSG00000033831,ENSMUSG00000030895,ENSMUSG00000049091,ENSMUSG00000032083,ENSMUSG00000002365,ENSMUSG00000045103,ENSMUSG00000002985,ENSMUSG00000028307,ENSMUSG00000004221,ENSMUSG00000074637,ENSMUSG00000037025,ENSMUSG00000028967,ENSMUSG00000034845,ENSMUSG00000017493,ENSMUSG00000031285
GO:0044710	single-organism metabolic process	biological_process	8.5001e-05	0.037467	34	82	4596	20790	ENSMUSG00000035621,ENSMUSG00000024665,ENSMUSG00000074115,ENSMUSG00000025909,ENSMUSG00000032083,ENSMUSG00000030895,ENSMUSG00000031722,ENSMUSG00000031137,ENSMUSG00000027559,ENSMUSG00000034957,ENSMUSG00000044017,ENSMUSG00000028603,ENSMUSG00000029554,ENSMUSG00000037798,ENSMUSG00000055172,ENSMUSG00000033831,ENSMUSG00000071178,ENSMUSG00000049091,ENSMUSG00000028001,ENSMUSG00000048087,ENSMUSG00000036023,…
GO:0016125	sterol metabolic process	biological_process	9.1179e-05	0.037612	5	82	114	20790	ENSMUSG00000002985,ENSMUSG00000020609,ENSMUSG00000034957,ENSMUSG00000074115,ENSMUSG00000032083
GO:0001887	selenium compound metabolic process	biological_process	9.2749e-05	0.037612	2	82	4	20790	ENSMUSG00000064373,ENSMUSG00000049091
GO:0032489	regulation of Cdc42 protein signal transduction	biological_process	9.2749e-05	0.037612	2	82	4	20790	ENSMUSG00000002985,ENSMUSG00000032083
GO:0034363	intermediate-density lipoprotein particle	cellular_component	9.2749e-05	0.037612	2	82	4	20790	ENSMUSG00000002985,ENSMUSG00000020609
GO:0044237	cellular metabolic process	biological_process	9.9015e-05	0.039247	55	82	9399	20790	ENSMUSG00000033831,ENSMUSG00000043384,ENSMUSG00000071178,ENSMUSG00000032812,ENSMUSG00000049091,ENSMUSG00000048087,ENSMUSG00000037738,ENSMUSG00000028001,ENSMUSG00000030602,ENSMUSG00000036023,ENSMUSG00000037071,ENSMUSG00000074637,ENSMUSG00000026542,ENSMUSG00000037025,ENSMUSG00000028967,ENSMUSG00000071076,ENSMUSG00000003072,ENSMUSG00000034845,ENSMUSG00000031285,ENSMUSG00000017493,ENSMUSG00000022710,…
GO:0070325	lipoprotein particle receptor binding	molecular_function	0.00010065	0.039247	3	82	23	20790	ENSMUSG00000032083,ENSMUSG00000002985,ENSMUSG00000020609
GO:0044444	cytoplasmic part	cellular_component	0.00010748	0.040099	44	82	6804	20790	ENSMUSG00000033831,ENSMUSG00000071178,ENSMUSG00000032812,ENSMUSG00000041845,ENSMUSG00000028001,ENSMUSG00000048087,ENSMUSG00000030122,ENSMUSG00000030688,ENSMUSG00000037071,ENSMUSG00000041378,ENSMUSG00000074637,ENSMUSG00000003072,ENSMUSG00000028967,ENSMUSG00000022710,ENSMUSG00000007610,ENSMUSG00000006373,ENSMUSG00000029580,ENSMUSG00000002365,ENSMUSG00000045103,ENSMUSG00000002985,ENSMUSG00000020609,…
GO:0043226	organelle	cellular_component	0.00010886	0.040099	65	82	12056	20790	ENSMUSG00000074115,ENSMUSG00000024665,ENSMUSG00000025909,ENSMUSG00000030895,ENSMUSG00000070570,ENSMUSG00000014846,ENSMUSG00000029836,ENSMUSG00000031722,ENSMUSG00000004980,ENSMUSG00000035413,ENSMUSG00000054160,ENSMUSG00000039263,ENSMUSG00000054675,ENSMUSG00000055172,ENSMUSG00000042359,ENSMUSG00000008305,ENSMUSG00000041845,ENSMUSG00000028001,ENSMUSG00000030688,ENSMUSG00000028967,ENSMUSG00000071076,…
GO:0044092	negative regulation of molecular function	biological_process	0.00011404	0.040099	13	82	972	20790	ENSMUSG00000026542,ENSMUSG00000037025,ENSMUSG00000071178,ENSMUSG00000079012,ENSMUSG00000035621,ENSMUSG00000022868,ENSMUSG00000022710,ENSMUSG00000032083,ENSMUSG00000028967,ENSMUSG00000031722,ENSMUSG00000029554,ENSMUSG00000002985,ENSMUSG00000054452
GO:0046461	neutral lipid catabolic process	biological_process	0.0001147	0.040099	3	82	24	20790	ENSMUSG00000032083,ENSMUSG00000020609,ENSMUSG00000002985
GO:0046464	acylglycerol catabolic process	biological_process	0.0001147	0.040099	3	82	24	20790	ENSMUSG00000002985,ENSMUSG00000020609,ENSMUSG00000032083
GO:0065005	protein-lipid complex assembly	biological_process	0.0001147	0.040099	3	82	24	20790	ENSMUSG00000002365,ENSMUSG00000032083,ENSMUSG00000002985
GO:0008289	lipid binding	molecular_function	0.0001256	0.043163	10	82	597	20790	ENSMUSG00000030688,ENSMUSG00000042359,ENSMUSG00000006373,ENSMUSG00000002365,ENSMUSG00000020609,ENSMUSG00000028307,ENSMUSG00000002985,ENSMUSG00000032083,ENSMUSG00000032812,ENSMUSG00000028603
GO:0030301	cholesterol transport	biological_process	0.00012975	0.043847	4	82	65	20790	ENSMUSG00000032083,ENSMUSG00000020609,ENSMUSG00000028603,ENSMUSG00000002985
GO:0015918	sterol transport	biological_process	0.00013771	0.045772	4	82	66	20790	ENSMUSG00000020609,ENSMUSG00000028603,ENSMUSG00000002985,ENSMUSG00000032083
GO:0006952	defense response	biological_process	0.00014383	0.046844	15	82	1282	20790	ENSMUSG00000031722,ENSMUSG00000028001,ENSMUSG00000002985,ENSMUSG00000037071,ENSMUSG00000055172,ENSMUSG00000071178,ENSMUSG00000057465,ENSMUSG00000026542,ENSMUSG00000022868,ENSMUSG00000033831,ENSMUSG00000017493,ENSMUSG00000074115,ENSMUSG00000032083,ENSMUSG00000030895,ENSMUSG00000025909
GO:0048519	negative regulation of biological process	biological_process	0.00014555	0.046844	32	82	4310	20790	ENSMUSG00000074637,ENSMUSG00000026542,ENSMUSG00000037025,ENSMUSG00000071076,ENSMUSG00000028967,ENSMUSG00000022710,ENSMUSG00000045103,ENSMUSG00000002985,ENSMUSG00000033831,ENSMUSG00000043384,ENSMUSG00000071178,ENSMUSG00000032812,ENSMUSG00000028001,ENSMUSG00000037071,ENSMUSG00000022283,ENSMUSG00000029554,ENSMUSG00000071424,ENSMUSG00000008305,ENSMUSG00000004221,ENSMUSG00000053333,ENSMUSG00000022868,…
GO:0004768	stearoyl-CoA 9-desaturase activity	molecular_function	0.00015418	0.047486	2	82	5	20790	ENSMUSG00000037071,ENSMUSG00000024665
GO:0060228	phosphatidylcholine-sterol O-acyltransferase activator activity	molecular_function	0.00015418	0.047486	2	82	5	20790	ENSMUSG00000002985,ENSMUSG00000032083
GO:0043086	negative regulation of catalytic activity	biological_process	0.00015457	0.047486	11	82	736	20790	ENSMUSG00000032083,ENSMUSG00000028967,ENSMUSG00000035621,ENSMUSG00000079012,ENSMUSG00000022868,ENSMUSG00000026542,ENSMUSG00000037025,ENSMUSG00000071178,ENSMUSG00000002985,ENSMUSG00000029554,ENSMUSG00000031722
GO:0006796	phosphate-containing compound metabolic process	biological_process	0.00016319	0.049385	24	82	2798	20790	ENSMUSG00000045103,ENSMUSG00000002985,ENSMUSG00000004221,ENSMUSG00000028307,ENSMUSG00000002365,ENSMUSG00000044017,ENSMUSG00000037025,ENSMUSG00000074637,ENSMUSG00000028603,ENSMUSG00000031285,ENSMUSG00000017493,ENSMUSG00000028967,ENSMUSG00000034845,ENSMUSG00000003072,ENSMUSG00000030602,ENSMUSG00000028001,ENSMUSG00000037738,ENSMUSG00000031137,ENSMUSG00000027559,ENSMUSG00000035621,ENSMUSG00000033831,…
GO:0009605	response to external stimulus	biological_process	0.00018117	0.054022	20	82	2112	20790	ENSMUSG00000071424,ENSMUSG00000045103,ENSMUSG00000002985,ENSMUSG00000028307,ENSMUSG00000020609,ENSMUSG00000074637,ENSMUSG00000057465,ENSMUSG00000037025,ENSMUSG00000071076,ENSMUSG00000028001,ENSMUSG00000028854,ENSMUSG00000031722,ENSMUSG00000054452,ENSMUSG00000037071,ENSMUSG00000022868,ENSMUSG00000033831,ENSMUSG00000030123,ENSMUSG00000074115,ENSMUSG00000032083,ENSMUSG00000025909
GO:0044699	single-organism process	biological_process	0.0001983	0.057384	71	82	13963	20790	ENSMUSG00000031722,ENSMUSG00000014846,ENSMUSG00000070570,ENSMUSG00000030895,ENSMUSG00000025909,ENSMUSG00000074115,ENSMUSG00000028600,ENSMUSG00000024665,ENSMUSG00000055172,ENSMUSG00000054675,ENSMUSG00000008305,ENSMUSG00000042359,ENSMUSG00000054160,ENSMUSG00000030688,ENSMUSG00000067158,ENSMUSG00000030602,ENSMUSG00000028001,ENSMUSG00000041845,ENSMUSG00000020609,ENSMUSG00000002985,ENSMUSG00000064373,…
GO:0080090	regulation of primary metabolic process	biological_process	0.00019917	0.057384	37	82	5423	20790	ENSMUSG00000022710,ENSMUSG00000017493,ENSMUSG00000071076,ENSMUSG00000028967,ENSMUSG00000026542,ENSMUSG00000037025,ENSMUSG00000074637,ENSMUSG00000002985,ENSMUSG00000045103,ENSMUSG00000020609,ENSMUSG00000002365,ENSMUSG00000032812,ENSMUSG00000071178,ENSMUSG00000033831,ENSMUSG00000037071,ENSMUSG00000030602,ENSMUSG00000028001,ENSMUSG00000037738,ENSMUSG00000028603,ENSMUSG00000022283,ENSMUSG00000019505,…
GO:0006793	phosphorus metabolic process	biological_process	0.00020094	0.057384	24	82	2836	20790	ENSMUSG00000004221,ENSMUSG00000028307,ENSMUSG00000002985,ENSMUSG00000045103,ENSMUSG00000002365,ENSMUSG00000037025,ENSMUSG00000044017,ENSMUSG00000074637,ENSMUSG00000031285,ENSMUSG00000028603,ENSMUSG00000017493,ENSMUSG00000034845,ENSMUSG00000028967,ENSMUSG00000003072,ENSMUSG00000037738,ENSMUSG00000030602,ENSMUSG00000028001,ENSMUSG00000027559,ENSMUSG00000031137,ENSMUSG00000035621,ENSMUSG00000033831,…
GO:0042802	identical protein binding	molecular_function	0.00021151	0.059206	14	82	1179	20790	ENSMUSG00000028307,ENSMUSG00000041378,ENSMUSG00000034957,ENSMUSG00000004221,ENSMUSG00000002985,ENSMUSG00000002365,ENSMUSG00000029580,ENSMUSG00000008305,ENSMUSG00000019261,ENSMUSG00000070473,ENSMUSG00000032083,ENSMUSG00000034845,ENSMUSG00000029836,ENSMUSG00000071178
GO:0006950	response to stress	biological_process	0.00022084	0.059206	26	82	3226	20790	ENSMUSG00000022868,ENSMUSG00000033831,ENSMUSG00000071178,ENSMUSG00000074115,ENSMUSG00000025909,ENSMUSG00000030895,ENSMUSG00000032083,ENSMUSG00000070473,ENSMUSG00000028001,ENSMUSG00000028854,ENSMUSG00000031722,ENSMUSG00000036023,ENSMUSG00000027559,ENSMUSG00000037071,ENSMUSG00000074637,ENSMUSG00000026542,ENSMUSG00000057465,ENSMUSG00000037025,ENSMUSG00000028967,ENSMUSG00000022710,ENSMUSG00000017493,…
GO:0048523	negative regulation of cellular process	biological_process	0.00022495	0.059206	30	82	4006	20790	ENSMUSG00000004221,ENSMUSG00000053333,ENSMUSG00000045103,ENSMUSG00000002985,ENSMUSG00000008305,ENSMUSG00000029554,ENSMUSG00000022710,ENSMUSG00000028967,ENSMUSG00000071076,ENSMUSG00000022283,ENSMUSG00000037025,ENSMUSG00000026542,ENSMUSG00000074637,ENSMUSG00000034957,ENSMUSG00000031137,ENSMUSG00000054452,ENSMUSG00000004980,ENSMUSG00000031722,ENSMUSG00000028854,ENSMUSG00000028001,ENSMUSG00000032812,…
GO:0044281	small molecule metabolic process	biological_process	0.00022865	0.059206	18	82	1813	20790	ENSMUSG00000035621,ENSMUSG00000032083,ENSMUSG00000049091,ENSMUSG00000024665,ENSMUSG00000074115,ENSMUSG00000048087,ENSMUSG00000027559,ENSMUSG00000037071,ENSMUSG00000034957,ENSMUSG00000037025,ENSMUSG00000044017,ENSMUSG00000003072,ENSMUSG00000017493,ENSMUSG00000028603,ENSMUSG00000020609,ENSMUSG00000028307,ENSMUSG00000002985,ENSMUSG00000037798
GO:0032488	Cdc42 protein signal transduction	biological_process	0.00023068	0.059206	2	82	6	20790	ENSMUSG00000032083,ENSMUSG00000002985
GO:0033132	negative regulation of glucokinase activity	biological_process	0.00023068	0.059206	2	82	6	20790	ENSMUSG00000037025,ENSMUSG00000035621
GO:0072378	blood coagulation, fibrin clot formation	biological_process	0.00023068	0.059206	2	82	6	20790	ENSMUSG00000033831,ENSMUSG00000028001
GO:1903300	negative regulation of hexokinase activity	biological_process	0.00023068	0.059206	2	82	6	20790	ENSMUSG00000037025,ENSMUSG00000035621
GO:0030193	regulation of blood coagulation	biological_process	0.00023786	0.059541	4	82	76	20790	ENSMUSG00000028001,ENSMUSG00000033831,ENSMUSG00000037025,ENSMUSG00000002985
GO:1900046	regulation of hemostasis	biological_process	0.00023786	0.059541	4	82	76	20790	ENSMUSG00000037025,ENSMUSG00000028001,ENSMUSG00000033831,ENSMUSG00000002985
GO:0019899	enzyme binding	molecular_function	0.00024124	0.059651	17	82	1658	20790	ENSMUSG00000031285,ENSMUSG00000022710,ENSMUSG00000071076,ENSMUSG00000028967,ENSMUSG00000020609,ENSMUSG00000004221,ENSMUSG00000028307,ENSMUSG00000045103,ENSMUSG00000002365,ENSMUSG00000029580,ENSMUSG00000041845,ENSMUSG00000032083,ENSMUSG00000071178,ENSMUSG00000029836,ENSMUSG00000035621,ENSMUSG00000034957,ENSMUSG00000028854
GO:0050790	regulation of catalytic activity	biological_process	0.00024832	0.060662	19	82	1992	20790	ENSMUSG00000002365,ENSMUSG00000004221,ENSMUSG00000028307,ENSMUSG00000002985,ENSMUSG00000029554,ENSMUSG00000028967,ENSMUSG00000074637,ENSMUSG00000037025,ENSMUSG00000026542,ENSMUSG00000044017,ENSMUSG00000031137,ENSMUSG00000037738,ENSMUSG00000031722,ENSMUSG00000032083,ENSMUSG00000032812,ENSMUSG00000079012,ENSMUSG00000022868,ENSMUSG00000035621,ENSMUSG00000071178
GO:0005496	steroid binding	molecular_function	0.00026287	0.063451	4	82	78	20790	ENSMUSG00000006373,ENSMUSG00000032083,ENSMUSG00000028603,ENSMUSG00000002985
GO:0071827	plasma lipoprotein particle organization	biological_process	0.00030133	0.071636	3	82	33	20790	ENSMUSG00000020609,ENSMUSG00000002985,ENSMUSG00000032083
GO:0050818	regulation of coagulation	biological_process	0.00030384	0.071636	4	82	81	20790	ENSMUSG00000002985,ENSMUSG00000037025,ENSMUSG00000033831,ENSMUSG00000028001
GO:0005577	fibrinogen complex	cellular_component	0.00032212	0.07263	2	82	7	20790	ENSMUSG00000033831,ENSMUSG00000028001
GO:0016215	acyl-CoA desaturase activity	molecular_function	0.00032212	0.07263	2	82	7	20790	ENSMUSG00000037071,ENSMUSG00000024665
GO:0034374	low-density lipoprotein particle remodeling	biological_process	0.00032212	0.07263	2	82	7	20790	ENSMUSG00000020609,ENSMUSG00000002985
GO:0015485	cholesterol binding	molecular_function	0.00032955	0.07263	3	82	34	20790	ENSMUSG00000032083,ENSMUSG00000028603,ENSMUSG00000002985
GO:0046503	glycerolipid catabolic process	biological_process	0.00032955	0.07263	3	82	34	20790	ENSMUSG00000032083,ENSMUSG00000002985,ENSMUSG00000020609
GO:0070741	response to interleukin-6	biological_process	0.00032955	0.07263	3	82	34	20790	ENSMUSG00000028307,ENSMUSG00000028001,ENSMUSG00000037025
GO:0006641	triglyceride metabolic process	biological_process	0.00033358	0.072729	4	82	83	20790	ENSMUSG00000037071,ENSMUSG00000020609,ENSMUSG00000002985,ENSMUSG00000032083
GO:0048583	regulation of response to stimulus	biological_process	0.00034949	0.075128	25	82	3129	20790	ENSMUSG00000074637,ENSMUSG00000037025,ENSMUSG00000028967,ENSMUSG00000019505,ENSMUSG00000017493,ENSMUSG00000008305,ENSMUSG00000071424,ENSMUSG00000026417,ENSMUSG00000055172,ENSMUSG00000004221,ENSMUSG00000045103,ENSMUSG00000002985,ENSMUSG00000022868,ENSMUSG00000033831,ENSMUSG00000043384,ENSMUSG00000030123,ENSMUSG00000037095,ENSMUSG00000025909,ENSMUSG00000030895,ENSMUSG00000032083,ENSMUSG00000028854,…
GO:0070887	cellular response to chemical stimulus	biological_process	0.00035565	0.075128	20	82	2222	20790	ENSMUSG00000028307,ENSMUSG00000020609,ENSMUSG00000045103,ENSMUSG00000057465,ENSMUSG00000037025,ENSMUSG00000071076,ENSMUSG00000028967,ENSMUSG00000034845,ENSMUSG00000028854,ENSMUSG00000028001,ENSMUSG00000031722,ENSMUSG00000041378,ENSMUSG00000034957,ENSMUSG00000033831,ENSMUSG00000029836,ENSMUSG00000030895,ENSMUSG00000037095,ENSMUSG00000032812,ENSMUSG00000032083,ENSMUSG00000074115
GO:0032371	regulation of sterol transport	biological_process	0.00035941	0.075128	3	82	35	20790	ENSMUSG00000032083,ENSMUSG00000002985,ENSMUSG00000028603
GO:0032374	regulation of cholesterol transport	biological_process	0.00035941	0.075128	3	82	35	20790	ENSMUSG00000032083,ENSMUSG00000002985,ENSMUSG00000028603
GO:0043178	alcohol binding	molecular_function	0.00036536	0.075591	4	82	85	20790	ENSMUSG00000002985,ENSMUSG00000028603,ENSMUSG00000028307,ENSMUSG00000032083
GO:0005515	protein binding	molecular_function	0.00036926	0.075626	64	82	12166	20790	ENSMUSG00000008305,ENSMUSG00000042359,ENSMUSG00000036218,ENSMUSG00000055172,ENSMUSG00000054675,ENSMUSG00000039263,ENSMUSG00000079502,ENSMUSG00000004980,ENSMUSG00000031722,ENSMUSG00000029836,ENSMUSG00000014846,ENSMUSG00000030895,ENSMUSG00000025909,ENSMUSG00000074115,ENSMUSG00000028600,ENSMUSG00000007610,ENSMUSG00000020609,ENSMUSG00000002985,ENSMUSG00000026542,ENSMUSG00000037025,ENSMUSG00000074637,…
GO:0006730	one-carbon metabolic process	biological_process	0.00039097	0.079272	3	82	36	20790	ENSMUSG00000048087,ENSMUSG00000027559,ENSMUSG00000037798
GO:0006954	inflammatory response	biological_process	0.00039707	0.079713	9	82	564	20790	ENSMUSG00000071178,ENSMUSG00000057465,ENSMUSG00000022868,ENSMUSG00000017493,ENSMUSG00000074115,ENSMUSG00000032083,ENSMUSG00000031722,ENSMUSG00000028001,ENSMUSG00000002985
GO:0016717	oxidoreductase activity, acting on paired donors, with oxidation of a pair of donors resulting in the reduction of molecular oxygen to two molecules of water	molecular_function	0.00042838	0.084329	2	82	8	20790	ENSMUSG00000024665,ENSMUSG00000037071
GO:0034372	very-low-density lipoprotein particle remodeling	biological_process	0.00042838	0.084329	2	82	8	20790	ENSMUSG00000032083,ENSMUSG00000002985
GO:0032934	sterol binding	molecular_function	0.0004593	0.088834	3	82	38	20790	ENSMUSG00000002985,ENSMUSG00000028603,ENSMUSG00000032083
GO:0044238	primary metabolic process	biological_process	0.00046003	0.088834	54	82	9619	20790	ENSMUSG00000037738,ENSMUSG00000030602,ENSMUSG00000028001,ENSMUSG00000036023,ENSMUSG00000037071,ENSMUSG00000033831,ENSMUSG00000071178,ENSMUSG00000049091,ENSMUSG00000032812,ENSMUSG00000007610,ENSMUSG00000002365,ENSMUSG00000092329,ENSMUSG00000020609,ENSMUSG00000028307,ENSMUSG00000002985,ENSMUSG00000045103,ENSMUSG00000074637,ENSMUSG00000037025,ENSMUSG00000026542,ENSMUSG00000003072,ENSMUSG00000071076,…
GO:0030162	regulation of proteolysis	biological_process	0.00047353	0.090579	10	82	705	20790	ENSMUSG00000022710,ENSMUSG00000019505,ENSMUSG00000071178,ENSMUSG00000022868,ENSMUSG00000079012,ENSMUSG00000074637,ENSMUSG00000002985,ENSMUSG00000002365,ENSMUSG00000037738,ENSMUSG00000029554
GO:0030168	platelet activation	biological_process	0.00049368	0.092293	4	82	92	20790	ENSMUSG00000028001,ENSMUSG00000033831,ENSMUSG00000002985,ENSMUSG00000029580
GO:0031324	negative regulation of cellular metabolic process	biological_process	0.00049434	0.092293	20	82	2279	20790	ENSMUSG00000026542,ENSMUSG00000037025,ENSMUSG00000074637,ENSMUSG00000022710,ENSMUSG00000071076,ENSMUSG00000028967,ENSMUSG00000022283,ENSMUSG00000008305,ENSMUSG00000029554,ENSMUSG00000045103,ENSMUSG00000002985,ENSMUSG00000071178,ENSMUSG00000029836,ENSMUSG00000079012,ENSMUSG00000022868,ENSMUSG00000035621,ENSMUSG00000031722,ENSMUSG00000004980,ENSMUSG00000034957,ENSMUSG00000054452
GO:0050873	brown fat cell differentiation	biological_process	0.00049615	0.092293	3	82	39	20790	ENSMUSG00000034957,ENSMUSG00000037071,ENSMUSG00000037095
GO:0048585	negative regulation of response to stimulus	biological_process	0.00050194	0.092521	14	82	1284	20790	ENSMUSG00000031722,ENSMUSG00000071424,ENSMUSG00000008305,ENSMUSG00000028001,ENSMUSG00000045103,ENSMUSG00000002985,ENSMUSG00000004221,ENSMUSG00000054452,ENSMUSG00000037025,ENSMUSG00000043384,ENSMUSG00000074637,ENSMUSG00000033831,ENSMUSG00000028967,ENSMUSG00000032083
GO:0033344	cholesterol efflux	biological_process	0.00053485	0.097699	3	82	40	20790	ENSMUSG00000032083,ENSMUSG00000002985,ENSMUSG00000020609
GO:0071310	cellular response to organic substance	biological_process	0.0005433	0.097708	17	82	1778	20790	ENSMUSG00000028001,ENSMUSG00000028854,ENSMUSG00000041378,ENSMUSG00000034957,ENSMUSG00000029836,ENSMUSG00000033831,ENSMUSG00000032083,ENSMUSG00000030895,ENSMUSG00000032812,ENSMUSG00000037095,ENSMUSG00000045103,ENSMUSG00000028307,ENSMUSG00000020609,ENSMUSG00000037025,ENSMUSG00000034845,ENSMUSG00000071076,ENSMUSG00000028967
GO:0033131	regulation of glucokinase activity	biological_process	0.00054936	0.097708	2	82	9	20790	ENSMUSG00000037025,ENSMUSG00000035621
GO:0034370	triglyceride-rich lipoprotein particle remodeling	biological_process	0.00054936	0.097708	2	82	9	20790	ENSMUSG00000002985,ENSMUSG00000032083
GO:0006639	acylglycerol metabolic process	biological_process	0.00055743	0.098282	4	82	95	20790	ENSMUSG00000032083,ENSMUSG00000002985,ENSMUSG00000037071,ENSMUSG00000020609
GO:0042325	regulation of phosphorylation	biological_process	0.00057192	0.098876	14	82	1301	20790	ENSMUSG00000028967,ENSMUSG00000032083,ENSMUSG00000030895,ENSMUSG00000017493,ENSMUSG00000033831,ENSMUSG00000074637,ENSMUSG00000035621,ENSMUSG00000037025,ENSMUSG00000031137,ENSMUSG00000002365,ENSMUSG00000002985,ENSMUSG00000045103,ENSMUSG00000004221,ENSMUSG00000028001
GO:0030195	negative regulation of blood coagulation	biological_process	0.00057543	0.098876	3	82	41	20790	ENSMUSG00000033831,ENSMUSG00000028001,ENSMUSG00000002985
GO:1900047	negative regulation of hemostasis	biological_process	0.00057543	0.098876	3	82	41	20790	ENSMUSG00000033831,ENSMUSG00000028001,ENSMUSG00000002985
GO:0044763	single-organism cellular process	biological_process	0.00058485	0.099651	65	82	12595	20790	ENSMUSG00000033831,ENSMUSG00000030123,ENSMUSG00000071178,ENSMUSG00000043384,ENSMUSG00000049091,ENSMUSG00000032812,ENSMUSG00000070473,ENSMUSG00000037738,ENSMUSG00000048087,ENSMUSG00000036023,ENSMUSG00000041378,ENSMUSG00000037071,ENSMUSG00000003072,ENSMUSG00000026417,ENSMUSG00000029580,ENSMUSG00000002365,ENSMUSG00000045103,ENSMUSG00000028307,ENSMUSG00000092329,ENSMUSG00000035621,ENSMUSG00000032083,…
GO:0005319	lipid transporter activity	molecular_function	0.00060305	0.099733	4	82	97	20790	ENSMUSG00000032083,ENSMUSG00000020609,ENSMUSG00000028603,ENSMUSG00000002985
GO:0006638	neutral lipid metabolic process	biological_process	0.00060305	0.099733	4	82	97	20790	ENSMUSG00000002985,ENSMUSG00000037071,ENSMUSG00000020609,ENSMUSG00000032083
GO:0048732	gland development	biological_process	0.00060356	0.099733	8	82	476	20790	ENSMUSG00000037071,ENSMUSG00000034957,ENSMUSG00000028307,ENSMUSG00000029554,ENSMUSG00000028001,ENSMUSG00000032083,ENSMUSG00000030123,ENSMUSG00000074637
GO:0031323	regulation of cellular metabolic process	biological_process	0.00060696	0.099733	36	82	5500	20790	ENSMUSG00000019505,ENSMUSG00000022283,ENSMUSG00000054160,ENSMUSG00000044017,ENSMUSG00000004221,ENSMUSG00000029554,ENSMUSG00000008305,ENSMUSG00000032083,ENSMUSG00000030895,ENSMUSG00000035621,ENSMUSG00000079012,ENSMUSG00000022868,ENSMUSG00000029836,ENSMUSG00000054452,ENSMUSG00000031137,ENSMUSG00000034957,ENSMUSG00000028854,ENSMUSG00000004980,ENSMUSG00000031722,ENSMUSG00000028967,ENSMUSG00000071076,…
GO:0009725	response to hormone	biological_process	0.00060993	0.099733	11	82	865	20790	ENSMUSG00000020609,ENSMUSG00000028307,ENSMUSG00000028854,ENSMUSG00000028001,ENSMUSG00000032083,ENSMUSG00000028967,ENSMUSG00000071076,ENSMUSG00000071178,ENSMUSG00000029836,ENSMUSG00000033831,ENSMUSG00000079012
GO:0009892	negative regulation of metabolic process	biological_process	0.00062099	0.10036	21	82	2500	20790	ENSMUSG00000031722,ENSMUSG00000004980,ENSMUSG00000054452,ENSMUSG00000034957,ENSMUSG00000079012,ENSMUSG00000035621,ENSMUSG00000022868,ENSMUSG00000071178,ENSMUSG00000029836,ENSMUSG00000032083,ENSMUSG00000029554,ENSMUSG00000008305,ENSMUSG00000045103,ENSMUSG00000002985,ENSMUSG00000074637,ENSMUSG00000037025,ENSMUSG00000026542,ENSMUSG00000022283,ENSMUSG00000071076,ENSMUSG00000028967,ENSMUSG00000022710
GO:0071704	organic substance metabolic process	biological_process	0.00062367	0.10036	55	82	9971	20790	ENSMUSG00000002365,ENSMUSG00000045103,ENSMUSG00000002985,ENSMUSG00000028307,ENSMUSG00000092329,ENSMUSG00000020609,ENSMUSG00000007610,ENSMUSG00000003072,ENSMUSG00000071076,ENSMUSG00000034845,ENSMUSG00000028967,ENSMUSG00000031285,ENSMUSG00000017493,ENSMUSG00000022710,ENSMUSG00000074637,ENSMUSG00000026542,ENSMUSG00000037025,ENSMUSG00000037071,ENSMUSG00000030602,ENSMUSG00000028001,ENSMUSG00000037738,…
GO:0065008	regulation of biological quality	biological_process	0.00063658	0.10163	24	82	3063	20790	ENSMUSG00000028603,ENSMUSG00000019505,ENSMUSG00000026542,ENSMUSG00000037025,ENSMUSG00000045103,ENSMUSG00000002985,ENSMUSG00000020609,ENSMUSG00000004221,ENSMUSG00000029580,ENSMUSG00000026417,ENSMUSG00000071424,ENSMUSG00000070570,ENSMUSG00000032083,ENSMUSG00000030895,ENSMUSG00000032812,ENSMUSG00000030123,ENSMUSG00000033831,ENSMUSG00000035621,ENSMUSG00000034957,ENSMUSG00000037071,ENSMUSG00000031137,…
GO:0006695	cholesterol biosynthetic process	biological_process	0.00066237	0.10276	3	82	43	20790	ENSMUSG00000032083,ENSMUSG00000020609,ENSMUSG00000002985
GO:0050819	negative regulation of coagulation	biological_process	0.00066237	0.10276	3	82	43	20790	ENSMUSG00000002985,ENSMUSG00000028001,ENSMUSG00000033831
GO:1902653	secondary alcohol biosynthetic process	biological_process	0.00066237	0.10276	3	82	43	20790	ENSMUSG00000002985,ENSMUSG00000020609,ENSMUSG00000032083
GO:0007596	blood coagulation	biological_process	0.00066394	0.10276	5	82	175	20790	ENSMUSG00000037025,ENSMUSG00000033831,ENSMUSG00000028001,ENSMUSG00000002985,ENSMUSG00000029580
GO:0048518	positive regulation of biological process	biological_process	0.00068261	0.10287	34	82	5102	20790	ENSMUSG00000030688,ENSMUSG00000028001,ENSMUSG00000037738,ENSMUSG00000037071,ENSMUSG00000041378,ENSMUSG00000033831,ENSMUSG00000041845,ENSMUSG00000032812,ENSMUSG00000002985,ENSMUSG00000045103,ENSMUSG00000028307,ENSMUSG00000020609,ENSMUSG00000002365,ENSMUSG00000037025,ENSMUSG00000074637,ENSMUSG00000017493,ENSMUSG00000071076,ENSMUSG00000034845,ENSMUSG00000031722,ENSMUSG00000028854,ENSMUSG00000034957,…
GO:0034116	positive regulation of heterotypic cell-cell adhesion	biological_process	0.00068493	0.10287	2	82	10	20790	ENSMUSG00000028001,ENSMUSG00000033831
GO:0034380	high-density lipoprotein particle assembly	biological_process	0.00068493	0.10287	2	82	10	20790	ENSMUSG00000032083,ENSMUSG00000002985
GO:1903299	regulation of hexokinase activity	biological_process	0.00068493	0.10287	2	82	10	20790	ENSMUSG00000037025,ENSMUSG00000035621
GO:0007599	hemostasis	biological_process	0.00069889	0.1042	5	82	177	20790	ENSMUSG00000033831,ENSMUSG00000028001,ENSMUSG00000037025,ENSMUSG00000029580,ENSMUSG00000002985
GO:0034113	heterotypic cell-cell adhesion	biological_process	0.00070881	0.1049	3	82	44	20790	ENSMUSG00000032083,ENSMUSG00000033831,ENSMUSG00000028001
GO:0050817	coagulation	biological_process	0.00071687	0.10533	5	82	178	20790	ENSMUSG00000037025,ENSMUSG00000033831,ENSMUSG00000028001,ENSMUSG00000002985,ENSMUSG00000029580
GO:0019216	regulation of lipid metabolic process	biological_process	0.00073447	0.10714	6	82	271	20790	ENSMUSG00000037025,ENSMUSG00000032083,ENSMUSG00000002985,ENSMUSG00000037071,ENSMUSG00000028603,ENSMUSG00000020609
GO:0019222	regulation of metabolic process	biological_process	0.00074453	0.10783	39	82	6218	20790	ENSMUSG00000031722,ENSMUSG00000004980,ENSMUSG00000028854,ENSMUSG00000034957,ENSMUSG00000054452,ENSMUSG00000031137,ENSMUSG00000029836,ENSMUSG00000035621,ENSMUSG00000079012,ENSMUSG00000022868,ENSMUSG00000030895,ENSMUSG00000032083,ENSMUSG00000008305,ENSMUSG00000029554,ENSMUSG00000004221,ENSMUSG00000054160,ENSMUSG00000044017,ENSMUSG00000028603,ENSMUSG00000022283,ENSMUSG00000019505,ENSMUSG00000028001,…
GO:0006468	protein phosphorylation	biological_process	0.00078818	0.11334	16	82	1669	20790	ENSMUSG00000032083,ENSMUSG00000030895,ENSMUSG00000033831,ENSMUSG00000031137,ENSMUSG00000037738,ENSMUSG00000030602,ENSMUSG00000028001,ENSMUSG00000028967,ENSMUSG00000034845,ENSMUSG00000031285,ENSMUSG00000017493,ENSMUSG00000074637,ENSMUSG00000002365,ENSMUSG00000004221,ENSMUSG00000045103,ENSMUSG00000002985
GO:0005737	cytoplasm	cellular_component	0.00079981	0.1142	54	82	9802	20790	ENSMUSG00000030122,ENSMUSG00000048087,ENSMUSG00000028001,ENSMUSG00000030602,ENSMUSG00000030688,ENSMUSG00000037071,ENSMUSG00000041378,ENSMUSG00000033831,ENSMUSG00000043384,ENSMUSG00000071178,ENSMUSG00000032812,ENSMUSG00000041845,ENSMUSG00000007610,ENSMUSG00000006373,ENSMUSG00000002365,ENSMUSG00000029580,ENSMUSG00000028307,ENSMUSG00000092329,ENSMUSG00000020609,ENSMUSG00000045103,ENSMUSG00000002985,…
GO:0034362	low-density lipoprotein particle	cellular_component	0.00083497	0.11839	2	82	11	20790	ENSMUSG00000002985,ENSMUSG00000020609
GO:0043933	macromolecular complex subunit organization	biological_process	0.00084662	0.11921	19	82	2198	20790	ENSMUSG00000062203,ENSMUSG00000037025,ENSMUSG00000022710,ENSMUSG00000029580,ENSMUSG00000002365,ENSMUSG00000002985,ENSMUSG00000045103,ENSMUSG00000028307,ENSMUSG00000020609,ENSMUSG00000033831,ENSMUSG00000032812,ENSMUSG00000032083,ENSMUSG00000070473,ENSMUSG00000041845,ENSMUSG00000014846,ENSMUSG00000028001,ENSMUSG00000019261,ENSMUSG00000028854,ENSMUSG00000031137
GO:0006869	lipid transport	biological_process	0.00085422	0.11945	6	82	279	20790	ENSMUSG00000032083,ENSMUSG00000002985,ENSMUSG00000028603,ENSMUSG00000020609,ENSMUSG00000042359,ENSMUSG00000030688
GO:0045595	regulation of cell differentiation	biological_process	0.00091119	0.12623	15	82	1526	20790	ENSMUSG00000045103,ENSMUSG00000002985,ENSMUSG00000041378,ENSMUSG00000034957,ENSMUSG00000020609,ENSMUSG00000031137,ENSMUSG00000071424,ENSMUSG00000037738,ENSMUSG00000028967,ENSMUSG00000071076,ENSMUSG00000032083,ENSMUSG00000030123,ENSMUSG00000037025,ENSMUSG00000026542,ENSMUSG00000074637
GO:0016126	sterol biosynthetic process	biological_process	0.00091515	0.12623	3	82	48	20790	ENSMUSG00000032083,ENSMUSG00000020609,ENSMUSG00000002985
GO:0031329	regulation of cellular catabolic process	biological_process	0.00099249	0.13331	8	82	514	20790	ENSMUSG00000032083,ENSMUSG00000022283,ENSMUSG00000019505,ENSMUSG00000022710,ENSMUSG00000002365,ENSMUSG00000002985,ENSMUSG00000029554,ENSMUSG00000031722
GO:0010882	regulation of cardiac muscle contraction by calcium ion signaling	biological_process	0.00099939	0.13331	2	82	12	20790	ENSMUSG00000028854,ENSMUSG00000045103
GO:0034375	high-density lipoprotein particle remodeling	biological_process	0.00099939	0.13331	2	82	12	20790	ENSMUSG00000002985,ENSMUSG00000032083
GO:0045945	positive regulation of transcription from RNA polymerase III promoter	biological_process	0.00099939	0.13331	2	82	12	20790	ENSMUSG00000034957,ENSMUSG00000037025
GO:2000651	positive regulation of sodium ion transmembrane transporter activity	biological_process	0.00099939	0.13331	2	82	12	20790	ENSMUSG00000028854,ENSMUSG00000045103
GO:0019220	regulation of phosphate metabolic process	biological_process	0.0010063	0.13336	15	82	1541	20790	ENSMUSG00000035621,ENSMUSG00000074637,ENSMUSG00000033831,ENSMUSG00000037025,ENSMUSG00000044017,ENSMUSG00000030895,ENSMUSG00000032083,ENSMUSG00000028967,ENSMUSG00000017493,ENSMUSG00000028001,ENSMUSG00000002365,ENSMUSG00000031137,ENSMUSG00000004221,ENSMUSG00000045103,ENSMUSG00000002985
GO:0051174	regulation of phosphorus metabolic process	biological_process	0.0010398	0.13691	15	82	1546	20790	ENSMUSG00000004221,ENSMUSG00000045103,ENSMUSG00000002985,ENSMUSG00000002365,ENSMUSG00000031137,ENSMUSG00000028001,ENSMUSG00000017493,ENSMUSG00000032083,ENSMUSG00000030895,ENSMUSG00000028967,ENSMUSG00000037025,ENSMUSG00000044017,ENSMUSG00000035621,ENSMUSG00000074637,ENSMUSG00000033831
GO:0055088	lipid homeostasis	biological_process	0.0010681	0.13972	4	82	113	20790	ENSMUSG00000032083,ENSMUSG00000002985,ENSMUSG00000034957,ENSMUSG00000020609
GO:0006066	alcohol metabolic process	biological_process	0.0010804	0.14042	6	82	292	20790	ENSMUSG00000032083,ENSMUSG00000074115,ENSMUSG00000034957,ENSMUSG00000020609,ENSMUSG00000028603,ENSMUSG00000002985
GO:0097006	regulation of plasma lipoprotein particle levels	biological_process	0.0010925	0.14109	3	82	51	20790	ENSMUSG00000032083,ENSMUSG00000020609,ENSMUSG00000002985
GO:0016043	cellular component organization	biological_process	0.0011342	0.14555	34	82	5242	20790	ENSMUSG00000028854,ENSMUSG00000019261,ENSMUSG00000034957,ENSMUSG00000031137,ENSMUSG00000022868,ENSMUSG00000070570,ENSMUSG00000014846,ENSMUSG00000025909,ENSMUSG00000032083,ENSMUSG00000071424,ENSMUSG00000029554,ENSMUSG00000053333,ENSMUSG00000062203,ENSMUSG00000028603,ENSMUSG00000019505,ENSMUSG00000028001,ENSMUSG00000067158,ENSMUSG00000041378,ENSMUSG00000030123,ENSMUSG00000033831,ENSMUSG00000070473,…
GO:0070527	platelet aggregation	biological_process	0.0011561	0.14742	3	82	52	20790	ENSMUSG00000028001,ENSMUSG00000033831,ENSMUSG00000029580
GO:0061041	regulation of wound healing	biological_process	0.0011771	0.14745	4	82	116	20790	ENSMUSG00000002985,ENSMUSG00000033831,ENSMUSG00000028001,ENSMUSG00000037025
GO:0042159	lipoprotein catabolic process	biological_process	0.0011781	0.14745	2	82	13	20790	ENSMUSG00000002985,ENSMUSG00000020609
GO:0043691	reverse cholesterol transport	biological_process	0.0011781	0.14745	2	82	13	20790	ENSMUSG00000032083,ENSMUSG00000002985
GO:0050896	response to stimulus	biological_process	0.001196	0.14846	49	82	8702	20790	ENSMUSG00000044017,ENSMUSG00000057465,ENSMUSG00000019505,ENSMUSG00000008305,ENSMUSG00000071424,ENSMUSG00000055172,ENSMUSG00000004221,ENSMUSG00000029836,ENSMUSG00000022868,ENSMUSG00000079012,ENSMUSG00000070570,ENSMUSG00000074115,ENSMUSG00000032083,ENSMUSG00000037095,ENSMUSG00000030895,ENSMUSG00000025909,ENSMUSG00000031722,ENSMUSG00000028854,ENSMUSG00000034957,ENSMUSG00000031137,ENSMUSG00000054452,…
GO:0051246	regulation of protein metabolic process	biological_process	0.0012008	0.14846	20	82	2445	20790	ENSMUSG00000037738,ENSMUSG00000028001,ENSMUSG00000031137,ENSMUSG00000079012,ENSMUSG00000033831,ENSMUSG00000022868,ENSMUSG00000071178,ENSMUSG00000030895,ENSMUSG00000032083,ENSMUSG00000029554,ENSMUSG00000002365,ENSMUSG00000004221,ENSMUSG00000002985,ENSMUSG00000045103,ENSMUSG00000074637,ENSMUSG00000026542,ENSMUSG00000019505,ENSMUSG00000028967,ENSMUSG00000017493,ENSMUSG00000022710
GO:0061045	negative regulation of wound healing	biological_process	0.0012219	0.15016	3	82	53	20790	ENSMUSG00000033831,ENSMUSG00000028001,ENSMUSG00000002985
GO:0015914	phospholipid transport	biological_process	0.0012901	0.15621	3	82	54	20790	ENSMUSG00000032083,ENSMUSG00000028603,ENSMUSG00000002985
GO:0032268	regulation of cellular protein metabolic process	biological_process	0.0012922	0.15621	19	82	2277	20790	ENSMUSG00000079012,ENSMUSG00000033831,ENSMUSG00000022868,ENSMUSG00000071178,ENSMUSG00000032083,ENSMUSG00000030895,ENSMUSG00000028001,ENSMUSG00000037738,ENSMUSG00000031137,ENSMUSG00000074637,ENSMUSG00000019505,ENSMUSG00000028967,ENSMUSG00000022710,ENSMUSG00000017493,ENSMUSG00000029554,ENSMUSG00000002365,ENSMUSG00000002985,ENSMUSG00000045103,ENSMUSG00000004221
GO:0048522	positive regulation of cellular process	biological_process	0.0012943	0.15621	30	82	4430	20790	ENSMUSG00000002365,ENSMUSG00000002985,ENSMUSG00000045103,ENSMUSG00000020609,ENSMUSG00000004221,ENSMUSG00000074637,ENSMUSG00000044017,ENSMUSG00000037025,ENSMUSG00000019505,ENSMUSG00000071076,ENSMUSG00000034845,ENSMUSG00000022283,ENSMUSG00000017493,ENSMUSG00000028001,ENSMUSG00000028854,ENSMUSG00000037738,ENSMUSG00000031722,ENSMUSG00000030688,ENSMUSG00000031137,ENSMUSG00000054452,ENSMUSG00000034957,…
GO:0023057	negative regulation of signaling	biological_process	0.0013339	0.15883	12	82	1103	20790	ENSMUSG00000032083,ENSMUSG00000028967,ENSMUSG00000043384,ENSMUSG00000035621,ENSMUSG00000074637,ENSMUSG00000033831,ENSMUSG00000004221,ENSMUSG00000045103,ENSMUSG00000002985,ENSMUSG00000054452,ENSMUSG00000008305,ENSMUSG00000028001
GO:0044767	single-organism developmental process	biological_process	0.0013347	0.15883	35	82	5506	20790	ENSMUSG00000029554,ENSMUSG00000071424,ENSMUSG00000054675,ENSMUSG00000053333,ENSMUSG00000054160,ENSMUSG00000019505,ENSMUSG00000019261,ENSMUSG00000028854,ENSMUSG00000054452,ENSMUSG00000031137,ENSMUSG00000034957,ENSMUSG00000022868,ENSMUSG00000037095,ENSMUSG00000032083,ENSMUSG00000070570,ENSMUSG00000064373,ENSMUSG00000028307,ENSMUSG00000020609,ENSMUSG00000002985,ENSMUSG00000045103,ENSMUSG00000074637,…
GO:0008266	poly(U) RNA binding	molecular_function	0.0013709	0.15883	2	82	14	20790	ENSMUSG00000053333,ENSMUSG00000022283
GO:0032691	negative regulation of interleukin-1 beta production	biological_process	0.0013709	0.15883	2	82	14	20790	ENSMUSG00000028967,ENSMUSG00000032083
GO:0033700	phospholipid efflux	biological_process	0.0013709	0.15883	2	82	14	20790	ENSMUSG00000002985,ENSMUSG00000032083
GO:0044788	modulation by host of viral process	biological_process	0.0013709	0.15883	2	82	14	20790	ENSMUSG00000002985,ENSMUSG00000026542
GO:0051044	positive regulation of membrane protein ectodomain proteolysis	biological_process	0.0013709	0.15883	2	82	14	20790	ENSMUSG00000002365,ENSMUSG00000002985
GO:0006508	proteolysis	biological_process	0.0013954	0.16076	15	82	1592	20790	ENSMUSG00000031722,ENSMUSG00000028001,ENSMUSG00000037738,ENSMUSG00000029554,ENSMUSG00000002985,ENSMUSG00000055172,ENSMUSG00000002365,ENSMUSG00000039263,ENSMUSG00000071178,ENSMUSG00000074637,ENSMUSG00000079012,ENSMUSG00000033831,ENSMUSG00000022868,ENSMUSG00000022710,ENSMUSG00000019505
GO:0015850	organic hydroxy compound transport	biological_process	0.0014054	0.16099	5	82	207	20790	ENSMUSG00000032083,ENSMUSG00000002985,ENSMUSG00000028603,ENSMUSG00000020609,ENSMUSG00000030688
GO:1901700	response to oxygen-containing compound	biological_process	0.0014286	0.16274	14	82	1430	20790	ENSMUSG00000028967,ENSMUSG00000071076,ENSMUSG00000074637,ENSMUSG00000079012,ENSMUSG00000029836,ENSMUSG00000071178,ENSMUSG00000037025,ENSMUSG00000027559,ENSMUSG00000037071,ENSMUSG00000028307,ENSMUSG00000020609,ENSMUSG00000028001,ENSMUSG00000028854,ENSMUSG00000031722
GO:0010648	negative regulation of cell communication	biological_process	0.0014512	0.16438	12	82	1114	20790	ENSMUSG00000054452,ENSMUSG00000045103,ENSMUSG00000002985,ENSMUSG00000004221,ENSMUSG00000028001,ENSMUSG00000008305,ENSMUSG00000028967,ENSMUSG00000032083,ENSMUSG00000035621,ENSMUSG00000074637,ENSMUSG00000033831,ENSMUSG00000043384
GO:0044057	regulation of system process	biological_process	0.0015022	0.16921	7	82	425	20790	ENSMUSG00000028001,ENSMUSG00000046500,ENSMUSG00000033831,ENSMUSG00000028854,ENSMUSG00000028967,ENSMUSG00000032083,ENSMUSG00000045103
GO:0032502	developmental process	biological_process	0.0015127	0.16946	35	82	5543	20790	ENSMUSG00000071178,ENSMUSG00000030123,ENSMUSG00000032812,ENSMUSG00000070473,ENSMUSG00000067158,ENSMUSG00000037738,ENSMUSG00000028001,ENSMUSG00000041378,ENSMUSG00000037071,ENSMUSG00000074637,ENSMUSG00000026542,ENSMUSG00000037025,ENSMUSG00000071076,ENSMUSG00000028967,ENSMUSG00000031285,ENSMUSG00000064373,ENSMUSG00000028307,ENSMUSG00000020609,ENSMUSG00000002985,ENSMUSG00000045103,ENSMUSG00000022868,…
GO:0009893	positive regulation of metabolic process	biological_process	0.0015398	0.17154	24	82	3259	20790	ENSMUSG00000037025,ENSMUSG00000044017,ENSMUSG00000074637,ENSMUSG00000028603,ENSMUSG00000017493,ENSMUSG00000019505,ENSMUSG00000071076,ENSMUSG00000022283,ENSMUSG00000008305,ENSMUSG00000020609,ENSMUSG00000028307,ENSMUSG00000004221,ENSMUSG00000002985,ENSMUSG00000002365,ENSMUSG00000033831,ENSMUSG00000030895,ENSMUSG00000032083,ENSMUSG00000032812,ENSMUSG00000037738,ENSMUSG00000028854,ENSMUSG00000028001,…
GO:0045540	regulation of cholesterol biosynthetic process	biological_process	0.0015777	0.17315	2	82	15	20790	ENSMUSG00000002985,ENSMUSG00000020609
GO:0050872	white fat cell differentiation	biological_process	0.0015777	0.17315	2	82	15	20790	ENSMUSG00000037071,ENSMUSG00000034957
GO:0000165	MAPK cascade	biological_process	0.001582	0.17315	9	82	686	20790	ENSMUSG00000034845,ENSMUSG00000028967,ENSMUSG00000017493,ENSMUSG00000033831,ENSMUSG00000074637,ENSMUSG00000031137,ENSMUSG00000002985,ENSMUSG00000045103,ENSMUSG00000028001
GO:0045597	positive regulation of cell differentiation	biological_process	0.001593	0.17315	10	82	827	20790	ENSMUSG00000037738,ENSMUSG00000034957,ENSMUSG00000041378,ENSMUSG00000020609,ENSMUSG00000045103,ENSMUSG00000002985,ENSMUSG00000037025,ENSMUSG00000074637,ENSMUSG00000032083,ENSMUSG00000071076
GO:0045834	positive regulation of lipid metabolic process	biological_process	0.0015969	0.17315	4	82	126	20790	ENSMUSG00000032083,ENSMUSG00000002985,ENSMUSG00000037071,ENSMUSG00000028603
GO:0009968	negative regulation of signal transduction	biological_process	0.0016087	0.1735	11	82	975	20790	ENSMUSG00000054452,ENSMUSG00000004221,ENSMUSG00000045103,ENSMUSG00000002985,ENSMUSG00000028001,ENSMUSG00000008305,ENSMUSG00000032083,ENSMUSG00000028967,ENSMUSG00000074637,ENSMUSG00000033831,ENSMUSG00000043384
GO:0008152	metabolic process	biological_process	0.0016181	0.17359	59	82	11337	20790	ENSMUSG00000031285,ENSMUSG00000022710,ENSMUSG00000017493,ENSMUSG00000071076,ENSMUSG00000028967,ENSMUSG00000034845,ENSMUSG00000003072,ENSMUSG00000037025,ENSMUSG00000026542,ENSMUSG00000074637,ENSMUSG00000045103,ENSMUSG00000002985,ENSMUSG00000092329,ENSMUSG00000028307,ENSMUSG00000020609,ENSMUSG00000002365,ENSMUSG00000064373,ENSMUSG00000007610,ENSMUSG00000032812,ENSMUSG00000049091,ENSMUSG00000071178,…
GO:0048856	anatomical structure development	biological_process	0.0017434	0.18604	32	82	4935	20790	ENSMUSG00000070570,ENSMUSG00000032083,ENSMUSG00000037095,ENSMUSG00000022868,ENSMUSG00000034957,ENSMUSG00000054452,ENSMUSG00000031137,ENSMUSG00000028854,ENSMUSG00000019261,ENSMUSG00000019505,ENSMUSG00000071424,ENSMUSG00000029554,ENSMUSG00000070473,ENSMUSG00000032812,ENSMUSG00000071178,ENSMUSG00000030123,ENSMUSG00000037071,ENSMUSG00000041378,ENSMUSG00000028001,ENSMUSG00000037738,ENSMUSG00000067158,…
GO:0046165	alcohol biosynthetic process	biological_process	0.0017906	0.1867	4	82	130	20790	ENSMUSG00000028603,ENSMUSG00000020609,ENSMUSG00000002985,ENSMUSG00000032083
GO:0008187	poly-pyrimidine tract binding	molecular_function	0.0017984	0.1867	2	82	16	20790	ENSMUSG00000053333,ENSMUSG00000022283
GO:0031210	phosphatidylcholine binding	molecular_function	0.0017984	0.1867	2	82	16	20790	ENSMUSG00000028307,ENSMUSG00000032083
GO:1902307	positive regulation of sodium ion transmembrane transport	biological_process	0.0017984	0.1867	2	82	16	20790	ENSMUSG00000028854,ENSMUSG00000045103
GO:0010876	lipid localization	biological_process	0.0018048	0.1867	6	82	323	20790	ENSMUSG00000032083,ENSMUSG00000002985,ENSMUSG00000028603,ENSMUSG00000020609,ENSMUSG00000042359,ENSMUSG00000030688
GO:0050878	regulation of body fluid levels	biological_process	0.0018048	0.1867	6	82	323	20790	ENSMUSG00000037025,ENSMUSG00000033831,ENSMUSG00000028001,ENSMUSG00000037071,ENSMUSG00000002985,ENSMUSG00000029580
GO:0032991	macromolecular complex	cellular_component	0.001862	0.19165	32	82	4954	20790	ENSMUSG00000067158,ENSMUSG00000028001,ENSMUSG00000033831,ENSMUSG00000030123,ENSMUSG00000026417,ENSMUSG00000029580,ENSMUSG00000020609,ENSMUSG00000002985,ENSMUSG00000045103,ENSMUSG00000074637,ENSMUSG00000003072,ENSMUSG00000071076,ENSMUSG00000031285,ENSMUSG00000028854,ENSMUSG00000019261,ENSMUSG00000004980,ENSMUSG00000031722,ENSMUSG00000031137,ENSMUSG00000034957,ENSMUSG00000029836,ENSMUSG00000032083,…
GO:0071840	cellular component organization or biogenesis	biological_process	0.0019089	0.19548	34	82	5394	20790	ENSMUSG00000041378,ENSMUSG00000028001,ENSMUSG00000067158,ENSMUSG00000070473,ENSMUSG00000041845,ENSMUSG00000032812,ENSMUSG00000030123,ENSMUSG00000033831,ENSMUSG00000002985,ENSMUSG00000045103,ENSMUSG00000028307,ENSMUSG00000020609,ENSMUSG00000029580,ENSMUSG00000002365,ENSMUSG00000026417,ENSMUSG00000017493,ENSMUSG00000031285,ENSMUSG00000022710,ENSMUSG00000037025,ENSMUSG00000034957,ENSMUSG00000031137,…
GO:0044711	single-organism biosynthetic process	biological_process	0.0019278	0.19642	13	82	1312	20790	ENSMUSG00000049091,ENSMUSG00000032083,ENSMUSG00000024665,ENSMUSG00000028967,ENSMUSG00000003072,ENSMUSG00000028603,ENSMUSG00000074637,ENSMUSG00000044017,ENSMUSG00000037071,ENSMUSG00000020609,ENSMUSG00000034957,ENSMUSG00000002985,ENSMUSG00000037798
GO:0050793	regulation of developmental process	biological_process	0.001954	0.1981	18	82	2176	20790	ENSMUSG00000037095,ENSMUSG00000032083,ENSMUSG00000032812,ENSMUSG00000022868,ENSMUSG00000030123,ENSMUSG00000031137,ENSMUSG00000034957,ENSMUSG00000041378,ENSMUSG00000037738,ENSMUSG00000071076,ENSMUSG00000028967,ENSMUSG00000074637,ENSMUSG00000026542,ENSMUSG00000037025,ENSMUSG00000002985,ENSMUSG00000045103,ENSMUSG00000020609,ENSMUSG00000071424
GO:0007420	brain development	biological_process	0.0019807	0.19962	9	82	709	20790	ENSMUSG00000070570,ENSMUSG00000031285,ENSMUSG00000019505,ENSMUSG00000037025,ENSMUSG00000074637,ENSMUSG00000031137,ENSMUSG00000071424,ENSMUSG00000064373,ENSMUSG00000019261
GO:0016327	apicolateral plasma membrane	cellular_component	0.002033	0.19962	2	82	17	20790	ENSMUSG00000041378,ENSMUSG00000070473
GO:0031091	platelet alpha granule	cellular_component	0.002033	0.19962	2	82	17	20790	ENSMUSG00000028001,ENSMUSG00000033831
GO:0032373	positive regulation of sterol transport	biological_process	0.002033	0.19962	2	82	17	20790	ENSMUSG00000028603,ENSMUSG00000002985
GO:0032376	positive regulation of cholesterol transport	biological_process	0.002033	0.19962	2	82	17	20790	ENSMUSG00000028603,ENSMUSG00000002985
GO:0050998	nitric-oxide synthase binding	molecular_function	0.002033	0.19962	2	82	17	20790	ENSMUSG00000045103,ENSMUSG00000029580
GO:0005543	phospholipid binding	molecular_function	0.0020407	0.19962	6	82	331	20790	ENSMUSG00000032812,ENSMUSG00000032083,ENSMUSG00000002365,ENSMUSG00000020609,ENSMUSG00000028307,ENSMUSG00000002985
GO:0006694	steroid biosynthetic process	biological_process	0.0020551	0.19962	4	82	135	20790	ENSMUSG00000032083,ENSMUSG00000002985,ENSMUSG00000028603,ENSMUSG00000020609
GO:0023014	signal transduction by protein phosphorylation	biological_process	0.0020576	0.19962	9	82	713	20790	ENSMUSG00000028001,ENSMUSG00000031137,ENSMUSG00000002985,ENSMUSG00000045103,ENSMUSG00000033831,ENSMUSG00000074637,ENSMUSG00000028967,ENSMUSG00000034845,ENSMUSG00000017493
GO:0045785	positive regulation of cell adhesion	biological_process	0.0021032	0.20239	6	82	333	20790	ENSMUSG00000074637,ENSMUSG00000033831,ENSMUSG00000028001,ENSMUSG00000041845,ENSMUSG00000045103,ENSMUSG00000032083
GO:0021879	forebrain neuron differentiation	biological_process	0.0021062	0.20239	3	82	64	20790	ENSMUSG00000074637,ENSMUSG00000019505,ENSMUSG00000031285
GO:0009719	response to endogenous stimulus	biological_process	0.0021389	0.20457	14	82	1493	20790	ENSMUSG00000079012,ENSMUSG00000033831,ENSMUSG00000029836,ENSMUSG00000071178,ENSMUSG00000032812,ENSMUSG00000037095,ENSMUSG00000032083,ENSMUSG00000028967,ENSMUSG00000071076,ENSMUSG00000028854,ENSMUSG00000028001,ENSMUSG00000041378,ENSMUSG00000028307,ENSMUSG00000020609
GO:0043412	macromolecule modification	biological_process	0.0022573	0.21393	25	82	3551	20790	ENSMUSG00000022710,ENSMUSG00000031285,ENSMUSG00000017493,ENSMUSG00000028967,ENSMUSG00000034845,ENSMUSG00000019505,ENSMUSG00000062203,ENSMUSG00000074637,ENSMUSG00000002985,ENSMUSG00000045103,ENSMUSG00000004221,ENSMUSG00000092329,ENSMUSG00000002365,ENSMUSG00000036218,ENSMUSG00000007610,ENSMUSG00000029554,ENSMUSG00000030895,ENSMUSG00000032083,ENSMUSG00000071178,ENSMUSG00000033831,ENSMUSG00000031137,…
GO:0006359	regulation of transcription from RNA polymerase III promoter	biological_process	0.0022812	0.21393	2	82	18	20790	ENSMUSG00000037025,ENSMUSG00000034957
GO:0032692	negative regulation of interleukin-1 production	biological_process	0.0022812	0.21393	2	82	18	20790	ENSMUSG00000032083,ENSMUSG00000028967
GO:0044342	type B pancreatic cell proliferation	biological_process	0.0022812	0.21393	2	82	18	20790	ENSMUSG00000017493,ENSMUSG00000028967
GO:0042632	cholesterol homeostasis	biological_process	0.0023001	0.21393	3	82	66	20790	ENSMUSG00000020609,ENSMUSG00000002985,ENSMUSG00000032083
GO:0055092	sterol homeostasis	biological_process	0.0023001	0.21393	3	82	66	20790	ENSMUSG00000020609,ENSMUSG00000002985,ENSMUSG00000032083
GO:0072376	protein activation cascade	biological_process	0.0024011	0.2208	3	82	67	20790	ENSMUSG00000028001,ENSMUSG00000033831,ENSMUSG00000055172
GO:0050673	epithelial cell proliferation	biological_process	0.0024024	0.2208	6	82	342	20790	ENSMUSG00000074637,ENSMUSG00000032083,ENSMUSG00000037095,ENSMUSG00000028967,ENSMUSG00000017493,ENSMUSG00000002985
GO:0043112	receptor metabolic process	biological_process	0.0024066	0.2208	4	82	141	20790	ENSMUSG00000043384,ENSMUSG00000032812,ENSMUSG00000002985,ENSMUSG00000045103
GO:0044283	small molecule biosynthetic process	biological_process	0.0025245	0.22815	7	82	466	20790	ENSMUSG00000049091,ENSMUSG00000032083,ENSMUSG00000024665,ENSMUSG00000028603,ENSMUSG00000037071,ENSMUSG00000020609,ENSMUSG00000002985
GO:0006959	humoral immune response	biological_process	0.0025324	0.22815	4	82	143	20790	ENSMUSG00000033831,ENSMUSG00000028001,ENSMUSG00000030895,ENSMUSG00000055172
GO:0005234	extracellular-glutamate-gated ion channel activity	molecular_function	0.002543	0.22815	2	82	19	20790	ENSMUSG00000070570,ENSMUSG00000071424
GO:0042730	fibrinolysis	biological_process	0.002543	0.22815	2	82	19	20790	ENSMUSG00000033831,ENSMUSG00000028001
GO:0050750	low-density lipoprotein particle receptor binding	molecular_function	0.002543	0.22815	2	82	19	20790	ENSMUSG00000002985,ENSMUSG00000020609
GO:1903034	regulation of response to wounding	biological_process	0.0027326	0.24408	6	82	351	20790	ENSMUSG00000032083,ENSMUSG00000002985,ENSMUSG00000028001,ENSMUSG00000022868,ENSMUSG00000033831,ENSMUSG00000037025
GO:0001932	regulation of protein phosphorylation	biological_process	0.0028086	0.24631	12	82	1206	20790	ENSMUSG00000028001,ENSMUSG00000002365,ENSMUSG00000031137,ENSMUSG00000004221,ENSMUSG00000045103,ENSMUSG00000002985,ENSMUSG00000074637,ENSMUSG00000033831,ENSMUSG00000032083,ENSMUSG00000030895,ENSMUSG00000028967,ENSMUSG00000017493
GO:0032101	regulation of response to external stimulus	biological_process	0.0028126	0.24631	9	82	747	20790	ENSMUSG00000002985,ENSMUSG00000028001,ENSMUSG00000071424,ENSMUSG00000025909,ENSMUSG00000032083,ENSMUSG00000033831,ENSMUSG00000022868,ENSMUSG00000030123,ENSMUSG00000037025
GO:0031639	plasminogen activation	biological_process	0.0028183	0.24631	2	82	20	20790	ENSMUSG00000028001,ENSMUSG00000033831
GO:0035994	response to muscle stretch	biological_process	0.0028183	0.24631	2	82	20	20790	ENSMUSG00000028854,ENSMUSG00000045103
GO:0051043	regulation of membrane protein ectodomain proteolysis	biological_process	0.0028183	0.24631	2	82	20	20790	ENSMUSG00000002985,ENSMUSG00000002365
GO:0006928	movement of cell or subcellular component	biological_process	0.0028765	0.25031	14	82	1542	20790	ENSMUSG00000030123,ENSMUSG00000057465,ENSMUSG00000028600,ENSMUSG00000074115,ENSMUSG00000034845,ENSMUSG00000019505,ENSMUSG00000032083,ENSMUSG00000032812,ENSMUSG00000031285,ENSMUSG00000041845,ENSMUSG00000028854,ENSMUSG00000031137,ENSMUSG00000002985,ENSMUSG00000020609
GO:0023056	positive regulation of signaling	biological_process	0.0029398	0.25218	13	82	1377	20790	ENSMUSG00000028001,ENSMUSG00000028854,ENSMUSG00000030688,ENSMUSG00000004221,ENSMUSG00000033831,ENSMUSG00000074637,ENSMUSG00000037025,ENSMUSG00000019505,ENSMUSG00000032812,ENSMUSG00000037095,ENSMUSG00000030895,ENSMUSG00000032083,ENSMUSG00000017493
GO:0060322	head development	biological_process	0.00294	0.25218	9	82	752	20790	ENSMUSG00000070570,ENSMUSG00000031285,ENSMUSG00000019505,ENSMUSG00000037025,ENSMUSG00000074637,ENSMUSG00000031137,ENSMUSG00000071424,ENSMUSG00000064373,ENSMUSG00000019261
GO:0021872	forebrain generation of neurons	biological_process	0.002947	0.25218	3	82	72	20790	ENSMUSG00000074637,ENSMUSG00000019505,ENSMUSG00000031285
GO:0010605	negative regulation of macromolecule metabolic process	biological_process	0.0029476	0.25218	18	82	2259	20790	ENSMUSG00000029836,ENSMUSG00000071178,ENSMUSG00000022868,ENSMUSG00000079012,ENSMUSG00000004980,ENSMUSG00000034957,ENSMUSG00000054452,ENSMUSG00000026542,ENSMUSG00000037025,ENSMUSG00000074637,ENSMUSG00000022710,ENSMUSG00000071076,ENSMUSG00000022283,ENSMUSG00000028967,ENSMUSG00000008305,ENSMUSG00000029554,ENSMUSG00000002985,ENSMUSG00000045103
GO:0051239	regulation of multicellular organismal process	biological_process	0.0029691	0.25295	19	82	2447	20790	ENSMUSG00000045103,ENSMUSG00000002985,ENSMUSG00000071424,ENSMUSG00000028967,ENSMUSG00000071076,ENSMUSG00000037025,ENSMUSG00000026542,ENSMUSG00000074637,ENSMUSG00000041378,ENSMUSG00000034957,ENSMUSG00000031137,ENSMUSG00000028001,ENSMUSG00000046500,ENSMUSG00000028854,ENSMUSG00000032083,ENSMUSG00000037095,ENSMUSG00000030123,ENSMUSG00000022868,ENSMUSG00000033831
GO:0023051	regulation of signaling	biological_process	0.0030037	0.25362	20	82	2639	20790	ENSMUSG00000054452,ENSMUSG00000028001,ENSMUSG00000028854,ENSMUSG00000030688,ENSMUSG00000032083,ENSMUSG00000030895,ENSMUSG00000037095,ENSMUSG00000032812,ENSMUSG00000035621,ENSMUSG00000033831,ENSMUSG00000043384,ENSMUSG00000045103,ENSMUSG00000002985,ENSMUSG00000004221,ENSMUSG00000008305,ENSMUSG00000028967,ENSMUSG00000019505,ENSMUSG00000017493,ENSMUSG00000074637,ENSMUSG00000037025
GO:0006464	cellular protein modification process	biological_process	0.0030155	0.25362	24	82	3424	20790	ENSMUSG00000031137,ENSMUSG00000037738,ENSMUSG00000030602,ENSMUSG00000028001,ENSMUSG00000036023,ENSMUSG00000030895,ENSMUSG00000032083,ENSMUSG00000033831,ENSMUSG00000071178,ENSMUSG00000002365,ENSMUSG00000092329,ENSMUSG00000004221,ENSMUSG00000002985,ENSMUSG00000045103,ENSMUSG00000029554,ENSMUSG00000036218,ENSMUSG00000019505,ENSMUSG00000034845,ENSMUSG00000028967,ENSMUSG00000031285,ENSMUSG00000022710,…
GO:0036211	protein modification process	biological_process	0.0030155	0.25362	24	82	3424	20790	ENSMUSG00000036023,ENSMUSG00000037738,ENSMUSG00000028001,ENSMUSG00000030602,ENSMUSG00000031137,ENSMUSG00000071178,ENSMUSG00000033831,ENSMUSG00000030895,ENSMUSG00000032083,ENSMUSG00000029554,ENSMUSG00000036218,ENSMUSG00000004221,ENSMUSG00000092329,ENSMUSG00000045103,ENSMUSG00000002985,ENSMUSG00000002365,ENSMUSG00000074637,ENSMUSG00000062203,ENSMUSG00000022710,ENSMUSG00000031285,ENSMUSG00000017493,…
GO:0051179	localization	biological_process	0.003037	0.25362	33	82	5318	20790	ENSMUSG00000031137,ENSMUSG00000028854,ENSMUSG00000004980,ENSMUSG00000030895,ENSMUSG00000032083,ENSMUSG00000028600,ENSMUSG00000074115,ENSMUSG00000070570,ENSMUSG00000022868,ENSMUSG00000035621,ENSMUSG00000004221,ENSMUSG00000029554,ENSMUSG00000071424,ENSMUSG00000042359,ENSMUSG00000019505,ENSMUSG00000028603,ENSMUSG00000057465,ENSMUSG00000028001,ENSMUSG00000030688,ENSMUSG00000032812,ENSMUSG00000041845,…
GO:0009967	positive regulation of signal transduction	biological_process	0.0030445	0.25362	12	82	1218	20790	ENSMUSG00000028001,ENSMUSG00000028854,ENSMUSG00000030688,ENSMUSG00000004221,ENSMUSG00000033831,ENSMUSG00000074637,ENSMUSG00000037025,ENSMUSG00000019505,ENSMUSG00000037095,ENSMUSG00000030895,ENSMUSG00000032083,ENSMUSG00000017493
GO:0005874	microtubule	cellular_component	0.0030538	0.25362	6	82	359	20790	ENSMUSG00000031137,ENSMUSG00000074115,ENSMUSG00000031285,ENSMUSG00000014846,ENSMUSG00000019261,ENSMUSG00000057465
GO:0060759	regulation of response to cytokine stimulus	biological_process	0.0030646	0.25362	3	82	73	20790	ENSMUSG00000032083,ENSMUSG00000030895,ENSMUSG00000054452
GO:0034377	plasma lipoprotein particle assembly	biological_process	0.003107	0.25402	2	82	21	20790	ENSMUSG00000002985,ENSMUSG00000032083
GO:0090181	regulation of cholesterol metabolic process	biological_process	0.003107	0.25402	2	82	21	20790	ENSMUSG00000020609,ENSMUSG00000002985
GO:2000209	regulation of anoikis	biological_process	0.003107	0.25402	2	82	21	20790	ENSMUSG00000054452,ENSMUSG00000008305
GO:0043434	response to peptide hormone	biological_process	0.0031384	0.25556	6	82	361	20790	ENSMUSG00000028967,ENSMUSG00000071076,ENSMUSG00000028307,ENSMUSG00000028854,ENSMUSG00000079012,ENSMUSG00000071178
GO:1903035	negative regulation of response to wounding	biological_process	0.0031549	0.25587	4	82	152	20790	ENSMUSG00000032083,ENSMUSG00000002985,ENSMUSG00000028001,ENSMUSG00000033831
GO:0031399	regulation of protein modification process	biological_process	0.0032514	0.26265	14	82	1563	20790	ENSMUSG00000002365,ENSMUSG00000031137,ENSMUSG00000004221,ENSMUSG00000002985,ENSMUSG00000045103,ENSMUSG00000029554,ENSMUSG00000028001,ENSMUSG00000030895,ENSMUSG00000032083,ENSMUSG00000028967,ENSMUSG00000019505,ENSMUSG00000017493,ENSMUSG00000074637,ENSMUSG00000033831
GO:1902531	regulation of intracellular signal transduction	biological_process	0.0032867	0.26414	13	82	1395	20790	ENSMUSG00000033831,ENSMUSG00000074637,ENSMUSG00000017493,ENSMUSG00000032083,ENSMUSG00000030895,ENSMUSG00000019505,ENSMUSG00000028967,ENSMUSG00000008305,ENSMUSG00000028854,ENSMUSG00000028001,ENSMUSG00000004221,ENSMUSG00000002985,ENSMUSG00000045103
GO:0009894	regulation of catabolic process	biological_process	0.0032959	0.26414	8	82	623	20790	ENSMUSG00000019505,ENSMUSG00000022283,ENSMUSG00000032083,ENSMUSG00000022710,ENSMUSG00000002365,ENSMUSG00000002985,ENSMUSG00000029554,ENSMUSG00000031722
GO:0031325	positive regulation of cellular metabolic process	biological_process	0.0034552	0.26443	20	82	2671	20790	ENSMUSG00000002365,ENSMUSG00000004221,ENSMUSG00000002985,ENSMUSG00000071076,ENSMUSG00000019505,ENSMUSG00000022283,ENSMUSG00000017493,ENSMUSG00000074637,ENSMUSG00000037025,ENSMUSG00000044017,ENSMUSG00000031137,ENSMUSG00000034957,ENSMUSG00000037071,ENSMUSG00000037738,ENSMUSG00000028854,ENSMUSG00000028001,ENSMUSG00000030895,ENSMUSG00000032083,ENSMUSG00000032812,ENSMUSG00000033831
GO:0042060	wound healing	biological_process	0.0035876	0.26443	6	82	371	20790	ENSMUSG00000002985,ENSMUSG00000029580,ENSMUSG00000037025,ENSMUSG00000028001,ENSMUSG00000033831,ENSMUSG00000074637
GO:0042391	regulation of membrane potential	biological_process	0.0035876	0.26443	6	82	371	20790	ENSMUSG00000028854,ENSMUSG00000046500,ENSMUSG00000071424,ENSMUSG00000019505,ENSMUSG00000070570,ENSMUSG00000045103
GO:0007219	Notch signaling pathway	biological_process	0.0036234	0.26443	4	82	158	20790	ENSMUSG00000034957,ENSMUSG00000031722,ENSMUSG00000037025,ENSMUSG00000074637
GO:0051348	negative regulation of transferase activity	biological_process	0.0036482	0.26443	5	82	258	20790	ENSMUSG00000028967,ENSMUSG00000002985,ENSMUSG00000029554,ENSMUSG00000035621,ENSMUSG00000037025
GO:0031175	neuron projection development	biological_process	0.00371	0.26443	9	82	779	20790	ENSMUSG00000032083,ENSMUSG00000019505,ENSMUSG00000031285,ENSMUSG00000030123,ENSMUSG00000031137,ENSMUSG00000045103,ENSMUSG00000002985,ENSMUSG00000019261,ENSMUSG00000071424
GO:0032870	cellular response to hormone stimulus	biological_process	0.0037636	0.26443	7	82	501	20790	ENSMUSG00000033831,ENSMUSG00000028854,ENSMUSG00000029836,ENSMUSG00000071076,ENSMUSG00000028967,ENSMUSG00000020609,ENSMUSG00000028307
GO:0009966	regulation of signal transduction	biological_process	0.0037822	0.26443	18	82	2312	20790	ENSMUSG00000028854,ENSMUSG00000028001,ENSMUSG00000030688,ENSMUSG00000054452,ENSMUSG00000033831,ENSMUSG00000043384,ENSMUSG00000037095,ENSMUSG00000032083,ENSMUSG00000030895,ENSMUSG00000008305,ENSMUSG00000004221,ENSMUSG00000045103,ENSMUSG00000002985,ENSMUSG00000074637,ENSMUSG00000037025,ENSMUSG00000019505,ENSMUSG00000028967,ENSMUSG00000017493
GO:0010035	response to inorganic substance	biological_process	0.0038048	0.26443	7	82	502	20790	ENSMUSG00000034957,ENSMUSG00000028307,ENSMUSG00000020609,ENSMUSG00000071076,ENSMUSG00000031722,ENSMUSG00000028001,ENSMUSG00000033831
GO:0015748	organophosphate ester transport	biological_process	0.0038306	0.26443	3	82	79	20790	ENSMUSG00000032083,ENSMUSG00000002985,ENSMUSG00000028603
GO:0051235	maintenance of location	biological_process	0.0038315	0.26443	5	82	261	20790	ENSMUSG00000070570,ENSMUSG00000002985,ENSMUSG00000045103,ENSMUSG00000020609,ENSMUSG00000032083
GO:0033036	macromolecule localization	biological_process	0.0039077	0.26443	19	82	2508	20790	ENSMUSG00000002365,ENSMUSG00000020609,ENSMUSG00000045103,ENSMUSG00000002985,ENSMUSG00000026417,ENSMUSG00000071424,ENSMUSG00000042359,ENSMUSG00000028603,ENSMUSG00000037025,ENSMUSG00000031137,ENSMUSG00000028854,ENSMUSG00000028001,ENSMUSG00000030688,ENSMUSG00000004980,ENSMUSG00000032083,ENSMUSG00000032812,ENSMUSG00000041845,ENSMUSG00000033831,ENSMUSG00000035621
GO:0032102	negative regulation of response to external stimulus	biological_process	0.0039574	0.26443	5	82	263	20790	ENSMUSG00000032083,ENSMUSG00000002985,ENSMUSG00000028001,ENSMUSG00000033831,ENSMUSG00000071424
GO:0000433	negative regulation of transcription from RNA polymerase II promoter by glucose	biological_process	0.0039646	0.26443	1	82	1	20790	ENSMUSG00000037025
GO:0000437	carbon catabolite repression of transcription from RNA polymerase II promoter	biological_process	0.0039646	0.26443	1	82	1	20790	ENSMUSG00000037025
GO:0001792	polymeric immunoglobulin receptor activity	molecular_function	0.0039646	0.26443	1	82	1	20790	ENSMUSG00000026417
GO:0008068	extracellular-glutamate-gated chloride channel activity	molecular_function	0.0039646	0.26443	1	82	1	20790	ENSMUSG00000070570
GO:0016259	selenocysteine metabolic process	biological_process	0.0039646	0.26443	1	82	1	20790	ENSMUSG00000049091
GO:0016260	selenocysteine biosynthetic process	biological_process	0.0039646	0.26443	1	82	1	20790	ENSMUSG00000049091
GO:0021627	olfactory nerve morphogenesis	biological_process	0.0039646	0.26443	1	82	1	20790	ENSMUSG00000045103
GO:0021629	olfactory nerve structural organization	biological_process	0.0039646	0.26443	1	82	1	20790	ENSMUSG00000045103
GO:0031838	haptoglobin-hemoglobin complex	cellular_component	0.0039646	0.26443	1	82	1	20790	ENSMUSG00000031722
GO:0032379	positive regulation of intracellular lipid transport	biological_process	0.0039646	0.26443	1	82	1	20790	ENSMUSG00000028603
GO:0032382	positive regulation of intracellular sterol transport	biological_process	0.0039646	0.26443	1	82	1	20790	ENSMUSG00000028603
GO:0032385	positive regulation of intracellular cholesterol transport	biological_process	0.0039646	0.26443	1	82	1	20790	ENSMUSG00000028603
GO:0033814	propanoyl-CoA C-acyltransferase activity	molecular_function	0.0039646	0.26443	1	82	1	20790	ENSMUSG00000028603
GO:0034359	mature chylomicron	cellular_component	0.0039646	0.26443	1	82	1	20790	ENSMUSG00000020609
GO:0042137	sequestering of neurotransmitter	biological_process	0.0039646	0.26443	1	82	1	20790	ENSMUSG00000070570
GO:0046911	metal chelating activity	molecular_function	0.0039646	0.26443	1	82	1	20790	ENSMUSG00000002985
GO:0050632	propionyl-CoA C2-trimethyltridecanoyltransferase activity	molecular_function	0.0039646	0.26443	1	82	1	20790	ENSMUSG00000028603
GO:0060354	negative regulation of cell adhesion molecule production	biological_process	0.0039646	0.26443	1	82	1	20790	ENSMUSG00000032083
GO:0061609	fructose-1-phosphate aldolase activity	molecular_function	0.0039646	0.26443	1	82	1	20790	ENSMUSG00000028307
GO:0072377	blood coagulation, common pathway	biological_process	0.0039646	0.26443	1	82	1	20790	ENSMUSG00000028001
GO:0090235	regulation of metaphase plate congression	biological_process	0.0039646	0.26443	1	82	1	20790	ENSMUSG00000029554
GO:0098719	sodium ion import across plasma membrane	biological_process	0.0039646	0.26443	1	82	1	20790	ENSMUSG00000028854
GO:1901373	lipid hydroperoxide transport	biological_process	0.0039646	0.26443	1	82	1	20790	ENSMUSG00000028603
GO:1901627	negative regulation of postsynaptic membrane organization	biological_process	0.0039646	0.26443	1	82	1	20790	ENSMUSG00000002985
GO:1902951	negative regulation of dendritic spine maintenance	biological_process	0.0039646	0.26443	1	82	1	20790	ENSMUSG00000002985
GO:1902999	negative regulation of phospholipid efflux	biological_process	0.0039646	0.26443	1	82	1	20790	ENSMUSG00000002985
GO:1903000	regulation of lipid transport across blood brain barrier	biological_process	0.0039646	0.26443	1	82	1	20790	ENSMUSG00000002985
GO:1903001	negative regulation of lipid transport across blood brain barrier	biological_process	0.0039646	0.26443	1	82	1	20790	ENSMUSG00000002985
GO:1903002	positive regulation of lipid transport across blood brain barrier	biological_process	0.0039646	0.26443	1	82	1	20790	ENSMUSG00000002985
GO:1903699	tarsal gland development	biological_process	0.0039646	0.26443	1	82	1	20790	ENSMUSG00000037071
GO:1990074	polyuridylation-dependent mRNA catabolic process	biological_process	0.0039646	0.26443	1	82	1	20790	ENSMUSG00000053333
GO:1990118	sodium ion import into cell	biological_process	0.0039646	0.26443	1	82	1	20790	ENSMUSG00000028854
GO:1990450	linear polyubiquitin binding	molecular_function	0.0039646	0.26443	1	82	1	20790	ENSMUSG00000004221
GO:1990638	response to granulocyte colony-stimulating factor	biological_process	0.0039646	0.26443	1	82	1	20790	ENSMUSG00000028001
GO:1990643	cellular response to granulocyte colony-stimulating factor	biological_process	0.0039646	0.26443	1	82	1	20790	ENSMUSG00000028001
GO:2000970	regulation of detection of glucose	biological_process	0.0039646	0.26443	1	82	1	20790	ENSMUSG00000037025
GO:2000971	negative regulation of detection of glucose	biological_process	0.0039646	0.26443	1	82	1	20790	ENSMUSG00000037025
GO:2001139	negative regulation of phospholipid transport	biological_process	0.0039646	0.26443	1	82	1	20790	ENSMUSG00000002985
GO:0060255	regulation of macromolecule metabolic process	biological_process	0.0040512	0.26676	33	82	5410	20790	ENSMUSG00000028001,ENSMUSG00000030602,ENSMUSG00000037738,ENSMUSG00000071178,ENSMUSG00000033831,ENSMUSG00000032812,ENSMUSG00000045103,ENSMUSG00000002985,ENSMUSG00000020609,ENSMUSG00000002365,ENSMUSG00000037025,ENSMUSG00000026542,ENSMUSG00000074637,ENSMUSG00000022710,ENSMUSG00000017493,ENSMUSG00000071076,ENSMUSG00000028967,ENSMUSG00000004980,ENSMUSG00000028854,ENSMUSG00000034957,ENSMUSG00000031137,…
GO:0032801	receptor catabolic process	biological_process	0.0040521	0.26676	2	82	24	20790	ENSMUSG00000043384,ENSMUSG00000002985
GO:0071813	lipoprotein particle binding	molecular_function	0.0040521	0.26676	2	82	24	20790	ENSMUSG00000032083,ENSMUSG00000002985
GO:0071814	protein-lipid complex binding	molecular_function	0.0040521	0.26676	2	82	24	20790	ENSMUSG00000002985,ENSMUSG00000032083
GO:0009987	cellular process	biological_process	0.0041313	0.27109	73	82	15602	20790	ENSMUSG00000031722,ENSMUSG00000004980,ENSMUSG00000028600,ENSMUSG00000074115,ENSMUSG00000024665,ENSMUSG00000030895,ENSMUSG00000025909,ENSMUSG00000070570,ENSMUSG00000014846,ENSMUSG00000029836,ENSMUSG00000054675,ENSMUSG00000036218,ENSMUSG00000008305,ENSMUSG00000054160,ENSMUSG00000028001,ENSMUSG00000030602,ENSMUSG00000067158,ENSMUSG00000030688,ENSMUSG00000041845,ENSMUSG00000002985,ENSMUSG00000020609,…
GO:0040007	growth	biological_process	0.0041964	0.27447	10	82	946	20790	ENSMUSG00000031137,ENSMUSG00000054452,ENSMUSG00000037071,ENSMUSG00000002985,ENSMUSG00000028854,ENSMUSG00000064373,ENSMUSG00000031285,ENSMUSG00000017493,ENSMUSG00000074637,ENSMUSG00000030123
GO:0080134	regulation of response to stress	biological_process	0.0042788	0.27818	11	82	1107	20790	ENSMUSG00000028001,ENSMUSG00000031722,ENSMUSG00000002985,ENSMUSG00000004221,ENSMUSG00000022868,ENSMUSG00000033831,ENSMUSG00000037025,ENSMUSG00000028967,ENSMUSG00000032083,ENSMUSG00000030895,ENSMUSG00000025909
GO:0071345	cellular response to cytokine stimulus	biological_process	0.0042806	0.27818	7	82	513	20790	ENSMUSG00000020609,ENSMUSG00000034957,ENSMUSG00000032083,ENSMUSG00000030895,ENSMUSG00000034845,ENSMUSG00000033831,ENSMUSG00000028001
GO:0042056	chemoattractant activity	molecular_function	0.0043932	0.28189	2	82	25	20790	ENSMUSG00000057465,ENSMUSG00000074115
GO:0080184	response to phenylpropanoid	biological_process	0.0043932	0.28189	2	82	25	20790	ENSMUSG00000057465,ENSMUSG00000028001
GO:1902042	negative regulation of extrinsic apoptotic signaling pathway via death domain receptors	biological_process	0.0043932	0.28189	2	82	25	20790	ENSMUSG00000033831,ENSMUSG00000028001
GO:2000352	negative regulation of endothelial cell apoptotic process	biological_process	0.0043932	0.28189	2	82	25	20790	ENSMUSG00000028001,ENSMUSG00000033831
GO:0071822	protein complex subunit organization	biological_process	0.0045337	0.28999	13	82	1449	20790	ENSMUSG00000031137,ENSMUSG00000002365,ENSMUSG00000045103,ENSMUSG00000028307,ENSMUSG00000028001,ENSMUSG00000028854,ENSMUSG00000032812,ENSMUSG00000032083,ENSMUSG00000070473,ENSMUSG00000041845,ENSMUSG00000014846,ENSMUSG00000062203,ENSMUSG00000033831
GO:0042592	homeostatic process	biological_process	0.0045864	0.29244	13	82	1451	20790	ENSMUSG00000034957,ENSMUSG00000037071,ENSMUSG00000020609,ENSMUSG00000004221,ENSMUSG00000045103,ENSMUSG00000002985,ENSMUSG00000028854,ENSMUSG00000026417,ENSMUSG00000030895,ENSMUSG00000032083,ENSMUSG00000019505,ENSMUSG00000070570,ENSMUSG00000037025
GO:0048731	system development	biological_process	0.0046735	0.29705	27	82	4162	20790	ENSMUSG00000031285,ENSMUSG00000028967,ENSMUSG00000019505,ENSMUSG00000037025,ENSMUSG00000026542,ENSMUSG00000074637,ENSMUSG00000002985,ENSMUSG00000045103,ENSMUSG00000028307,ENSMUSG00000020609,ENSMUSG00000071424,ENSMUSG00000064373,ENSMUSG00000029554,ENSMUSG00000070570,ENSMUSG00000032083,ENSMUSG00000037095,ENSMUSG00000030123,ENSMUSG00000022868,ENSMUSG00000041378,ENSMUSG00000034957,ENSMUSG00000037071,…
GO:0060840	artery development	biological_process	0.0047037	0.29804	3	82	85	20790	ENSMUSG00000030123,ENSMUSG00000020609,ENSMUSG00000002985
GO:0016338	calcium-independent cell-cell adhesion via plasma membrane cell-adhesion molecules	biological_process	0.0047471	0.29892	2	82	26	20790	ENSMUSG00000041378,ENSMUSG00000070473
GO:0021533	cell differentiation in hindbrain	biological_process	0.0047471	0.29892	2	82	26	20790	ENSMUSG00000071424,ENSMUSG00000037025
GO:0009057	macromolecule catabolic process	biological_process	0.0048208	0.30204	10	82	965	20790	ENSMUSG00000043384,ENSMUSG00000062203,ENSMUSG00000022710,ENSMUSG00000019505,ENSMUSG00000022283,ENSMUSG00000029554,ENSMUSG00000002985,ENSMUSG00000053333,ENSMUSG00000020609,ENSMUSG00000002365
GO:0048878	chemical homeostasis	biological_process	0.0048556	0.30204	10	82	966	20790	ENSMUSG00000037025,ENSMUSG00000032083,ENSMUSG00000030895,ENSMUSG00000070570,ENSMUSG00000028854,ENSMUSG00000002985,ENSMUSG00000045103,ENSMUSG00000034957,ENSMUSG00000037071,ENSMUSG00000020609
GO:0008219	cell death	biological_process	0.0048562	0.30204	15	82	1813	20790	ENSMUSG00000019505,ENSMUSG00000071076,ENSMUSG00000074637,ENSMUSG00000033831,ENSMUSG00000002985,ENSMUSG00000004221,ENSMUSG00000054452,ENSMUSG00000031722,ENSMUSG00000008305,ENSMUSG00000071424,ENSMUSG00000036023,ENSMUSG00000030602,ENSMUSG00000028001,ENSMUSG00000028854,ENSMUSG00000019261
GO:0016265	death	biological_process	0.0048562	0.30204	15	82	1813	20790	ENSMUSG00000054452,ENSMUSG00000004221,ENSMUSG00000002985,ENSMUSG00000019261,ENSMUSG00000028854,ENSMUSG00000030602,ENSMUSG00000028001,ENSMUSG00000008305,ENSMUSG00000071424,ENSMUSG00000036023,ENSMUSG00000031722,ENSMUSG00000019505,ENSMUSG00000071076,ENSMUSG00000033831,ENSMUSG00000074637
GO:0007160	cell-matrix adhesion	biological_process	0.0048957	0.30357	4	82	172	20790	ENSMUSG00000033831,ENSMUSG00000028001,ENSMUSG00000041845,ENSMUSG00000045103
GO:0009611	response to wounding	biological_process	0.0049597	0.3066	8	82	667	20790	ENSMUSG00000029580,ENSMUSG00000002985,ENSMUSG00000028001,ENSMUSG00000032083,ENSMUSG00000022868,ENSMUSG00000074637,ENSMUSG00000033831,ENSMUSG00000037025
GO:1901652	response to peptide	biological_process	0.0050398	0.3106	6	82	398	20790	ENSMUSG00000028307,ENSMUSG00000071076,ENSMUSG00000028967,ENSMUSG00000071178,ENSMUSG00000079012,ENSMUSG00000028854
GO:0030054	cell junction	cellular_component	0.0050857	0.31248	11	82	1133	20790	ENSMUSG00000022283,ENSMUSG00000070473,ENSMUSG00000070570,ENSMUSG00000028854,ENSMUSG00000019261,ENSMUSG00000030688,ENSMUSG00000071424,ENSMUSG00000029580,ENSMUSG00000031137,ENSMUSG00000041378,ENSMUSG00000045103
GO:1902533	positive regulation of intracellular signal transduction	biological_process	0.0051739	0.3155	9	82	820	20790	ENSMUSG00000004221,ENSMUSG00000028001,ENSMUSG00000028854,ENSMUSG00000017493,ENSMUSG00000019505,ENSMUSG00000030895,ENSMUSG00000032083,ENSMUSG00000033831,ENSMUSG00000074637
GO:0000956	nuclear-transcribed mRNA catabolic process	biological_process	0.0051816	0.3155	3	82	88	20790	ENSMUSG00000062203,ENSMUSG00000053333,ENSMUSG00000022283
GO:0032368	regulation of lipid transport	biological_process	0.0051816	0.3155	3	82	88	20790	ENSMUSG00000002985,ENSMUSG00000028603,ENSMUSG00000032083
GO:0051241	negative regulation of multicellular organismal process	biological_process	0.0053638	0.32562	10	82	980	20790	ENSMUSG00000032083,ENSMUSG00000028967,ENSMUSG00000074637,ENSMUSG00000022868,ENSMUSG00000033831,ENSMUSG00000026542,ENSMUSG00000037025,ENSMUSG00000031137,ENSMUSG00000002985,ENSMUSG00000028001
GO:0034381	plasma lipoprotein particle clearance	biological_process	0.0054929	0.33128	2	82	28	20790	ENSMUSG00000002985,ENSMUSG00000020609
GO:0043276	anoikis	biological_process	0.0054929	0.33128	2	82	28	20790	ENSMUSG00000054452,ENSMUSG00000008305
GO:0042158	lipoprotein biosynthetic process	biological_process	0.0055159	0.33128	3	82	90	20790	ENSMUSG00000032083,ENSMUSG00000002985,ENSMUSG00000020609
GO:0021953	central nervous system neuron differentiation	biological_process	0.0055225	0.33128	4	82	178	20790	ENSMUSG00000031285,ENSMUSG00000019505,ENSMUSG00000071424,ENSMUSG00000074637
GO:0031589	cell-substrate adhesion	biological_process	0.0056253	0.33646	5	82	286	20790	ENSMUSG00000033831,ENSMUSG00000028001,ENSMUSG00000032083,ENSMUSG00000041845,ENSMUSG00000045103
GO:0007275	multicellular organismal development	biological_process	0.0056554	0.33726	29	82	4646	20790	ENSMUSG00000054160,ENSMUSG00000026542,ENSMUSG00000037025,ENSMUSG00000074637,ENSMUSG00000031285,ENSMUSG00000028967,ENSMUSG00000019505,ENSMUSG00000071424,ENSMUSG00000064373,ENSMUSG00000029554,ENSMUSG00000002985,ENSMUSG00000045103,ENSMUSG00000028307,ENSMUSG00000020609,ENSMUSG00000071178,ENSMUSG00000030123,ENSMUSG00000022868,ENSMUSG00000070570,ENSMUSG00000037095,ENSMUSG00000032083,ENSMUSG00000028001,…
GO:0051641	cellular localization	biological_process	0.0057147	0.3398	19	82	2597	20790	ENSMUSG00000037025,ENSMUSG00000019505,ENSMUSG00000028603,ENSMUSG00000029554,ENSMUSG00000026417,ENSMUSG00000071424,ENSMUSG00000002365,ENSMUSG00000002985,ENSMUSG00000045103,ENSMUSG00000004221,ENSMUSG00000033831,ENSMUSG00000035621,ENSMUSG00000043384,ENSMUSG00000032083,ENSMUSG00000032812,ENSMUSG00000041845,ENSMUSG00000028001,ENSMUSG00000028854,ENSMUSG00000031137
GO:0051094	positive regulation of developmental process	biological_process	0.0058594	0.34738	11	82	1155	20790	ENSMUSG00000071076,ENSMUSG00000037095,ENSMUSG00000032083,ENSMUSG00000074637,ENSMUSG00000037025,ENSMUSG00000045103,ENSMUSG00000002985,ENSMUSG00000020609,ENSMUSG00000034957,ENSMUSG00000041378,ENSMUSG00000037738
GO:0001540	beta-amyloid binding	molecular_function	0.0058847	0.34787	2	82	29	20790	ENSMUSG00000032083,ENSMUSG00000002985
GO:0035556	intracellular signal transduction	biological_process	0.005945	0.35041	17	82	2224	20790	ENSMUSG00000028967,ENSMUSG00000034845,ENSMUSG00000019505,ENSMUSG00000031285,ENSMUSG00000017493,ENSMUSG00000074637,ENSMUSG00000004221,ENSMUSG00000045103,ENSMUSG00000002985,ENSMUSG00000008305,ENSMUSG00000030895,ENSMUSG00000032083,ENSMUSG00000041845,ENSMUSG00000033831,ENSMUSG00000031137,ENSMUSG00000028854,ENSMUSG00000028001
GO:0005102	receptor binding	molecular_function	0.0059749	0.35115	13	82	1498	20790	ENSMUSG00000028001,ENSMUSG00000031137,ENSMUSG00000020609,ENSMUSG00000004221,ENSMUSG00000002985,ENSMUSG00000033831,ENSMUSG00000057465,ENSMUSG00000032812,ENSMUSG00000037095,ENSMUSG00000032083,ENSMUSG00000071076,ENSMUSG00000074115,ENSMUSG00000028603
GO:0030278	regulation of ossification	biological_process	0.0060841	0.35551	4	82	183	20790	ENSMUSG00000071076,ENSMUSG00000034957,ENSMUSG00000074637,ENSMUSG00000022868
GO:0048588	developmental cell growth	biological_process	0.0060841	0.35551	4	82	183	20790	ENSMUSG00000031137,ENSMUSG00000031285,ENSMUSG00000002985,ENSMUSG00000030123
GO:0010562	positive regulation of phosphorus metabolic process	biological_process	0.0061197	0.35554	10	82	999	20790	ENSMUSG00000028001,ENSMUSG00000004221,ENSMUSG00000002985,ENSMUSG00000002365,ENSMUSG00000031137,ENSMUSG00000044017,ENSMUSG00000033831,ENSMUSG00000074637,ENSMUSG00000017493,ENSMUSG00000030895
GO:0045937	positive regulation of phosphate metabolic process	biological_process	0.0061197	0.35554	10	82	999	20790	ENSMUSG00000002365,ENSMUSG00000031137,ENSMUSG00000004221,ENSMUSG00000002985,ENSMUSG00000028001,ENSMUSG00000030895,ENSMUSG00000017493,ENSMUSG00000074637,ENSMUSG00000033831,ENSMUSG00000044017
GO:0032879	regulation of localization	biological_process	0.00616	0.35686	17	82	2232	20790	ENSMUSG00000029554,ENSMUSG00000020609,ENSMUSG00000045103,ENSMUSG00000002985,ENSMUSG00000037025,ENSMUSG00000028603,ENSMUSG00000034845,ENSMUSG00000028854,ENSMUSG00000028001,ENSMUSG00000030123,ENSMUSG00000035621,ENSMUSG00000033831,ENSMUSG00000022868,ENSMUSG00000041845,ENSMUSG00000032812,ENSMUSG00000032083,ENSMUSG00000028600
GO:0010604	positive regulation of macromolecule metabolic process	biological_process	0.0062042	0.35777	19	82	2617	20790	ENSMUSG00000030895,ENSMUSG00000032812,ENSMUSG00000033831,ENSMUSG00000034957,ENSMUSG00000031137,ENSMUSG00000028001,ENSMUSG00000028854,ENSMUSG00000037738,ENSMUSG00000017493,ENSMUSG00000071076,ENSMUSG00000022283,ENSMUSG00000019505,ENSMUSG00000037025,ENSMUSG00000074637,ENSMUSG00000002985,ENSMUSG00000020609,ENSMUSG00000004221,ENSMUSG00000002365,ENSMUSG00000008305
GO:0098609	cell-cell adhesion	biological_process	0.0062193	0.35777	9	82	844	20790	ENSMUSG00000071424,ENSMUSG00000029554,ENSMUSG00000028001,ENSMUSG00000041378,ENSMUSG00000029580,ENSMUSG00000033831,ENSMUSG00000074637,ENSMUSG00000070473,ENSMUSG00000032083
GO:0048513	organ development	biological_process	0.0062338	0.35777	22	82	3213	20790	ENSMUSG00000028967,ENSMUSG00000019505,ENSMUSG00000031285,ENSMUSG00000074637,ENSMUSG00000026542,ENSMUSG00000037025,ENSMUSG00000045103,ENSMUSG00000028307,ENSMUSG00000029554,ENSMUSG00000071424,ENSMUSG00000064373,ENSMUSG00000032083,ENSMUSG00000070570,ENSMUSG00000022868,ENSMUSG00000030123,ENSMUSG00000031137,ENSMUSG00000037071,ENSMUSG00000034957,ENSMUSG00000028001,ENSMUSG00000067158,ENSMUSG00000019261,…
GO:0071495	cellular response to endogenous stimulus	biological_process	0.0062463	0.35777	10	82	1002	20790	ENSMUSG00000028854,ENSMUSG00000020609,ENSMUSG00000041378,ENSMUSG00000028307,ENSMUSG00000029836,ENSMUSG00000033831,ENSMUSG00000071076,ENSMUSG00000028967,ENSMUSG00000032812,ENSMUSG00000037095
GO:0005856	cytoskeleton	cellular_component	0.0063171	0.35999	15	82	1866	20790	ENSMUSG00000029580,ENSMUSG00000031137,ENSMUSG00000020609,ENSMUSG00000041378,ENSMUSG00000004221,ENSMUSG00000028307,ENSMUSG00000045103,ENSMUSG00000029554,ENSMUSG00000019261,ENSMUSG00000025909,ENSMUSG00000074115,ENSMUSG00000031285,ENSMUSG00000014846,ENSMUSG00000057465,ENSMUSG00000029836
GO:0019538	protein metabolic process	biological_process	0.0063206	0.35999	31	82	5117	20790	ENSMUSG00000039263,ENSMUSG00000002365,ENSMUSG00000055172,ENSMUSG00000092329,ENSMUSG00000020609,ENSMUSG00000004221,ENSMUSG00000002985,ENSMUSG00000045103,ENSMUSG00000029554,ENSMUSG00000036218,ENSMUSG00000034845,ENSMUSG00000028967,ENSMUSG00000019505,ENSMUSG00000022710,ENSMUSG00000031285,ENSMUSG00000017493,ENSMUSG00000074637,ENSMUSG00000062203,ENSMUSG00000026542,ENSMUSG00000031137,ENSMUSG00000037738,…
GO:0090276	regulation of peptide hormone secretion	biological_process	0.0064387	0.36569	4	82	186	20790	ENSMUSG00000037025,ENSMUSG00000028001,ENSMUSG00000033831,ENSMUSG00000035621
GO:0045664	regulation of neuron differentiation	biological_process	0.0066481	0.37653	7	82	557	20790	ENSMUSG00000037025,ENSMUSG00000071424,ENSMUSG00000030123,ENSMUSG00000074637,ENSMUSG00000045103,ENSMUSG00000002985,ENSMUSG00000031137
GO:0019731	antibacterial humoral response	biological_process	0.0067054	0.37755	2	82	31	20790	ENSMUSG00000028001,ENSMUSG00000033831
GO:0071549	cellular response to dexamethasone stimulus	biological_process	0.0067054	0.37755	2	82	31	20790	ENSMUSG00000028967,ENSMUSG00000029836
GO:0042221	response to chemical	biological_process	0.0068057	0.37755	28	82	4490	20790	ENSMUSG00000074115,ENSMUSG00000037095,ENSMUSG00000032083,ENSMUSG00000032812,ENSMUSG00000030895,ENSMUSG00000071178,ENSMUSG00000030123,ENSMUSG00000029836,ENSMUSG00000033831,ENSMUSG00000079012,ENSMUSG00000034957,ENSMUSG00000041378,ENSMUSG00000037071,ENSMUSG00000054452,ENSMUSG00000027559,ENSMUSG00000031722,ENSMUSG00000028001,ENSMUSG00000028854,ENSMUSG00000071076,ENSMUSG00000028967,ENSMUSG00000034845,…
GO:0060284	regulation of cell development	biological_process	0.00685	0.37755	9	82	857	20790	ENSMUSG00000032083,ENSMUSG00000037025,ENSMUSG00000030123,ENSMUSG00000074637,ENSMUSG00000041378,ENSMUSG00000002985,ENSMUSG00000045103,ENSMUSG00000031137,ENSMUSG00000071424
GO:0002791	regulation of peptide secretion	biological_process	0.0070597	0.37755	4	82	191	20790	ENSMUSG00000037025,ENSMUSG00000028001,ENSMUSG00000035621,ENSMUSG00000033831
GO:0030182	neuron differentiation	biological_process	0.0070617	0.37755	11	82	1185	20790	ENSMUSG00000032083,ENSMUSG00000019505,ENSMUSG00000031285,ENSMUSG00000074637,ENSMUSG00000037025,ENSMUSG00000030123,ENSMUSG00000031137,ENSMUSG00000002985,ENSMUSG00000045103,ENSMUSG00000019261,ENSMUSG00000071424
GO:0000184	nuclear-transcribed mRNA catabolic process, nonsense-mediated decay	biological_process	0.0071341	0.37755	2	82	32	20790	ENSMUSG00000062203,ENSMUSG00000022283
GO:0060441	epithelial tube branching involved in lung morphogenesis	biological_process	0.0071341	0.37755	2	82	32	20790	ENSMUSG00000037025,ENSMUSG00000074637
GO:0008134	transcription factor binding	molecular_function	0.0071666	0.37755	7	82	565	20790	ENSMUSG00000008305,ENSMUSG00000037025,ENSMUSG00000034957,ENSMUSG00000022710,ENSMUSG00000071076,ENSMUSG00000029580,ENSMUSG00000032812
GO:0045665	negative regulation of neuron differentiation	biological_process	0.0073189	0.37755	4	82	193	20790	ENSMUSG00000031137,ENSMUSG00000002985,ENSMUSG00000074637,ENSMUSG00000037025
GO:1902578	single-organism localization	biological_process	0.0073732	0.37755	24	82	3670	20790	ENSMUSG00000019505,ENSMUSG00000003072,ENSMUSG00000028603,ENSMUSG00000037025,ENSMUSG00000002365,ENSMUSG00000045103,ENSMUSG00000002985,ENSMUSG00000020609,ENSMUSG00000042359,ENSMUSG00000071424,ENSMUSG00000026417,ENSMUSG00000030895,ENSMUSG00000032083,ENSMUSG00000032812,ENSMUSG00000070570,ENSMUSG00000041845,ENSMUSG00000033831,ENSMUSG00000035621,ENSMUSG00000022868,ENSMUSG00000043384,ENSMUSG00000031137,…
GO:0065007	biological regulation	biological_process	0.0073879	0.37755	58	82	11674	20790	ENSMUSG00000029836,ENSMUSG00000079012,ENSMUSG00000022868,ENSMUSG00000035621,ENSMUSG00000070570,ENSMUSG00000028600,ENSMUSG00000030895,ENSMUSG00000037095,ENSMUSG00000032083,ENSMUSG00000025909,ENSMUSG00000031722,ENSMUSG00000004980,ENSMUSG00000028854,ENSMUSG00000019261,ENSMUSG00000034957,ENSMUSG00000054452,ENSMUSG00000031137,ENSMUSG00000044017,ENSMUSG00000054160,ENSMUSG00000028603,ENSMUSG00000019505,…
GO:0044260	cellular macromolecule metabolic process	biological_process	0.0074321	0.37755	42	82	7691	20790	ENSMUSG00000029836,ENSMUSG00000079012,ENSMUSG00000022868,ENSMUSG00000030895,ENSMUSG00000032083,ENSMUSG00000004980,ENSMUSG00000028854,ENSMUSG00000034957,ENSMUSG00000031137,ENSMUSG00000054452,ENSMUSG00000054160,ENSMUSG00000062203,ENSMUSG00000022283,ENSMUSG00000019505,ENSMUSG00000008305,ENSMUSG00000029554,ENSMUSG00000036218,ENSMUSG00000004221,ENSMUSG00000053333,ENSMUSG00000043384,ENSMUSG00000071178,…
GO:0033993	response to lipid	biological_process	0.007475	0.37755	9	82	869	20790	ENSMUSG00000028001,ENSMUSG00000020609,ENSMUSG00000028307,ENSMUSG00000037071,ENSMUSG00000029836,ENSMUSG00000074637,ENSMUSG00000032083,ENSMUSG00000071076,ENSMUSG00000028967
GO:0030030	cell projection organization	biological_process	0.007503	0.37755	11	82	1195	20790	ENSMUSG00000019261,ENSMUSG00000071424,ENSMUSG00000031137,ENSMUSG00000045103,ENSMUSG00000002985,ENSMUSG00000030123,ENSMUSG00000019505,ENSMUSG00000032083,ENSMUSG00000032812,ENSMUSG00000031285,ENSMUSG00000041845
GO:0044765	single-organism transport	biological_process	0.0075414	0.37755	23	82	3470	20790	ENSMUSG00000035621,ENSMUSG00000033831,ENSMUSG00000022868,ENSMUSG00000043384,ENSMUSG00000032812,ENSMUSG00000032083,ENSMUSG00000030895,ENSMUSG00000041845,ENSMUSG00000070570,ENSMUSG00000028854,ENSMUSG00000028001,ENSMUSG00000030688,ENSMUSG00000037025,ENSMUSG00000003072,ENSMUSG00000019505,ENSMUSG00000028603,ENSMUSG00000026417,ENSMUSG00000071424,ENSMUSG00000042359,ENSMUSG00000002365,ENSMUSG00000020609,…
GO:0010611	regulation of cardiac muscle hypertrophy	biological_process	0.0075749	0.37755	2	82	33	20790	ENSMUSG00000028854,ENSMUSG00000028967
GO:0048487	beta-tubulin binding	molecular_function	0.0075749	0.37755	2	82	33	20790	ENSMUSG00000019261,ENSMUSG00000031137
GO:0050789	regulation of biological process	biological_process	0.0076311	0.37755	56	82	11168	20790	ENSMUSG00000043384,ENSMUSG00000030123,ENSMUSG00000071178,ENSMUSG00000033831,ENSMUSG00000041845,ENSMUSG00000032812,ENSMUSG00000036023,ENSMUSG00000030688,ENSMUSG00000046500,ENSMUSG00000037738,ENSMUSG00000030602,ENSMUSG00000028001,ENSMUSG00000041378,ENSMUSG00000037071,ENSMUSG00000037025,ENSMUSG00000026542,ENSMUSG00000074637,ENSMUSG00000017493,ENSMUSG00000022710,ENSMUSG00000031285,ENSMUSG00000034845,…
GO:0015630	microtubule cytoskeleton	cellular_component	0.0077286	0.37755	10	82	1034	20790	ENSMUSG00000031285,ENSMUSG00000014846,ENSMUSG00000074115,ENSMUSG00000057465,ENSMUSG00000029836,ENSMUSG00000004221,ENSMUSG00000028307,ENSMUSG00000031137,ENSMUSG00000019261,ENSMUSG00000029554
GO:0016049	cell growth	biological_process	0.0078455	0.37755	6	82	437	20790	ENSMUSG00000028854,ENSMUSG00000030123,ENSMUSG00000031137,ENSMUSG00000002985,ENSMUSG00000031285,ENSMUSG00000017493
GO:0043170	macromolecule metabolic process	biological_process	0.0078783	0.37755	45	82	8433	20790	ENSMUSG00000004221,ENSMUSG00000055172,ENSMUSG00000053333,ENSMUSG00000039263,ENSMUSG00000008305,ENSMUSG00000029554,ENSMUSG00000036218,ENSMUSG00000022283,ENSMUSG00000019505,ENSMUSG00000054160,ENSMUSG00000062203,ENSMUSG00000034957,ENSMUSG00000031137,ENSMUSG00000054452,ENSMUSG00000004980,ENSMUSG00000031722,ENSMUSG00000028854,ENSMUSG00000032083,ENSMUSG00000030895,ENSMUSG00000029836,ENSMUSG00000079012,…
GO:0000275	mitochondrial proton-transporting ATP synthase complex, catalytic core F(1)	cellular_component	0.0079137	0.37755	1	82	2	20790	ENSMUSG00000003072
GO:0001013	RNA polymerase I regulatory region DNA binding	molecular_function	0.0079137	0.37755	1	82	2	20790	ENSMUSG00000034957
GO:0002184	cytoplasmic translational termination	biological_process	0.0079137	0.37755	1	82	2	20790	ENSMUSG00000062203
GO:0002386	immune response in mucosal-associated lymphoid tissue	biological_process	0.0079137	0.37755	1	82	2	20790	ENSMUSG00000026417
GO:0002415	immunoglobulin transcytosis in epithelial cells mediated by polymeric immunoglobulin receptor	biological_process	0.0079137	0.37755	1	82	2	20790	ENSMUSG00000026417
GO:0004756	selenide, water dikinase activity	molecular_function	0.0079137	0.37755	1	82	2	20790	ENSMUSG00000049091
GO:0010616	negative regulation of cardiac muscle adaptation	biological_process	0.0079137	0.37755	1	82	2	20790	ENSMUSG00000028967
GO:0010848	regulation of chromatin disassembly	biological_process	0.0079137	0.37755	1	82	2	20790	ENSMUSG00000019261
GO:0010903	negative regulation of very-low-density lipoprotein particle remodeling	biological_process	0.0079137	0.37755	1	82	2	20790	ENSMUSG00000032083
GO:0014809	regulation of skeletal muscle contraction by regulation of release of sequestered calcium ion	biological_process	0.0079137	0.37755	1	82	2	20790	ENSMUSG00000045103
GO:0016151	nickel cation binding	molecular_function	0.0079137	0.37755	1	82	2	20790	ENSMUSG00000027559
GO:0016203	muscle attachment	biological_process	0.0079137	0.37755	1	82	2	20790	ENSMUSG00000045103
GO:0016781	phosphotransferase activity, paired acceptors	molecular_function	0.0079137	0.37755	1	82	2	20790	ENSMUSG00000049091
GO:0032805	positive regulation of low-density lipoprotein particle receptor catabolic process	biological_process	0.0079137	0.37755	1	82	2	20790	ENSMUSG00000002985
GO:0034365	discoidal high-density lipoprotein particle	cellular_component	0.0079137	0.37755	1	82	2	20790	ENSMUSG00000032083
GO:0044866	modulation by host of viral exo-alpha-sialidase activity	biological_process	0.0079137	0.37755	1	82	2	20790	ENSMUSG00000026542
GO:0044867	modulation by host of viral catalytic activity	biological_process	0.0079137	0.37755	1	82	2	20790	ENSMUSG00000026542
GO:0044868	modulation by host of viral molecular function	biological_process	0.0079137	0.37755	1	82	2	20790	ENSMUSG00000026542
GO:0044869	negative regulation by host of viral exo-alpha-sialidase activity	biological_process	0.0079137	0.37755	1	82	2	20790	ENSMUSG00000026542
GO:0044870	modulation by host of viral glycoprotein metabolic process	biological_process	0.0079137	0.37755	1	82	2	20790	ENSMUSG00000026542
GO:0044871	negative regulation by host of viral glycoprotein metabolic process	biological_process	0.0079137	0.37755	1	82	2	20790	ENSMUSG00000026542
GO:0045013	carbon catabolite repression of transcription	biological_process	0.0079137	0.37755	1	82	2	20790	ENSMUSG00000037025
GO:0045014	negative regulation of transcription by glucose	biological_process	0.0079137	0.37755	1	82	2	20790	ENSMUSG00000037025
GO:0050973	detection of mechanical stimulus involved in equilibrioception	biological_process	0.0079137	0.37755	1	82	2	20790	ENSMUSG00000074637
GO:0052199	negative regulation of catalytic activity in other organism involved in symbiotic interaction	biological_process	0.0079137	0.37755	1	82	2	20790	ENSMUSG00000026542
GO:0052403	negative regulation by host of symbiont catalytic activity	biological_process	0.0079137	0.37755	1	82	2	20790	ENSMUSG00000026542
GO:0060857	establishment of glial blood-brain barrier	biological_process	0.0079137	0.37755	1	82	2	20790	ENSMUSG00000045103
GO:0070538	oleic acid binding	molecular_function	0.0079137	0.37755	1	82	2	20790	ENSMUSG00000028603
GO:0086092	regulation of the force of heart contraction by cardiac conduction	biological_process	0.0079137	0.37755	1	82	2	20790	ENSMUSG00000028854
GO:0097369	sodium ion import	biological_process	0.0079137	0.37755	1	82	2	20790	ENSMUSG00000028854
GO:0097401	synaptic vesicle lumen acidification	biological_process	0.0079137	0.37755	1	82	2	20790	ENSMUSG00000070570
GO:1901630	negative regulation of presynaptic membrane organization	biological_process	0.0079137	0.37755	1	82	2	20790	ENSMUSG00000002985
GO:1902527	positive regulation of protein monoubiquitination	biological_process	0.0079137	0.37755	1	82	2	20790	ENSMUSG00000019505
GO:1902950	regulation of dendritic spine maintenance	biological_process	0.0079137	0.37755	1	82	2	20790	ENSMUSG00000002985
GO:1902952	positive regulation of dendritic spine maintenance	biological_process	0.0079137	0.37755	1	82	2	20790	ENSMUSG00000002985
GO:1902994	regulation of phospholipid efflux	biological_process	0.0079137	0.37755	1	82	2	20790	ENSMUSG00000002985
GO:1902995	positive regulation of phospholipid efflux	biological_process	0.0079137	0.37755	1	82	2	20790	ENSMUSG00000002985
GO:1902998	positive regulation of neurofibrillary tangle assembly	biological_process	0.0079137	0.37755	1	82	2	20790	ENSMUSG00000002985
GO:1903015	regulation of exo-alpha-sialidase activity	biological_process	0.0079137	0.37755	1	82	2	20790	ENSMUSG00000026542
GO:1903016	negative regulation of exo-alpha-sialidase activity	biological_process	0.0079137	0.37755	1	82	2	20790	ENSMUSG00000026542
GO:1903243	negative regulation of cardiac muscle hypertrophy in response to stress	biological_process	0.0079137	0.37755	1	82	2	20790	ENSMUSG00000028967
GO:1903281	positive regulation of calcium:sodium antiporter activity	biological_process	0.0079137	0.37755	1	82	2	20790	ENSMUSG00000028854
GO:1990172	G-protein coupled receptor catabolic process	biological_process	0.0079137	0.37755	1	82	2	20790	ENSMUSG00000043384
GO:1990379	lipid transport across blood brain barrier	biological_process	0.0079137	0.37755	1	82	2	20790	ENSMUSG00000002985
GO:2000296	negative regulation of hydrogen peroxide catabolic process	biological_process	0.0079137	0.37755	1	82	2	20790	ENSMUSG00000031722
GO:1901617	organic hydroxy compound biosynthetic process	biological_process	0.007994	0.38031	4	82	198	20790	ENSMUSG00000002985,ENSMUSG00000020609,ENSMUSG00000028603,ENSMUSG00000032083
GO:0010646	regulation of cell communication	biological_process	0.0080091	0.38031	19	82	2681	20790	ENSMUSG00000074637,ENSMUSG00000037025,ENSMUSG00000019505,ENSMUSG00000028967,ENSMUSG00000017493,ENSMUSG00000008305,ENSMUSG00000002985,ENSMUSG00000045103,ENSMUSG00000004221,ENSMUSG00000035621,ENSMUSG00000033831,ENSMUSG00000043384,ENSMUSG00000030895,ENSMUSG00000032083,ENSMUSG00000037095,ENSMUSG00000028001,ENSMUSG00000028854,ENSMUSG00000030688,ENSMUSG00000054452
GO:0006402	mRNA catabolic process	biological_process	0.0082178	0.38931	3	82	104	20790	ENSMUSG00000053333,ENSMUSG00000022283,ENSMUSG00000062203
GO:0001935	endothelial cell proliferation	biological_process	0.0084356	0.39314	3	82	105	20790	ENSMUSG00000002985,ENSMUSG00000037095,ENSMUSG00000032083
GO:0061387	regulation of extent of cell growth	biological_process	0.0084356	0.39314	3	82	105	20790	ENSMUSG00000030123,ENSMUSG00000002985,ENSMUSG00000031137
GO:0030155	regulation of cell adhesion	biological_process	0.0084427	0.39314	7	82	583	20790	ENSMUSG00000074637,ENSMUSG00000029554,ENSMUSG00000033831,ENSMUSG00000028001,ENSMUSG00000032083,ENSMUSG00000041845,ENSMUSG00000045103
GO:1901615	organic hydroxy compound metabolic process	biological_process	0.0084487	0.39314	6	82	444	20790	ENSMUSG00000032083,ENSMUSG00000074115,ENSMUSG00000034957,ENSMUSG00000028603,ENSMUSG00000020609,ENSMUSG00000002985
GO:0010765	positive regulation of sodium ion transport	biological_process	0.0084925	0.39314	2	82	35	20790	ENSMUSG00000028854,ENSMUSG00000045103
GO:0014743	regulation of muscle hypertrophy	biological_process	0.0084925	0.39314	2	82	35	20790	ENSMUSG00000028967,ENSMUSG00000028854
GO:0019730	antimicrobial humoral response	biological_process	0.0084925	0.39314	2	82	35	20790	ENSMUSG00000028001,ENSMUSG00000033831
GO:0021884	forebrain neuron development	biological_process	0.0084925	0.39314	2	82	35	20790	ENSMUSG00000019505,ENSMUSG00000031285
GO:0060761	negative regulation of response to cytokine stimulus	biological_process	0.0084925	0.39314	2	82	35	20790	ENSMUSG00000054452,ENSMUSG00000032083
GO:1904036	negative regulation of epithelial cell apoptotic process	biological_process	0.0084925	0.39314	2	82	35	20790	ENSMUSG00000033831,ENSMUSG00000028001
GO:0010647	positive regulation of cell communication	biological_process	0.0088253	0.40711	12	82	1395	20790	ENSMUSG00000004221,ENSMUSG00000028001,ENSMUSG00000028854,ENSMUSG00000030688,ENSMUSG00000019505,ENSMUSG00000037095,ENSMUSG00000032083,ENSMUSG00000030895,ENSMUSG00000017493,ENSMUSG00000074637,ENSMUSG00000033831,ENSMUSG00000037025
GO:0048870	cell motility	biological_process	0.0088546	0.40711	11	82	1223	20790	ENSMUSG00000031137,ENSMUSG00000020609,ENSMUSG00000002985,ENSMUSG00000057465,ENSMUSG00000030123,ENSMUSG00000032083,ENSMUSG00000074115,ENSMUSG00000034845,ENSMUSG00000028600,ENSMUSG00000041845,ENSMUSG00000031285
GO:0051674	localization of cell	biological_process	0.0088546	0.40711	11	82	1223	20790	ENSMUSG00000057465,ENSMUSG00000030123,ENSMUSG00000041845,ENSMUSG00000031285,ENSMUSG00000032083,ENSMUSG00000074115,ENSMUSG00000034845,ENSMUSG00000028600,ENSMUSG00000020609,ENSMUSG00000002985,ENSMUSG00000031137
GO:0010906	regulation of glucose metabolic process	biological_process	0.0088813	0.40742	3	82	107	20790	ENSMUSG00000035621,ENSMUSG00000037025,ENSMUSG00000017493
GO:0071702	organic substance transport	biological_process	0.0092758	0.42455	17	82	2328	20790	ENSMUSG00000028001,ENSMUSG00000028854,ENSMUSG00000030688,ENSMUSG00000004980,ENSMUSG00000032812,ENSMUSG00000030895,ENSMUSG00000032083,ENSMUSG00000070570,ENSMUSG00000041845,ENSMUSG00000033831,ENSMUSG00000035621,ENSMUSG00000002365,ENSMUSG00000002985,ENSMUSG00000020609,ENSMUSG00000042359,ENSMUSG00000028603,ENSMUSG00000037025
GO:0001649	osteoblast differentiation	biological_process	0.00931	0.42456	4	82	207	20790	ENSMUSG00000071076,ENSMUSG00000054675,ENSMUSG00000034957,ENSMUSG00000074637
GO:0010769	regulation of cell morphogenesis involved in differentiation	biological_process	0.0093823	0.42456	5	82	324	20790	ENSMUSG00000002985,ENSMUSG00000032083,ENSMUSG00000031137,ENSMUSG00000037025,ENSMUSG00000030123
GO:0007417	central nervous system development	biological_process	0.0094209	0.42456	9	82	902	20790	ENSMUSG00000031137,ENSMUSG00000019261,ENSMUSG00000064373,ENSMUSG00000071424,ENSMUSG00000019505,ENSMUSG00000070570,ENSMUSG00000031285,ENSMUSG00000074637,ENSMUSG00000037025
GO:0051930	regulation of sensory perception of pain	biological_process	0.0094573	0.42456	2	82	37	20790	ENSMUSG00000046500,ENSMUSG00000028854
GO:0051931	regulation of sensory perception	biological_process	0.0094573	0.42456	2	82	37	20790	ENSMUSG00000046500,ENSMUSG00000028854
GO:0071548	response to dexamethasone	biological_process	0.0094573	0.42456	2	82	37	20790	ENSMUSG00000029836,ENSMUSG00000028967
GO:1903312	negative regulation of mRNA metabolic process	biological_process	0.0094573	0.42456	2	82	37	20790	ENSMUSG00000004980,ENSMUSG00000022283
GO:0019318	hexose metabolic process	biological_process	0.0094644	0.42456	4	82	208	20790	ENSMUSG00000028307,ENSMUSG00000017493,ENSMUSG00000037025,ENSMUSG00000035621
GO:0030324	lung development	biological_process	0.0094644	0.42456	4	82	208	20790	ENSMUSG00000034957,ENSMUSG00000028967,ENSMUSG00000037025,ENSMUSG00000074637
GO:0021761	limbic system development	biological_process	0.0098137	0.43926	3	82	111	20790	ENSMUSG00000031285,ENSMUSG00000031137,ENSMUSG00000019505
GO:0030323	respiratory tube development	biological_process	0.0099376	0.44178	4	82	211	20790	ENSMUSG00000074637,ENSMUSG00000037025,ENSMUSG00000028967,ENSMUSG00000034957
GO:0006383	transcription from RNA polymerase III promoter	biological_process	0.0099572	0.44178	2	82	38	20790	ENSMUSG00000034957,ENSMUSG00000037025
GO:0010470	regulation of gastrulation	biological_process	0.0099572	0.44178	2	82	38	20790	ENSMUSG00000037025,ENSMUSG00000032083
GO:0045907	positive regulation of vasoconstriction	biological_process	0.0099572	0.44178	2	82	38	20790	ENSMUSG00000028001,ENSMUSG00000033831
GO:0048468	cell development	biological_process	0.0099947	0.44247	15	82	1965	20790	ENSMUSG00000034957,ENSMUSG00000041378,ENSMUSG00000002985,ENSMUSG00000045103,ENSMUSG00000031137,ENSMUSG00000071424,ENSMUSG00000019261,ENSMUSG00000031285,ENSMUSG00000070473,ENSMUSG00000032083,ENSMUSG00000071076,ENSMUSG00000019505,ENSMUSG00000037025,ENSMUSG00000030123,ENSMUSG00000074637
GO:0045667	regulation of osteoblast differentiation	biological_process	0.010055	0.44419	3	82	112	20790	ENSMUSG00000034957,ENSMUSG00000071076,ENSMUSG00000074637
GO:0060560	developmental growth involved in morphogenesis	biological_process	0.010099	0.44489	4	82	212	20790	ENSMUSG00000030123,ENSMUSG00000031137,ENSMUSG00000002985,ENSMUSG00000031285
GO:0040008	regulation of growth	biological_process	0.010136	0.44489	7	82	604	20790	ENSMUSG00000031137,ENSMUSG00000054452,ENSMUSG00000002985,ENSMUSG00000037071,ENSMUSG00000017493,ENSMUSG00000028854,ENSMUSG00000030123
GO:0005783	endoplasmic reticulum	cellular_component	0.010137	0.44489	12	82	1421	20790	ENSMUSG00000042359,ENSMUSG00000006373,ENSMUSG00000028854,ENSMUSG00000028001,ENSMUSG00000037071,ENSMUSG00000020609,ENSMUSG00000028307,ENSMUSG00000054675,ENSMUSG00000002985,ENSMUSG00000071178,ENSMUSG00000035413,ENSMUSG00000024665
GO:0051338	regulation of transferase activity	biological_process	0.010304	0.45122	8	82	757	20790	ENSMUSG00000028967,ENSMUSG00000035621,ENSMUSG00000037025,ENSMUSG00000002365,ENSMUSG00000031137,ENSMUSG00000004221,ENSMUSG00000002985,ENSMUSG00000029554
GO:0010038	response to metal ion	biological_process	0.010351	0.45232	5	82	332	20790	ENSMUSG00000028001,ENSMUSG00000033831,ENSMUSG00000028307,ENSMUSG00000034957,ENSMUSG00000071076
GO:1903522	regulation of blood circulation	biological_process	0.010426	0.45452	4	82	214	20790	ENSMUSG00000028854,ENSMUSG00000033831,ENSMUSG00000028001,ENSMUSG00000045103
GO:0006509	membrane protein ectodomain proteolysis	biological_process	0.010469	0.45452	2	82	39	20790	ENSMUSG00000002365,ENSMUSG00000002985
GO:2000649	regulation of sodium ion transmembrane transporter activity	biological_process	0.010469	0.45452	2	82	39	20790	ENSMUSG00000045103,ENSMUSG00000028854
GO:0048675	axon extension	biological_process	0.010549	0.45669	3	82	114	20790	ENSMUSG00000030123,ENSMUSG00000002985,ENSMUSG00000031285
GO:1901681	sulfur compound binding	molecular_function	0.010592	0.45669	4	82	215	20790	ENSMUSG00000028603,ENSMUSG00000020609,ENSMUSG00000002985,ENSMUSG00000074115
GO:0032270	positive regulation of cellular protein metabolic process	biological_process	0.010684	0.45669	11	82	1256	20790	ENSMUSG00000017493,ENSMUSG00000030895,ENSMUSG00000019505,ENSMUSG00000033831,ENSMUSG00000074637,ENSMUSG00000004221,ENSMUSG00000002985,ENSMUSG00000002365,ENSMUSG00000031137,ENSMUSG00000037738,ENSMUSG00000028001
GO:0040011	locomotion	biological_process	0.010736	0.45669	12	82	1432	20790	ENSMUSG00000002985,ENSMUSG00000020609,ENSMUSG00000031137,ENSMUSG00000031285,ENSMUSG00000041845,ENSMUSG00000034845,ENSMUSG00000074115,ENSMUSG00000028600,ENSMUSG00000032083,ENSMUSG00000030123,ENSMUSG00000026542,ENSMUSG00000057465
GO:0014070	response to organic cyclic compound	biological_process	0.010775	0.45669	9	82	922	20790	ENSMUSG00000028967,ENSMUSG00000071076,ENSMUSG00000032083,ENSMUSG00000029836,ENSMUSG00000057465,ENSMUSG00000034957,ENSMUSG00000028307,ENSMUSG00000028001,ENSMUSG00000028854
GO:0005198	structural molecule activity	molecular_function	0.010842	0.45669	7	82	612	20790	ENSMUSG00000045103,ENSMUSG00000070473,ENSMUSG00000041378,ENSMUSG00000025909,ENSMUSG00000028001,ENSMUSG00000033831,ENSMUSG00000067158
GO:0048666	neuron development	biological_process	0.010918	0.45669	9	82	924	20790	ENSMUSG00000030123,ENSMUSG00000032083,ENSMUSG00000019505,ENSMUSG00000031285,ENSMUSG00000019261,ENSMUSG00000071424,ENSMUSG00000031137,ENSMUSG00000002985,ENSMUSG00000045103
GO:0033673	negative regulation of kinase activity	biological_process	0.01093	0.45669	4	82	217	20790	ENSMUSG00000002985,ENSMUSG00000028967,ENSMUSG00000037025,ENSMUSG00000035621
GO:2000351	regulation of endothelial cell apoptotic process	biological_process	0.010991	0.45669	2	82	40	20790	ENSMUSG00000033831,ENSMUSG00000028001
GO:2000026	regulation of multicellular organismal development	biological_process	0.011088	0.45669	13	82	1618	20790	ENSMUSG00000074637,ENSMUSG00000022868,ENSMUSG00000030123,ENSMUSG00000026542,ENSMUSG00000037025,ENSMUSG00000028967,ENSMUSG00000032083,ENSMUSG00000037095,ENSMUSG00000071424,ENSMUSG00000031137,ENSMUSG00000002985,ENSMUSG00000045103,ENSMUSG00000041378
GO:0043623	cellular protein complex assembly	biological_process	0.011307	0.45669	6	82	473	20790	ENSMUSG00000028001,ENSMUSG00000033831,ENSMUSG00000045103,ENSMUSG00000028307,ENSMUSG00000014846,ENSMUSG00000031137
GO:0021987	cerebral cortex development	biological_process	0.011316	0.45669	3	82	117	20790	ENSMUSG00000074637,ENSMUSG00000031285,ENSMUSG00000031137
GO:0022407	regulation of cell-cell adhesion	biological_process	0.011386	0.45669	5	82	340	20790	ENSMUSG00000074637,ENSMUSG00000029554,ENSMUSG00000033831,ENSMUSG00000028001,ENSMUSG00000032083
GO:0098742	cell-cell adhesion via plasma-membrane adhesion molecules	biological_process	0.011449	0.45669	4	82	220	20790	ENSMUSG00000041378,ENSMUSG00000070473,ENSMUSG00000032083,ENSMUSG00000071424
GO:0032651	regulation of interleukin-1 beta production	biological_process	0.011526	0.45669	2	82	41	20790	ENSMUSG00000032083,ENSMUSG00000028967
GO:0050997	quaternary ammonium group binding	molecular_function	0.011526	0.45669	2	82	41	20790	ENSMUSG00000032083,ENSMUSG00000028307
GO:0051017	actin filament bundle assembly	biological_process	0.011578	0.45669	3	82	118	20790	ENSMUSG00000041845,ENSMUSG00000032812,ENSMUSG00000032083
GO:0051592	response to calcium ion	biological_process	0.011578	0.45669	3	82	118	20790	ENSMUSG00000033831,ENSMUSG00000028001,ENSMUSG00000071076
GO:0044248	cellular catabolic process	biological_process	0.011597	0.45669	12	82	1447	20790	ENSMUSG00000002365,ENSMUSG00000020609,ENSMUSG00000053333,ENSMUSG00000002985,ENSMUSG00000029554,ENSMUSG00000031722,ENSMUSG00000032083,ENSMUSG00000022283,ENSMUSG00000019505,ENSMUSG00000022710,ENSMUSG00000062203,ENSMUSG00000043384
GO:0009612	response to mechanical stimulus	biological_process	0.011625	0.45669	4	82	221	20790	ENSMUSG00000028854,ENSMUSG00000074637,ENSMUSG00000071076,ENSMUSG00000045103
GO:0000430	regulation of transcription from RNA polymerase II promoter by glucose	biological_process	0.011847	0.45669	1	82	3	20790	ENSMUSG00000037025
GO:0000432	positive regulation of transcription from RNA polymerase II promoter by glucose	biological_process	0.011847	0.45669	1	82	3	20790	ENSMUSG00000037025
GO:0002414	immunoglobulin transcytosis in epithelial cells	biological_process	0.011847	0.45669	1	82	3	20790	ENSMUSG00000026417
GO:0004478	methionine adenosyltransferase activity	molecular_function	0.011847	0.45669	1	82	3	20790	ENSMUSG00000037798
GO:0006001	fructose catabolic process	biological_process	0.011847	0.45669	1	82	3	20790	ENSMUSG00000028307
GO:0008065	establishment of blood-nerve barrier	biological_process	0.011847	0.45669	1	82	3	20790	ENSMUSG00000045103
GO:0008526	phosphatidylinositol transporter activity	molecular_function	0.011847	0.45669	1	82	3	20790	ENSMUSG00000028603
GO:0009730	detection of carbohydrate stimulus	biological_process	0.011847	0.45669	1	82	3	20790	ENSMUSG00000037025
GO:0009732	detection of hexose stimulus	biological_process	0.011847	0.45669	1	82	3	20790	ENSMUSG00000037025
GO:0010901	regulation of very-low-density lipoprotein particle remodeling	biological_process	0.011847	0.45669	1	82	3	20790	ENSMUSG00000032083
GO:0014722	regulation of skeletal muscle contraction by calcium ion signaling	biological_process	0.011847	0.45669	1	82	3	20790	ENSMUSG00000045103
GO:0015319	sodium:inorganic phosphate symporter activity	molecular_function	0.011847	0.45669	1	82	3	20790	ENSMUSG00000070570
GO:0018444	translation release factor complex	cellular_component	0.011847	0.45669	1	82	3	20790	ENSMUSG00000062203
GO:0030492	hemoglobin binding	molecular_function	0.011847	0.45669	1	82	3	20790	ENSMUSG00000031722
GO:0032377	regulation of intracellular lipid transport	biological_process	0.011847	0.45669	1	82	3	20790	ENSMUSG00000028603
GO:0032380	regulation of intracellular sterol transport	biological_process	0.011847	0.45669	1	82	3	20790	ENSMUSG00000028603
GO:0032383	regulation of intracellular cholesterol transport	biological_process	0.011847	0.45669	1	82	3	20790	ENSMUSG00000028603
GO:0034287	detection of monosaccharide stimulus	biological_process	0.011847	0.45669	1	82	3	20790	ENSMUSG00000037025
GO:0036042	long-chain fatty acyl-CoA binding	molecular_function	0.011847	0.45669	1	82	3	20790	ENSMUSG00000028603
GO:0045196	establishment or maintenance of neuroblast polarity	biological_process	0.011847	0.45669	1	82	3	20790	ENSMUSG00000031137
GO:0045200	establishment of neuroblast polarity	biological_process	0.011847	0.45669	1	82	3	20790	ENSMUSG00000031137
GO:0050713	negative regulation of interleukin-1 beta secretion	biological_process	0.011847	0.45669	1	82	3	20790	ENSMUSG00000032083
GO:0051594	detection of glucose	biological_process	0.011847	0.45669	1	82	3	20790	ENSMUSG00000037025
GO:0052203	modulation of catalytic activity in other organism involved in symbiotic interaction	biological_process	0.011847	0.45669	1	82	3	20790	ENSMUSG00000026542
GO:0052422	modulation by host of symbiont catalytic activity	biological_process	0.011847	0.45669	1	82	3	20790	ENSMUSG00000026542
GO:0055059	asymmetric neuroblast division	biological_process	0.011847	0.45669	1	82	3	20790	ENSMUSG00000031137
GO:0060988	lipid tube assembly	biological_process	0.011847	0.45669	1	82	3	20790	ENSMUSG00000002365
GO:0061624	fructose catabolic process to hydroxyacetone phosphate and glyceraldehyde-3-phosphate	biological_process	0.011847	0.45669	1	82	3	20790	ENSMUSG00000028307
GO:0061625	glycolytic process through fructose-1-phosphate	biological_process	0.011847	0.45669	1	82	3	20790	ENSMUSG00000028307
GO:0070061	fructose binding	molecular_function	0.011847	0.45669	1	82	3	20790	ENSMUSG00000028307
GO:0070653	high-density lipoprotein particle receptor binding	molecular_function	0.011847	0.45669	1	82	3	20790	ENSMUSG00000032083
GO:1902083	negative regulation of peptidyl-cysteine S-nitrosylation	biological_process	0.011847	0.45669	1	82	3	20790	ENSMUSG00000045103
GO:1902525	regulation of protein monoubiquitination	biological_process	0.011847	0.45669	1	82	3	20790	ENSMUSG00000019505
GO:1902947	regulation of tau-protein kinase activity	biological_process	0.011847	0.45669	1	82	3	20790	ENSMUSG00000002985
GO:1902988	neurofibrillary tangle assembly	biological_process	0.011847	0.45669	1	82	3	20790	ENSMUSG00000002985
GO:1902996	regulation of neurofibrillary tangle assembly	biological_process	0.011847	0.45669	1	82	3	20790	ENSMUSG00000002985
GO:1903279	regulation of calcium:sodium antiporter activity	biological_process	0.011847	0.45669	1	82	3	20790	ENSMUSG00000028854
GO:2000295	regulation of hydrogen peroxide catabolic process	biological_process	0.011847	0.45669	1	82	3	20790	ENSMUSG00000031722
GO:0030154	cell differentiation	biological_process	0.011911	0.45827	23	82	3607	20790	ENSMUSG00000026542,ENSMUSG00000037025,ENSMUSG00000074637,ENSMUSG00000031285,ENSMUSG00000071076,ENSMUSG00000028967,ENSMUSG00000019505,ENSMUSG00000071424,ENSMUSG00000002985,ENSMUSG00000054675,ENSMUSG00000045103,ENSMUSG00000020609,ENSMUSG00000030123,ENSMUSG00000070473,ENSMUSG00000037095,ENSMUSG00000032083,ENSMUSG00000019261,ENSMUSG00000037738,ENSMUSG00000028854,ENSMUSG00000041378,ENSMUSG00000034957,…
GO:0007399	nervous system development	biological_process	0.011947	0.45835	15	82	2006	20790	ENSMUSG00000037025,ENSMUSG00000030123,ENSMUSG00000074637,ENSMUSG00000031285,ENSMUSG00000070570,ENSMUSG00000032083,ENSMUSG00000019505,ENSMUSG00000064373,ENSMUSG00000071424,ENSMUSG00000019261,ENSMUSG00000020609,ENSMUSG00000041378,ENSMUSG00000002985,ENSMUSG00000045103,ENSMUSG00000031137
GO:0043234	protein complex	cellular_component	0.011958	0.45835	26	82	4245	20790	ENSMUSG00000053333,ENSMUSG00000045103,ENSMUSG00000004221,ENSMUSG00000029580,ENSMUSG00000071424,ENSMUSG00000008305,ENSMUSG00000026417,ENSMUSG00000029554,ENSMUSG00000028603,ENSMUSG00000031285,ENSMUSG00000071076,ENSMUSG00000003072,ENSMUSG00000057465,ENSMUSG00000062203,ENSMUSG00000074637,ENSMUSG00000034957,ENSMUSG00000031137,ENSMUSG00000031722,ENSMUSG00000028001,ENSMUSG00000067158,ENSMUSG00000028854,…
GO:0044424	intracellular part	cellular_component	0.01206	0.46139	61	82	12682	20790	ENSMUSG00000039263,ENSMUSG00000004221,ENSMUSG00000054675,ENSMUSG00000037798,ENSMUSG00000053333,ENSMUSG00000029554,ENSMUSG00000008305,ENSMUSG00000042359,ENSMUSG00000019505,ENSMUSG00000022283,ENSMUSG00000028603,ENSMUSG00000035413,ENSMUSG00000062203,ENSMUSG00000057465,ENSMUSG00000054160,ENSMUSG00000027559,ENSMUSG00000031137,ENSMUSG00000054452,ENSMUSG00000034957,ENSMUSG00000019261,ENSMUSG00000028854,…
GO:0010720	positive regulation of cell development	biological_process	0.012089	0.46159	6	82	480	20790	ENSMUSG00000032083,ENSMUSG00000041378,ENSMUSG00000002985,ENSMUSG00000045103,ENSMUSG00000074637,ENSMUSG00000037025
GO:0035725	sodium ion transmembrane transport	biological_process	0.012113	0.46168	3	82	120	20790	ENSMUSG00000028854,ENSMUSG00000070570,ENSMUSG00000045103
GO:0044723	single-organism carbohydrate metabolic process	biological_process	0.012163	0.46269	7	82	626	20790	ENSMUSG00000037025,ENSMUSG00000036023,ENSMUSG00000071178,ENSMUSG00000035621,ENSMUSG00000017493,ENSMUSG00000092329,ENSMUSG00000028307
GO:0008104	protein localization	biological_process	0.012236	0.46461	16	82	2203	20790	ENSMUSG00000033831,ENSMUSG00000035621,ENSMUSG00000032083,ENSMUSG00000032812,ENSMUSG00000041845,ENSMUSG00000028854,ENSMUSG00000028001,ENSMUSG00000031137,ENSMUSG00000037025,ENSMUSG00000028603,ENSMUSG00000071424,ENSMUSG00000026417,ENSMUSG00000002365,ENSMUSG00000020609,ENSMUSG00000002985,ENSMUSG00000045103
GO:0001558	regulation of cell growth	biological_process	0.012349	0.46759	5	82	347	20790	ENSMUSG00000028854,ENSMUSG00000030123,ENSMUSG00000031137,ENSMUSG00000017493,ENSMUSG00000002985
GO:0043408	regulation of MAPK cascade	biological_process	0.012361	0.46759	7	82	628	20790	ENSMUSG00000028967,ENSMUSG00000045103,ENSMUSG00000002985,ENSMUSG00000017493,ENSMUSG00000028001,ENSMUSG00000033831,ENSMUSG00000074637
GO:0061572	actin filament bundle organization	biological_process	0.012386	0.46769	3	82	121	20790	ENSMUSG00000032812,ENSMUSG00000032083,ENSMUSG00000041845
GO:0008092	cytoskeletal protein binding	molecular_function	0.012444	0.46899	8	82	783	20790	ENSMUSG00000031285,ENSMUSG00000014846,ENSMUSG00000019261,ENSMUSG00000031137,ENSMUSG00000029580,ENSMUSG00000045103,ENSMUSG00000002985,ENSMUSG00000028307
GO:0010941	regulation of cell death	biological_process	0.012511	0.47062	12	82	1462	20790	ENSMUSG00000074637,ENSMUSG00000033831,ENSMUSG00000019505,ENSMUSG00000071076,ENSMUSG00000028854,ENSMUSG00000028001,ENSMUSG00000071424,ENSMUSG00000008305,ENSMUSG00000031722,ENSMUSG00000054452,ENSMUSG00000004221,ENSMUSG00000002985
GO:0010677	negative regulation of cellular carbohydrate metabolic process	biological_process	0.012628	0.47326	2	82	43	20790	ENSMUSG00000037025,ENSMUSG00000035621
GO:0072577	endothelial cell apoptotic process	biological_process	0.012628	0.47326	2	82	43	20790	ENSMUSG00000033831,ENSMUSG00000028001
GO:0030856	regulation of epithelial cell differentiation	biological_process	0.012663	0.47372	3	82	122	20790	ENSMUSG00000074637,ENSMUSG00000028967,ENSMUSG00000041378
GO:0090087	regulation of peptide transport	biological_process	0.013101	0.48919	4	82	229	20790	ENSMUSG00000037025,ENSMUSG00000028001,ENSMUSG00000035621,ENSMUSG00000033831
GO:0030145	manganese ion binding	molecular_function	0.013195	0.49169	2	82	44	20790	ENSMUSG00000039263,ENSMUSG00000092329
GO:0015711	organic anion transport	biological_process	0.013216	0.49169	5	82	353	20790	ENSMUSG00000002985,ENSMUSG00000070570,ENSMUSG00000028603,ENSMUSG00000032083,ENSMUSG00000030688
GO:0030072	peptide hormone secretion	biological_process	0.013293	0.49364	4	82	230	20790	ENSMUSG00000028001,ENSMUSG00000035621,ENSMUSG00000033831,ENSMUSG00000037025
GO:0016477	cell migration	biological_process	0.013383	0.49606	10	82	1124	20790	ENSMUSG00000041845,ENSMUSG00000031285,ENSMUSG00000074115,ENSMUSG00000034845,ENSMUSG00000028600,ENSMUSG00000032083,ENSMUSG00000030123,ENSMUSG00000057465,ENSMUSG00000002985,ENSMUSG00000031137
GO:0043228	non-membrane-bounded organelle	cellular_component	0.013478	0.49631	23	82	3646	20790	ENSMUSG00000031285,ENSMUSG00000071076,ENSMUSG00000022283,ENSMUSG00000057465,ENSMUSG00000053333,ENSMUSG00000045103,ENSMUSG00000028307,ENSMUSG00000004221,ENSMUSG00000020609,ENSMUSG00000029580,ENSMUSG00000006373,ENSMUSG00000008305,ENSMUSG00000029554,ENSMUSG00000014846,ENSMUSG00000074115,ENSMUSG00000025909,ENSMUSG00000029836,ENSMUSG00000035621,ENSMUSG00000041378,ENSMUSG00000034957,ENSMUSG00000031137,…
GO:0043232	intracellular non-membrane-bounded organelle	cellular_component	0.013478	0.49631	23	82	3646	20790	ENSMUSG00000036023,ENSMUSG00000019261,ENSMUSG00000034957,ENSMUSG00000041378,ENSMUSG00000031137,ENSMUSG00000029836,ENSMUSG00000035621,ENSMUSG00000014846,ENSMUSG00000025909,ENSMUSG00000074115,ENSMUSG00000008305,ENSMUSG00000006373,ENSMUSG00000029554,ENSMUSG00000004221,ENSMUSG00000028307,ENSMUSG00000020609,ENSMUSG00000053333,ENSMUSG00000045103,ENSMUSG00000029580,ENSMUSG00000057465,ENSMUSG00000031285,…
GO:0031331	positive regulation of cellular catabolic process	biological_process	0.013487	0.49631	4	82	231	20790	ENSMUSG00000032083,ENSMUSG00000002365,ENSMUSG00000022283,ENSMUSG00000002985
GO:0070372	regulation of ERK1 and ERK2 cascade	biological_process	0.013487	0.49631	4	82	231	20790	ENSMUSG00000028001,ENSMUSG00000033831,ENSMUSG00000028967,ENSMUSG00000045103
GO:0051128	regulation of cellular component organization	biological_process	0.013957	0.51222	15	82	2043	20790	ENSMUSG00000032812,ENSMUSG00000032083,ENSMUSG00000017493,ENSMUSG00000041845,ENSMUSG00000022868,ENSMUSG00000030123,ENSMUSG00000037025,ENSMUSG00000031137,ENSMUSG00000002365,ENSMUSG00000002985,ENSMUSG00000045103,ENSMUSG00000028854,ENSMUSG00000019261,ENSMUSG00000029554,ENSMUSG00000071424
GO:0050708	regulation of protein secretion	biological_process	0.01397	0.51222	5	82	358	20790	ENSMUSG00000032083,ENSMUSG00000028001,ENSMUSG00000033831,ENSMUSG00000035621,ENSMUSG00000037025
GO:0007155	cell adhesion	biological_process	0.01407	0.51494	11	82	1307	20790	ENSMUSG00000029554,ENSMUSG00000028001,ENSMUSG00000071424,ENSMUSG00000029580,ENSMUSG00000041378,ENSMUSG00000045103,ENSMUSG00000033831,ENSMUSG00000074637,ENSMUSG00000032083,ENSMUSG00000041845,ENSMUSG00000070473
GO:0051234	establishment of localization	biological_process	0.014134	0.51637	26	82	4302	20790	ENSMUSG00000041845,ENSMUSG00000070570,ENSMUSG00000032812,ENSMUSG00000032083,ENSMUSG00000030895,ENSMUSG00000043384,ENSMUSG00000022868,ENSMUSG00000035621,ENSMUSG00000033831,ENSMUSG00000030688,ENSMUSG00000004980,ENSMUSG00000028854,ENSMUSG00000028001,ENSMUSG00000028603,ENSMUSG00000003072,ENSMUSG00000019505,ENSMUSG00000037025,ENSMUSG00000020609,ENSMUSG00000004221,ENSMUSG00000002985,ENSMUSG00000045103,…
GO:0044093	positive regulation of molecular function	biological_process	0.014225	0.51642	12	82	1488	20790	ENSMUSG00000045103,ENSMUSG00000002985,ENSMUSG00000004221,ENSMUSG00000028307,ENSMUSG00000031137,ENSMUSG00000002365,ENSMUSG00000037738,ENSMUSG00000028854,ENSMUSG00000032083,ENSMUSG00000032812,ENSMUSG00000030123,ENSMUSG00000044017
GO:1902041	regulation of extrinsic apoptotic signaling pathway via death domain receptors	biological_process	0.014363	0.51642	2	82	46	20790	ENSMUSG00000033831,ENSMUSG00000028001
GO:0006401	RNA catabolic process	biological_process	0.014396	0.51642	3	82	128	20790	ENSMUSG00000022283,ENSMUSG00000053333,ENSMUSG00000062203
GO:0046890	regulation of lipid biosynthetic process	biological_process	0.014396	0.51642	3	82	128	20790	ENSMUSG00000020609,ENSMUSG00000002985,ENSMUSG00000032083
GO:0048869	cellular developmental process	biological_process	0.014568	0.51642	24	82	3883	20790	ENSMUSG00000031137,ENSMUSG00000041378,ENSMUSG00000034957,ENSMUSG00000037071,ENSMUSG00000028854,ENSMUSG00000037738,ENSMUSG00000019261,ENSMUSG00000032812,ENSMUSG00000032083,ENSMUSG00000037095,ENSMUSG00000070473,ENSMUSG00000030123,ENSMUSG00000020609,ENSMUSG00000002985,ENSMUSG00000054675,ENSMUSG00000045103,ENSMUSG00000071424,ENSMUSG00000071076,ENSMUSG00000028967,ENSMUSG00000019505,ENSMUSG00000031285,…
GO:0022604	regulation of cell morphogenesis	biological_process	0.014661	0.51642	6	82	501	20790	ENSMUSG00000031137,ENSMUSG00000032812,ENSMUSG00000032083,ENSMUSG00000002985,ENSMUSG00000030123,ENSMUSG00000037025
GO:0046883	regulation of hormone secretion	biological_process	0.014691	0.51642	4	82	237	20790	ENSMUSG00000037025,ENSMUSG00000035621,ENSMUSG00000033831,ENSMUSG00000028001
GO:0060541	respiratory system development	biological_process	0.014691	0.51642	4	82	237	20790	ENSMUSG00000034957,ENSMUSG00000028967,ENSMUSG00000037025,ENSMUSG00000074637
GO:0022610	biological adhesion	biological_process	0.01482	0.51642	11	82	1317	20790	ENSMUSG00000029554,ENSMUSG00000028001,ENSMUSG00000071424,ENSMUSG00000029580,ENSMUSG00000041378,ENSMUSG00000045103,ENSMUSG00000033831,ENSMUSG00000074637,ENSMUSG00000032083,ENSMUSG00000041845,ENSMUSG00000070473
GO:0005488	binding	molecular_function	0.014834	0.51642	72	82	15825	20790	ENSMUSG00000035621,ENSMUSG00000032083,ENSMUSG00000037095,ENSMUSG00000028854,ENSMUSG00000019261,ENSMUSG00000027559,ENSMUSG00000031137,ENSMUSG00000054452,ENSMUSG00000034957,ENSMUSG00000062203,ENSMUSG00000057465,ENSMUSG00000019505,ENSMUSG00000022283,ENSMUSG00000028603,ENSMUSG00000029554,ENSMUSG00000071424,ENSMUSG00000004221,ENSMUSG00000037798,ENSMUSG00000053333,ENSMUSG00000033831,ENSMUSG00000043384,…
GO:0043005	neuron projection	cellular_component	0.014891	0.51642	9	82	973	20790	ENSMUSG00000031137,ENSMUSG00000041378,ENSMUSG00000045103,ENSMUSG00000019261,ENSMUSG00000071424,ENSMUSG00000019505,ENSMUSG00000022283,ENSMUSG00000031285,ENSMUSG00000070570
GO:0002790	peptide secretion	biological_process	0.014898	0.51642	4	82	238	20790	ENSMUSG00000028001,ENSMUSG00000035621,ENSMUSG00000033831,ENSMUSG00000037025
GO:0002376	immune system process	biological_process	0.014905	0.51642	15	82	2059	20790	ENSMUSG00000028001,ENSMUSG00000029554,ENSMUSG00000030122,ENSMUSG00000031722,ENSMUSG00000026417,ENSMUSG00000092329,ENSMUSG00000055172,ENSMUSG00000034957,ENSMUSG00000004221,ENSMUSG00000033831,ENSMUSG00000026542,ENSMUSG00000034845,ENSMUSG00000032083,ENSMUSG00000025909,ENSMUSG00000030895
GO:0042398	cellular modified amino acid biosynthetic process	biological_process	0.014963	0.51642	2	82	47	20790	ENSMUSG00000037798,ENSMUSG00000049091
GO:1902305	regulation of sodium ion transmembrane transport	biological_process	0.014963	0.51642	2	82	47	20790	ENSMUSG00000045103,ENSMUSG00000028854
GO:1902930	regulation of alcohol biosynthetic process	biological_process	0.014963	0.51642	2	82	47	20790	ENSMUSG00000002985,ENSMUSG00000020609
GO:0048699	generation of neurons	biological_process	0.014974	0.51642	11	82	1319	20790	ENSMUSG00000031285,ENSMUSG00000019505,ENSMUSG00000032083,ENSMUSG00000030123,ENSMUSG00000037025,ENSMUSG00000074637,ENSMUSG00000002985,ENSMUSG00000045103,ENSMUSG00000031137,ENSMUSG00000071424,ENSMUSG00000019261
GO:0048584	positive regulation of response to stimulus	biological_process	0.015094	0.51642	13	82	1684	20790	ENSMUSG00000017493,ENSMUSG00000019505,ENSMUSG00000032083,ENSMUSG00000037095,ENSMUSG00000030895,ENSMUSG00000037025,ENSMUSG00000033831,ENSMUSG00000074637,ENSMUSG00000055172,ENSMUSG00000004221,ENSMUSG00000030688,ENSMUSG00000028001,ENSMUSG00000028854
GO:0051336	regulation of hydrolase activity	biological_process	0.015149	0.51642	10	82	1146	20790	ENSMUSG00000037738,ENSMUSG00000028307,ENSMUSG00000002365,ENSMUSG00000071178,ENSMUSG00000026542,ENSMUSG00000074637,ENSMUSG00000079012,ENSMUSG00000022868,ENSMUSG00000032812,ENSMUSG00000032083
GO:0008610	lipid biosynthetic process	biological_process	0.015192	0.51642	6	82	505	20790	ENSMUSG00000024665,ENSMUSG00000032083,ENSMUSG00000002985,ENSMUSG00000020609,ENSMUSG00000037071,ENSMUSG00000028603
GO:0051258	protein polymerization	biological_process	0.015317	0.51642	4	82	240	20790	ENSMUSG00000014846,ENSMUSG00000031137,ENSMUSG00000028001,ENSMUSG00000033831
GO:0009056	catabolic process	biological_process	0.015329	0.51642	14	82	1875	20790	ENSMUSG00000019505,ENSMUSG00000022283,ENSMUSG00000032083,ENSMUSG00000025909,ENSMUSG00000022710,ENSMUSG00000062203,ENSMUSG00000043384,ENSMUSG00000002365,ENSMUSG00000002985,ENSMUSG00000053333,ENSMUSG00000020609,ENSMUSG00000028307,ENSMUSG00000029554,ENSMUSG00000031722
GO:0006915	apoptotic process	biological_process	0.015369	0.51642	13	82	1688	20790	ENSMUSG00000028854,ENSMUSG00000019261,ENSMUSG00000028001,ENSMUSG00000030602,ENSMUSG00000036023,ENSMUSG00000071424,ENSMUSG00000008305,ENSMUSG00000054452,ENSMUSG00000004221,ENSMUSG00000002985,ENSMUSG00000033831,ENSMUSG00000074637,ENSMUSG00000019505
GO:0001503	ossification	biological_process	0.015399	0.51642	5	82	367	20790	ENSMUSG00000074637,ENSMUSG00000022868,ENSMUSG00000034957,ENSMUSG00000054675,ENSMUSG00000071076
GO:0000902	cell morphogenesis	biological_process	0.015488	0.51642	10	82	1150	20790	ENSMUSG00000032083,ENSMUSG00000032812,ENSMUSG00000019505,ENSMUSG00000031285,ENSMUSG00000070473,ENSMUSG00000037025,ENSMUSG00000030123,ENSMUSG00000031137,ENSMUSG00000002985,ENSMUSG00000019261
GO:1901137	carbohydrate derivative biosynthetic process	biological_process	0.015498	0.51642	7	82	657	20790	ENSMUSG00000036023,ENSMUSG00000071178,ENSMUSG00000044017,ENSMUSG00000003072,ENSMUSG00000092329,ENSMUSG00000037798,ENSMUSG00000002985
GO:0033619	membrane protein proteolysis	biological_process	0.015574	0.51642	2	82	48	20790	ENSMUSG00000002365,ENSMUSG00000002985
GO:0043113	receptor clustering	biological_process	0.015574	0.51642	2	82	48	20790	ENSMUSG00000002985,ENSMUSG00000026417
GO:0051306	mitotic sister chromatid separation	biological_process	0.015574	0.51642	2	82	48	20790	ENSMUSG00000053333,ENSMUSG00000029554
GO:0036464	cytoplasmic ribonucleoprotein granule	cellular_component	0.015623	0.51642	3	82	132	20790	ENSMUSG00000029580,ENSMUSG00000022283,ENSMUSG00000053333
GO:0000429	carbon catabolite regulation of transcription from RNA polymerase II promoter	biological_process	0.015766	0.51642	1	82	4	20790	ENSMUSG00000037025
GO:0000436	carbon catabolite activation of transcription from RNA polymerase II promoter	biological_process	0.015766	0.51642	1	82	4	20790	ENSMUSG00000037025
GO:0002378	immunoglobulin biosynthetic process	biological_process	0.015766	0.51642	1	82	4	20790	ENSMUSG00000092329
GO:0004013	adenosylhomocysteinase activity	molecular_function	0.015766	0.51642	1	82	4	20790	ENSMUSG00000048087
GO:0005315	inorganic phosphate transmembrane transporter activity	molecular_function	0.015766	0.51642	1	82	4	20790	ENSMUSG00000070570
GO:0006116	NADH oxidation	biological_process	0.015766	0.51642	1	82	4	20790	ENSMUSG00000028307
GO:0006556	S-adenosylmethionine biosynthetic process	biological_process	0.015766	0.51642	1	82	4	20790	ENSMUSG00000037798
GO:0006642	triglyceride mobilization	biological_process	0.015766	0.51642	1	82	4	20790	ENSMUSG00000020609
GO:0006701	progesterone biosynthetic process	biological_process	0.015766	0.51642	1	82	4	20790	ENSMUSG00000028603
GO:0016802	trialkylsulfonium hydrolase activity	molecular_function	0.015766	0.51642	1	82	4	20790	ENSMUSG00000048087
GO:0018242	protein O-linked glycosylation via serine	biological_process	0.015766	0.51642	1	82	4	20790	ENSMUSG00000092329
GO:0021553	olfactory nerve development	biological_process	0.015766	0.51642	1	82	4	20790	ENSMUSG00000045103
GO:0021886	hypothalamus gonadotrophin-releasing hormone neuron differentiation	biological_process	0.015766	0.51642	1	82	4	20790	ENSMUSG00000019505
GO:0021888	hypothalamus gonadotrophin-releasing hormone neuron development	biological_process	0.015766	0.51642	1	82	4	20790	ENSMUSG00000019505
GO:0032896	palmitoyl-CoA 9-desaturase activity	molecular_function	0.015766	0.51642	1	82	4	20790	ENSMUSG00000037071
GO:0034191	apolipoprotein A-I receptor binding	molecular_function	0.015766	0.51642	1	82	4	20790	ENSMUSG00000032083
GO:0046016	positive regulation of transcription by glucose	biological_process	0.015766	0.51642	1	82	4	20790	ENSMUSG00000037025
GO:0052055	modulation by symbiont of host molecular function	biological_process	0.015766	0.51642	1	82	4	20790	ENSMUSG00000026542
GO:0052405	negative regulation by host of symbiont molecular function	biological_process	0.015766	0.51642	1	82	4	20790	ENSMUSG00000026542
GO:0052428	modification by host of symbiont molecular function	biological_process	0.015766	0.51642	1	82	4	20790	ENSMUSG00000026542
GO:0060332	positive regulation of response to interferon-gamma	biological_process	0.015766	0.51642	1	82	4	20790	ENSMUSG00000030895
GO:0060335	positive regulation of interferon-gamma-mediated signaling pathway	biological_process	0.015766	0.51642	1	82	4	20790	ENSMUSG00000030895
GO:0070326	very-low-density lipoprotein particle receptor binding	molecular_function	0.015766	0.51642	1	82	4	20790	ENSMUSG00000002985
GO:0090261	positive regulation of inclusion body assembly	biological_process	0.015766	0.51642	1	82	4	20790	ENSMUSG00000002985
GO:1901552	positive regulation of endothelial cell development	biological_process	0.015766	0.51642	1	82	4	20790	ENSMUSG00000041378
GO:1901628	positive regulation of postsynaptic membrane organization	biological_process	0.015766	0.51642	1	82	4	20790	ENSMUSG00000002985
GO:1903142	positive regulation of establishment of endothelial barrier	biological_process	0.015766	0.51642	1	82	4	20790	ENSMUSG00000041378
GO:1903964	monounsaturated fatty acid metabolic process	biological_process	0.015766	0.51642	1	82	4	20790	ENSMUSG00000037071
GO:1903966	monounsaturated fatty acid biosynthetic process	biological_process	0.015766	0.51642	1	82	4	20790	ENSMUSG00000037071
GO:1990226	histone methyltransferase binding	molecular_function	0.015766	0.51642	1	82	4	20790	ENSMUSG00000029836
GO:2000169	regulation of peptidyl-cysteine S-nitrosylation	biological_process	0.015766	0.51642	1	82	4	20790	ENSMUSG00000045103
GO:2000622	regulation of nuclear-transcribed mRNA catabolic process, nonsense-mediated decay	biological_process	0.015766	0.51642	1	82	4	20790	ENSMUSG00000022283
GO:2000623	negative regulation of nuclear-transcribed mRNA catabolic process, nonsense-mediated decay	biological_process	0.015766	0.51642	1	82	4	20790	ENSMUSG00000022283
GO:2000646	positive regulation of receptor catabolic process	biological_process	0.015766	0.51642	1	82	4	20790	ENSMUSG00000002985
GO:0008201	heparin binding	molecular_function	0.015939	0.52125	3	82	133	20790	ENSMUSG00000002985,ENSMUSG00000020609,ENSMUSG00000074115
GO:0005938	cell cortex	cellular_component	0.016178	0.52456	4	82	244	20790	ENSMUSG00000041378,ENSMUSG00000029580,ENSMUSG00000028001,ENSMUSG00000033831
GO:0005996	monosaccharide metabolic process	biological_process	0.016178	0.52456	4	82	244	20790	ENSMUSG00000017493,ENSMUSG00000028307,ENSMUSG00000037025,ENSMUSG00000035621
GO:0005548	phospholipid transporter activity	molecular_function	0.016195	0.52456	2	82	49	20790	ENSMUSG00000032083,ENSMUSG00000028603
GO:0051602	response to electrical stimulus	biological_process	0.016195	0.52456	2	82	49	20790	ENSMUSG00000031285,ENSMUSG00000028854
GO:0051851	modification by host of symbiont morphology or physiology	biological_process	0.016195	0.52456	2	82	49	20790	ENSMUSG00000002985,ENSMUSG00000026542
GO:0060428	lung epithelium development	biological_process	0.016195	0.52456	2	82	49	20790	ENSMUSG00000037025,ENSMUSG00000028967
GO:0042157	lipoprotein metabolic process	biological_process	0.016258	0.52575	3	82	134	20790	ENSMUSG00000032083,ENSMUSG00000020609,ENSMUSG00000002985
GO:0048812	neuron projection morphogenesis	biological_process	0.016292	0.52601	6	82	513	20790	ENSMUSG00000019505,ENSMUSG00000031137,ENSMUSG00000002985,ENSMUSG00000031285,ENSMUSG00000019261,ENSMUSG00000030123
GO:0043229	intracellular organelle	cellular_component	0.016391	0.52693	54	82	10997	20790	ENSMUSG00000006373,ENSMUSG00000007610,ENSMUSG00000045103,ENSMUSG00000002985,ENSMUSG00000028307,ENSMUSG00000092329,ENSMUSG00000020609,ENSMUSG00000029580,ENSMUSG00000002365,ENSMUSG00000026542,ENSMUSG00000037025,ENSMUSG00000074637,ENSMUSG00000022710,ENSMUSG00000031285,ENSMUSG00000071076,ENSMUSG00000028967,ENSMUSG00000003072,ENSMUSG00000036023,ENSMUSG00000028001,ENSMUSG00000048087,ENSMUSG00000041378,…
GO:0042742	defense response to bacterium	biological_process	0.016398	0.52693	4	82	245	20790	ENSMUSG00000037071,ENSMUSG00000031722,ENSMUSG00000028001,ENSMUSG00000033831
GO:0070371	ERK1 and ERK2 cascade	biological_process	0.016398	0.52693	4	82	245	20790	ENSMUSG00000028001,ENSMUSG00000033831,ENSMUSG00000028967,ENSMUSG00000045103
GO:0071705	nitrogen compound transport	biological_process	0.016456	0.52794	7	82	665	20790	ENSMUSG00000037025,ENSMUSG00000004980,ENSMUSG00000028001,ENSMUSG00000033831,ENSMUSG00000035621,ENSMUSG00000070570,ENSMUSG00000030895
GO:0001934	positive regulation of protein phosphorylation	biological_process	0.016572	0.53019	8	82	825	20790	ENSMUSG00000074637,ENSMUSG00000033831,ENSMUSG00000017493,ENSMUSG00000030895,ENSMUSG00000028001,ENSMUSG00000004221,ENSMUSG00000031137,ENSMUSG00000002365
GO:0016337	single organismal cell-cell adhesion	biological_process	0.016578	0.53019	7	82	666	20790	ENSMUSG00000028001,ENSMUSG00000074637,ENSMUSG00000029554,ENSMUSG00000033831,ENSMUSG00000029580,ENSMUSG00000032083,ENSMUSG00000041378
GO:1901360	organic cyclic compound metabolic process	biological_process	0.016685	0.53275	31	82	5468	20790	ENSMUSG00000037071,ENSMUSG00000034957,ENSMUSG00000054452,ENSMUSG00000036023,ENSMUSG00000004980,ENSMUSG00000030602,ENSMUSG00000028854,ENSMUSG00000074115,ENSMUSG00000032812,ENSMUSG00000030895,ENSMUSG00000032083,ENSMUSG00000029836,ENSMUSG00000037798,ENSMUSG00000053333,ENSMUSG00000045103,ENSMUSG00000002985,ENSMUSG00000020609,ENSMUSG00000028307,ENSMUSG00000004221,ENSMUSG00000008305,ENSMUSG00000007610,…
GO:0051716	cellular response to stimulus	biological_process	0.01678	0.5331	39	82	7318	20790	ENSMUSG00000057465,ENSMUSG00000044017,ENSMUSG00000019505,ENSMUSG00000071424,ENSMUSG00000008305,ENSMUSG00000004221,ENSMUSG00000029836,ENSMUSG00000025909,ENSMUSG00000037095,ENSMUSG00000032083,ENSMUSG00000030895,ENSMUSG00000074115,ENSMUSG00000028854,ENSMUSG00000031722,ENSMUSG00000054452,ENSMUSG00000031137,ENSMUSG00000034957,ENSMUSG00000074637,ENSMUSG00000037025,ENSMUSG00000071076,ENSMUSG00000028967,…
GO:0021795	cerebral cortex cell migration	biological_process	0.016827	0.5331	2	82	50	20790	ENSMUSG00000031137,ENSMUSG00000031285
GO:0032611	interleukin-1 beta production	biological_process	0.016827	0.5331	2	82	50	20790	ENSMUSG00000032083,ENSMUSG00000028967
GO:0045912	negative regulation of carbohydrate metabolic process	biological_process	0.016827	0.5331	2	82	50	20790	ENSMUSG00000035621,ENSMUSG00000037025
GO:0050918	positive chemotaxis	biological_process	0.016827	0.5331	2	82	50	20790	ENSMUSG00000074115,ENSMUSG00000057465
GO:0006633	fatty acid biosynthetic process	biological_process	0.016907	0.5348	3	82	136	20790	ENSMUSG00000037071,ENSMUSG00000032083,ENSMUSG00000024665
GO:0012501	programmed cell death	biological_process	0.017023	0.53764	13	82	1711	20790	ENSMUSG00000074637,ENSMUSG00000033831,ENSMUSG00000019505,ENSMUSG00000071424,ENSMUSG00000008305,ENSMUSG00000036023,ENSMUSG00000019261,ENSMUSG00000028854,ENSMUSG00000030602,ENSMUSG00000028001,ENSMUSG00000004221,ENSMUSG00000002985,ENSMUSG00000054452
GO:0005231	excitatory extracellular ligand-gated ion channel activity	molecular_function	0.017469	0.54577	2	82	51	20790	ENSMUSG00000071424,ENSMUSG00000070570
GO:0014704	intercalated disc	cellular_component	0.017469	0.54577	2	82	51	20790	ENSMUSG00000028854,ENSMUSG00000031137
GO:0032370	positive regulation of lipid transport	biological_process	0.017469	0.54577	2	82	51	20790	ENSMUSG00000002985,ENSMUSG00000028603
GO:0032652	regulation of interleukin-1 production	biological_process	0.017469	0.54577	2	82	51	20790	ENSMUSG00000032083,ENSMUSG00000028967
GO:0046785	microtubule polymerization	biological_process	0.017469	0.54577	2	82	51	20790	ENSMUSG00000031137,ENSMUSG00000014846
GO:0048286	lung alveolus development	biological_process	0.017469	0.54577	2	82	51	20790	ENSMUSG00000074637,ENSMUSG00000028967
GO:0051702	interaction with symbiont	biological_process	0.017469	0.54577	2	82	51	20790	ENSMUSG00000002985,ENSMUSG00000026542
GO:0035770	ribonucleoprotein granule	cellular_component	0.017571	0.54809	3	82	138	20790	ENSMUSG00000053333,ENSMUSG00000029580,ENSMUSG00000022283
GO:0042176	regulation of protein catabolic process	biological_process	0.017632	0.54916	5	82	380	20790	ENSMUSG00000029554,ENSMUSG00000002985,ENSMUSG00000022710,ENSMUSG00000019505,ENSMUSG00000002365
GO:0036477	somatodendritic compartment	cellular_component	0.01784	0.5548	7	82	676	20790	ENSMUSG00000071424,ENSMUSG00000019261,ENSMUSG00000031285,ENSMUSG00000020609,ENSMUSG00000031137,ENSMUSG00000019505,ENSMUSG00000022283
GO:0071356	cellular response to tumor necrosis factor	biological_process	0.017908	0.55605	3	82	139	20790	ENSMUSG00000020609,ENSMUSG00000032083,ENSMUSG00000034845
GO:0051247	positive regulation of protein metabolic process	biological_process	0.017952	0.55658	11	82	1355	20790	ENSMUSG00000028001,ENSMUSG00000037738,ENSMUSG00000002985,ENSMUSG00000004221,ENSMUSG00000031137,ENSMUSG00000002365,ENSMUSG00000033831,ENSMUSG00000074637,ENSMUSG00000017493,ENSMUSG00000019505,ENSMUSG00000030895
GO:0052548	regulation of endopeptidase activity	biological_process	0.017993	0.557	5	82	382	20790	ENSMUSG00000071178,ENSMUSG00000079012,ENSMUSG00000022868,ENSMUSG00000074637,ENSMUSG00000037738
GO:0031344	regulation of cell projection organization	biological_process	0.018045	0.55773	6	82	525	20790	ENSMUSG00000030123,ENSMUSG00000071424,ENSMUSG00000045103,ENSMUSG00000002985,ENSMUSG00000031137,ENSMUSG00000032812
GO:0031401	positive regulation of protein modification process	biological_process	0.018116	0.55842	9	82	1006	20790	ENSMUSG00000031137,ENSMUSG00000002365,ENSMUSG00000004221,ENSMUSG00000028001,ENSMUSG00000019505,ENSMUSG00000030895,ENSMUSG00000017493,ENSMUSG00000033831,ENSMUSG00000074637
GO:0002455	humoral immune response mediated by circulating immunoglobulin	biological_process	0.018122	0.55842	2	82	52	20790	ENSMUSG00000055172,ENSMUSG00000030895
GO:1901575	organic substance catabolic process	biological_process	0.018191	0.55925	12	82	1540	20790	ENSMUSG00000029554,ENSMUSG00000002365,ENSMUSG00000020609,ENSMUSG00000028307,ENSMUSG00000002985,ENSMUSG00000053333,ENSMUSG00000062203,ENSMUSG00000043384,ENSMUSG00000032083,ENSMUSG00000019505,ENSMUSG00000022283,ENSMUSG00000022710
GO:0050768	negative regulation of neurogenesis	biological_process	0.018226	0.55925	4	82	253	20790	ENSMUSG00000002985,ENSMUSG00000031137,ENSMUSG00000037025,ENSMUSG00000074637
GO:0043549	regulation of kinase activity	biological_process	0.018232	0.55925	7	82	679	20790	ENSMUSG00000035621,ENSMUSG00000037025,ENSMUSG00000031137,ENSMUSG00000028967,ENSMUSG00000002365,ENSMUSG00000002985,ENSMUSG00000004221
GO:0043542	endothelial cell migration	biological_process	0.018593	0.56034	3	82	141	20790	ENSMUSG00000032083,ENSMUSG00000002985,ENSMUSG00000030123
GO:0050767	regulation of neurogenesis	biological_process	0.018629	0.56034	7	82	682	20790	ENSMUSG00000031137,ENSMUSG00000002985,ENSMUSG00000045103,ENSMUSG00000074637,ENSMUSG00000071424,ENSMUSG00000037025,ENSMUSG00000030123
GO:0044085	cellular component biogenesis	biological_process	0.018749	0.56034	16	82	2313	20790	ENSMUSG00000002365,ENSMUSG00000028307,ENSMUSG00000045103,ENSMUSG00000053333,ENSMUSG00000002985,ENSMUSG00000028854,ENSMUSG00000028001,ENSMUSG00000031137,ENSMUSG00000041378,ENSMUSG00000033831,ENSMUSG00000030123,ENSMUSG00000032083,ENSMUSG00000032812,ENSMUSG00000041845,ENSMUSG00000014846,ENSMUSG00000070473
GO:0006636	unsaturated fatty acid biosynthetic process	biological_process	0.018785	0.56034	2	82	53	20790	ENSMUSG00000037071,ENSMUSG00000024665
GO:0022607	cellular component assembly	biological_process	0.018989	0.56034	15	82	2120	20790	ENSMUSG00000030123,ENSMUSG00000033831,ENSMUSG00000041845,ENSMUSG00000014846,ENSMUSG00000070473,ENSMUSG00000032083,ENSMUSG00000032812,ENSMUSG00000028854,ENSMUSG00000028001,ENSMUSG00000041378,ENSMUSG00000028307,ENSMUSG00000002985,ENSMUSG00000045103,ENSMUSG00000002365,ENSMUSG00000031137
GO:1903362	regulation of cellular protein catabolic process	biological_process	0.019185	0.56034	4	82	257	20790	ENSMUSG00000019505,ENSMUSG00000022710,ENSMUSG00000002985,ENSMUSG00000029554
GO:0043409	negative regulation of MAPK cascade	biological_process	0.019293	0.56034	3	82	143	20790	ENSMUSG00000028967,ENSMUSG00000002985,ENSMUSG00000045103
GO:0005881	cytoplasmic microtubule	cellular_component	0.019457	0.56034	2	82	54	20790	ENSMUSG00000074115,ENSMUSG00000057465
GO:0048844	artery morphogenesis	biological_process	0.019457	0.56034	2	82	54	20790	ENSMUSG00000020609,ENSMUSG00000002985
GO:0060079	excitatory postsynaptic potential	biological_process	0.019457	0.56034	2	82	54	20790	ENSMUSG00000070570,ENSMUSG00000071424
GO:0044267	cellular protein metabolic process	biological_process	0.019511	0.56034	26	82	4417	20790	ENSMUSG00000031137,ENSMUSG00000037738,ENSMUSG00000028001,ENSMUSG00000030602,ENSMUSG00000036023,ENSMUSG00000030895,ENSMUSG00000032083,ENSMUSG00000079012,ENSMUSG00000033831,ENSMUSG00000022868,ENSMUSG00000071178,ENSMUSG00000002365,ENSMUSG00000092329,ENSMUSG00000004221,ENSMUSG00000045103,ENSMUSG00000002985,ENSMUSG00000029554,ENSMUSG00000036218,ENSMUSG00000034845,ENSMUSG00000019505,ENSMUSG00000028967,…
GO:0007179	transforming growth factor beta receptor signaling pathway	biological_process	0.019648	0.56034	3	82	144	20790	ENSMUSG00000041378,ENSMUSG00000037095,ENSMUSG00000032812
GO:0050880	regulation of blood vessel size	biological_process	0.019648	0.56034	3	82	144	20790	ENSMUSG00000002985,ENSMUSG00000028001,ENSMUSG00000033831
GO:1990138	neuron projection extension	biological_process	0.019648	0.56034	3	82	144	20790	ENSMUSG00000030123,ENSMUSG00000031285,ENSMUSG00000002985
GO:0001849	complement component C1q binding	molecular_function	0.019668	0.56034	1	82	5	20790	ENSMUSG00000026542
GO:0002740	negative regulation of cytokine secretion involved in immune response	biological_process	0.019668	0.56034	1	82	5	20790	ENSMUSG00000032083
GO:0004332	fructose-bisphosphate aldolase activity	molecular_function	0.019668	0.56034	1	82	5	20790	ENSMUSG00000028307
GO:0010587	miRNA catabolic process	biological_process	0.019668	0.56034	1	82	5	20790	ENSMUSG00000053333
GO:0010612	regulation of cardiac muscle adaptation	biological_process	0.019668	0.56034	1	82	5	20790	ENSMUSG00000028967
GO:0018243	protein O-linked glycosylation via threonine	biological_process	0.019668	0.56034	1	82	5	20790	ENSMUSG00000092329
GO:0030388	fructose 1,6-bisphosphate metabolic process	biological_process	0.019668	0.56034	1	82	5	20790	ENSMUSG00000028307
GO:0030910	olfactory placode formation	biological_process	0.019668	0.56034	1	82	5	20790	ENSMUSG00000074637
GO:0032802	low-density lipoprotein particle receptor catabolic process	biological_process	0.019668	0.56034	1	82	5	20790	ENSMUSG00000002985
GO:0032803	regulation of low-density lipoprotein particle receptor catabolic process	biological_process	0.019668	0.56034	1	82	5	20790	ENSMUSG00000002985
GO:0033594	response to hydroxyisoflavone	biological_process	0.019668	0.56034	1	82	5	20790	ENSMUSG00000028001
GO:0033595	response to genistein	biological_process	0.019668	0.56034	1	82	5	20790	ENSMUSG00000028001
GO:0035985	senescence-associated heterochromatin focus	cellular_component	0.019668	0.56034	1	82	5	20790	ENSMUSG00000029836
GO:0042536	negative regulation of tumor necrosis factor biosynthetic process	biological_process	0.019668	0.56034	1	82	5	20790	ENSMUSG00000028967
GO:0043047	single-stranded telomeric DNA binding	molecular_function	0.019668	0.56034	1	82	5	20790	ENSMUSG00000004980
GO:0044300	cerebellar mossy fiber	cellular_component	0.019668	0.56034	1	82	5	20790	ENSMUSG00000070570
GO:0044359	modulation of molecular function in other organism	biological_process	0.019668	0.56034	1	82	5	20790	ENSMUSG00000026542
GO:0044362	negative regulation of molecular function in other organism	biological_process	0.019668	0.56034	1	82	5	20790	ENSMUSG00000026542
GO:0045261	proton-transporting ATP synthase complex, catalytic core F(1)	cellular_component	0.019668	0.56034	1	82	5	20790	ENSMUSG00000003072
GO:0045991	carbon catabolite activation of transcription	biological_process	0.019668	0.56034	1	82	5	20790	ENSMUSG00000037025
GO:0052204	negative regulation of molecular function in other organism involved in symbiotic interaction	biological_process	0.019668	0.56034	1	82	5	20790	ENSMUSG00000026542
GO:0052205	modulation of molecular function in other organism involved in symbiotic interaction	biological_process	0.019668	0.56034	1	82	5	20790	ENSMUSG00000026542
GO:0060353	regulation of cell adhesion molecule production	biological_process	0.019668	0.56034	1	82	5	20790	ENSMUSG00000032083
GO:0060666	dichotomous subdivision of terminal units involved in salivary gland branching	biological_process	0.019668	0.56034	1	82	5	20790	ENSMUSG00000030123
GO:0071698	olfactory placode development	biological_process	0.019668	0.56034	1	82	5	20790	ENSMUSG00000074637
GO:0071699	olfactory placode morphogenesis	biological_process	0.019668	0.56034	1	82	5	20790	ENSMUSG00000074637
GO:0097113	AMPA glutamate receptor clustering	biological_process	0.019668	0.56034	1	82	5	20790	ENSMUSG00000002985
GO:0097114	NMDA glutamate receptor clustering	biological_process	0.019668	0.56034	1	82	5	20790	ENSMUSG00000002985
GO:0097688	glutamate receptor clustering	biological_process	0.019668	0.56034	1	82	5	20790	ENSMUSG00000002985
GO:0098735	positive regulation of the force of heart contraction	biological_process	0.019668	0.56034	1	82	5	20790	ENSMUSG00000028854
GO:0098847	sequence-specific single stranded DNA binding	molecular_function	0.019668	0.56034	1	82	5	20790	ENSMUSG00000004980
GO:1902004	positive regulation of beta-amyloid formation	biological_process	0.019668	0.56034	1	82	5	20790	ENSMUSG00000002985
GO:1902255	positive regulation of intrinsic apoptotic signaling pathway by p53 class mediator	biological_process	0.019668	0.56034	1	82	5	20790	ENSMUSG00000019505
GO:1902373	negative regulation of mRNA catabolic process	biological_process	0.019668	0.56034	1	82	5	20790	ENSMUSG00000022283
GO:1902993	positive regulation of amyloid precursor protein catabolic process	biological_process	0.019668	0.56034	1	82	5	20790	ENSMUSG00000002985
GO:1903242	regulation of cardiac muscle hypertrophy in response to stress	biological_process	0.019668	0.56034	1	82	5	20790	ENSMUSG00000028967
GO:0072522	purine-containing compound biosynthetic process	biological_process	0.019677	0.56034	4	82	259	20790	ENSMUSG00000002985,ENSMUSG00000037798,ENSMUSG00000003072,ENSMUSG00000044017
GO:0042326	negative regulation of phosphorylation	biological_process	0.019875	0.5652	5	82	392	20790	ENSMUSG00000035621,ENSMUSG00000037025,ENSMUSG00000028967,ENSMUSG00000002985,ENSMUSG00000045103
GO:0035150	regulation of tube size	biological_process	0.020007	0.56814	3	82	145	20790	ENSMUSG00000002985,ENSMUSG00000033831,ENSMUSG00000028001
GO:0003300	cardiac muscle hypertrophy	biological_process	0.02014	0.56875	2	82	55	20790	ENSMUSG00000028854,ENSMUSG00000028967
GO:0030858	positive regulation of epithelial cell differentiation	biological_process	0.02014	0.56875	2	82	55	20790	ENSMUSG00000041378,ENSMUSG00000074637
GO:0055081	anion homeostasis	biological_process	0.02014	0.56875	2	82	55	20790	ENSMUSG00000002985,ENSMUSG00000032083
GO:0070373	negative regulation of ERK1 and ERK2 cascade	biological_process	0.02014	0.56875	2	82	55	20790	ENSMUSG00000045103,ENSMUSG00000028967
GO:0008015	blood circulation	biological_process	0.020266	0.57152	5	82	394	20790	ENSMUSG00000028001,ENSMUSG00000028854,ENSMUSG00000033831,ENSMUSG00000002985,ENSMUSG00000045103
GO:0032984	macromolecular complex disassembly	biological_process	0.020369	0.57362	3	82	146	20790	ENSMUSG00000062203,ENSMUSG00000019261,ENSMUSG00000031137
GO:0031330	negative regulation of cellular catabolic process	biological_process	0.020735	0.58231	3	82	147	20790	ENSMUSG00000022283,ENSMUSG00000031722,ENSMUSG00000029554
GO:0034329	cell junction assembly	biological_process	0.020735	0.58231	3	82	147	20790	ENSMUSG00000070473,ENSMUSG00000041378,ENSMUSG00000041845
GO:0050810	regulation of steroid biosynthetic process	biological_process	0.020833	0.58331	2	82	56	20790	ENSMUSG00000002985,ENSMUSG00000020609
GO:1901019	regulation of calcium ion transmembrane transporter activity	biological_process	0.020833	0.58331	2	82	56	20790	ENSMUSG00000045103,ENSMUSG00000028854
GO:0044430	cytoskeletal part	cellular_component	0.020857	0.58331	11	82	1386	20790	ENSMUSG00000029554,ENSMUSG00000019261,ENSMUSG00000031137,ENSMUSG00000004221,ENSMUSG00000041378,ENSMUSG00000028307,ENSMUSG00000029836,ENSMUSG00000057465,ENSMUSG00000074115,ENSMUSG00000031285,ENSMUSG00000014846
GO:0015631	tubulin binding	molecular_function	0.020939	0.58479	4	82	264	20790	ENSMUSG00000019261,ENSMUSG00000014846,ENSMUSG00000031285,ENSMUSG00000031137
GO:0003013	circulatory system process	biological_process	0.021064	0.58747	5	82	398	20790	ENSMUSG00000028854,ENSMUSG00000033831,ENSMUSG00000028001,ENSMUSG00000045103,ENSMUSG00000002985
GO:0044249	cellular biosynthetic process	biological_process	0.021109	0.58793	30	82	5336	20790	ENSMUSG00000054452,ENSMUSG00000037071,ENSMUSG00000034957,ENSMUSG00000030602,ENSMUSG00000028854,ENSMUSG00000004980,ENSMUSG00000036023,ENSMUSG00000024665,ENSMUSG00000049091,ENSMUSG00000032812,ENSMUSG00000032083,ENSMUSG00000029836,ENSMUSG00000071178,ENSMUSG00000037798,ENSMUSG00000045103,ENSMUSG00000002985,ENSMUSG00000004221,ENSMUSG00000092329,ENSMUSG00000020609,ENSMUSG00000008305,ENSMUSG00000028967,…
GO:0042327	positive regulation of phosphorylation	biological_process	0.021353	0.59391	8	82	865	20790	ENSMUSG00000074637,ENSMUSG00000033831,ENSMUSG00000017493,ENSMUSG00000030895,ENSMUSG00000028001,ENSMUSG00000004221,ENSMUSG00000002365,ENSMUSG00000031137
GO:1902532	negative regulation of intracellular signal transduction	biological_process	0.02147	0.5941	5	82	400	20790	ENSMUSG00000008305,ENSMUSG00000028967,ENSMUSG00000004221,ENSMUSG00000045103,ENSMUSG00000002985
GO:0035270	endocrine system development	biological_process	0.021478	0.5941	3	82	149	20790	ENSMUSG00000032083,ENSMUSG00000074637,ENSMUSG00000037025
GO:0001885	endothelial cell development	biological_process	0.021536	0.5941	2	82	57	20790	ENSMUSG00000045103,ENSMUSG00000041378
GO:0014897	striated muscle hypertrophy	biological_process	0.021536	0.5941	2	82	57	20790	ENSMUSG00000028854,ENSMUSG00000028967
GO:0033209	tumor necrosis factor-mediated signaling pathway	biological_process	0.021536	0.5941	2	82	57	20790	ENSMUSG00000032083,ENSMUSG00000034845
GO:0072686	mitotic spindle	cellular_component	0.021536	0.5941	2	82	57	20790	ENSMUSG00000029554,ENSMUSG00000004221
GO:0042995	cell projection	cellular_component	0.021623	0.5957	13	82	1767	20790	ENSMUSG00000025909,ENSMUSG00000019505,ENSMUSG00000022283,ENSMUSG00000031285,ENSMUSG00000070570,ENSMUSG00000030123,ENSMUSG00000002365,ENSMUSG00000031137,ENSMUSG00000041378,ENSMUSG00000045103,ENSMUSG00000019261,ENSMUSG00000030688,ENSMUSG00000071424
GO:0016053	organic acid biosynthetic process	biological_process	0.021719	0.59673	4	82	267	20790	ENSMUSG00000024665,ENSMUSG00000049091,ENSMUSG00000032083,ENSMUSG00000037071
GO:0046394	carboxylic acid biosynthetic process	biological_process	0.021719	0.59673	4	82	267	20790	ENSMUSG00000037071,ENSMUSG00000049091,ENSMUSG00000032083,ENSMUSG00000024665
GO:0065003	macromolecular complex assembly	biological_process	0.021865	0.59957	11	82	1396	20790	ENSMUSG00000002365,ENSMUSG00000031137,ENSMUSG00000028307,ENSMUSG00000002985,ENSMUSG00000045103,ENSMUSG00000028854,ENSMUSG00000028001,ENSMUSG00000032083,ENSMUSG00000014846,ENSMUSG00000070473,ENSMUSG00000033831
GO:0010975	regulation of neuron projection development	biological_process	0.021882	0.59957	5	82	402	20790	ENSMUSG00000002985,ENSMUSG00000045103,ENSMUSG00000031137,ENSMUSG00000071424,ENSMUSG00000030123
GO:0000904	cell morphogenesis involved in differentiation	biological_process	0.022183	0.60571	7	82	707	20790	ENSMUSG00000030123,ENSMUSG00000037025,ENSMUSG00000070473,ENSMUSG00000002985,ENSMUSG00000031285,ENSMUSG00000031137,ENSMUSG00000032083
GO:0001889	liver development	biological_process	0.022236	0.60571	3	82	151	20790	ENSMUSG00000028001,ENSMUSG00000028307,ENSMUSG00000034957
GO:0046889	positive regulation of lipid biosynthetic process	biological_process	0.022248	0.60571	2	82	58	20790	ENSMUSG00000032083,ENSMUSG00000002985
GO:0051453	regulation of intracellular pH	biological_process	0.022248	0.60571	2	82	58	20790	ENSMUSG00000028854,ENSMUSG00000070570
GO:0061564	axon development	biological_process	0.022509	0.60571	5	82	405	20790	ENSMUSG00000002985,ENSMUSG00000031285,ENSMUSG00000031137,ENSMUSG00000032083,ENSMUSG00000030123
GO:1901135	carbohydrate derivative metabolic process	biological_process	0.022555	0.60571	9	82	1045	20790	ENSMUSG00000026542,ENSMUSG00000044017,ENSMUSG00000071178,ENSMUSG00000003072,ENSMUSG00000036023,ENSMUSG00000092329,ENSMUSG00000028307,ENSMUSG00000002985,ENSMUSG00000037798
GO:0010675	regulation of cellular carbohydrate metabolic process	biological_process	0.02262	0.60571	3	82	152	20790	ENSMUSG00000037025,ENSMUSG00000035621,ENSMUSG00000017493
GO:0052547	regulation of peptidase activity	biological_process	0.02272	0.60571	5	82	406	20790	ENSMUSG00000071178,ENSMUSG00000079012,ENSMUSG00000022868,ENSMUSG00000074637,ENSMUSG00000037738
GO:0003727	single-stranded RNA binding	molecular_function	0.02297	0.60571	2	82	59	20790	ENSMUSG00000022283,ENSMUSG00000053333
GO:0007405	neuroblast proliferation	biological_process	0.02297	0.60571	2	82	59	20790	ENSMUSG00000074637,ENSMUSG00000031137
GO:0014896	muscle hypertrophy	biological_process	0.02297	0.60571	2	82	59	20790	ENSMUSG00000028967,ENSMUSG00000028854
GO:0042440	pigment metabolic process	biological_process	0.02297	0.60571	2	82	59	20790	ENSMUSG00000074637,ENSMUSG00000030895
GO:1904035	regulation of epithelial cell apoptotic process	biological_process	0.02297	0.60571	2	82	59	20790	ENSMUSG00000028001,ENSMUSG00000033831
GO:0002440	production of molecular mediator of immune response	biological_process	0.023008	0.60571	3	82	153	20790	ENSMUSG00000032083,ENSMUSG00000030895,ENSMUSG00000092329
GO:0051961	negative regulation of nervous system development	biological_process	0.02306	0.60571	4	82	272	20790	ENSMUSG00000031137,ENSMUSG00000002985,ENSMUSG00000074637,ENSMUSG00000037025
GO:0005975	carbohydrate metabolic process	biological_process	0.023101	0.60571	7	82	713	20790	ENSMUSG00000037025,ENSMUSG00000036023,ENSMUSG00000071178,ENSMUSG00000035621,ENSMUSG00000092329,ENSMUSG00000028307,ENSMUSG00000017493
GO:0005819	spindle	cellular_component	0.023334	0.60571	4	82	273	20790	ENSMUSG00000004221,ENSMUSG00000029836,ENSMUSG00000019261,ENSMUSG00000029554
GO:0005911	cell-cell junction	cellular_component	0.023363	0.60571	5	82	409	20790	ENSMUSG00000030688,ENSMUSG00000028854,ENSMUSG00000041378,ENSMUSG00000070473,ENSMUSG00000031137
GO:0051346	negative regulation of hydrolase activity	biological_process	0.023363	0.60571	5	82	409	20790	ENSMUSG00000071178,ENSMUSG00000026542,ENSMUSG00000079012,ENSMUSG00000022868,ENSMUSG00000032083
GO:0061008	hepaticobiliary system development	biological_process	0.023399	0.60571	3	82	154	20790	ENSMUSG00000028001,ENSMUSG00000034957,ENSMUSG00000028307
GO:0001705	ectoderm formation	biological_process	0.023556	0.60571	1	82	6	20790	ENSMUSG00000037025
GO:0002925	positive regulation of humoral immune response mediated by circulating immunoglobulin	biological_process	0.023556	0.60571	1	82	6	20790	ENSMUSG00000030895
GO:0005587	collagen type IV trimer	cellular_component	0.023556	0.60571	1	82	6	20790	ENSMUSG00000067158
GO:0010727	negative regulation of hydrogen peroxide metabolic process	biological_process	0.023556	0.60571	1	82	6	20790	ENSMUSG00000031722
GO:0015232	heme transporter activity	molecular_function	0.023556	0.60571	1	82	6	20790	ENSMUSG00000030895
GO:0015886	heme transport	biological_process	0.023556	0.60571	1	82	6	20790	ENSMUSG00000030895
GO:0019763	immunoglobulin receptor activity	molecular_function	0.023556	0.60571	1	82	6	20790	ENSMUSG00000026417
GO:0030868	smooth endoplasmic reticulum membrane	cellular_component	0.023556	0.60571	1	82	6	20790	ENSMUSG00000028307
GO:0034447	very-low-density lipoprotein particle clearance	biological_process	0.023556	0.60571	1	82	6	20790	ENSMUSG00000002985
GO:0035473	lipase binding	molecular_function	0.023556	0.60571	1	82	6	20790	ENSMUSG00000020609
GO:0045213	neurotransmitter receptor metabolic process	biological_process	0.023556	0.60571	1	82	6	20790	ENSMUSG00000045103
GO:0045541	negative regulation of cholesterol biosynthetic process	biological_process	0.023556	0.60571	1	82	6	20790	ENSMUSG00000002985
GO:0045656	negative regulation of monocyte differentiation	biological_process	0.023556	0.60571	1	82	6	20790	ENSMUSG00000026542
GO:0045990	carbon catabolite regulation of transcription	biological_process	0.023556	0.60571	1	82	6	20790	ENSMUSG00000037025
GO:0046015	regulation of transcription by glucose	biological_process	0.023556	0.60571	1	82	6	20790	ENSMUSG00000037025
GO:0046898	response to cycloheximide	biological_process	0.023556	0.60571	1	82	6	20790	ENSMUSG00000028001
GO:0048852	diencephalon morphogenesis	biological_process	0.023556	0.60571	1	82	6	20790	ENSMUSG00000074637
GO:0090206	negative regulation of cholesterol metabolic process	biological_process	0.023556	0.60571	1	82	6	20790	ENSMUSG00000002985
GO:0090370	negative regulation of cholesterol efflux	biological_process	0.023556	0.60571	1	82	6	20790	ENSMUSG00000002985
GO:0097242	beta-amyloid clearance	biological_process	0.023556	0.60571	1	82	6	20790	ENSMUSG00000002985
GO:0097425	smooth endoplasmic reticulum part	cellular_component	0.023556	0.60571	1	82	6	20790	ENSMUSG00000028307
GO:0098642	network-forming collagen trimer	cellular_component	0.023556	0.60571	1	82	6	20790	ENSMUSG00000067158
GO:0098645	collagen network	cellular_component	0.023556	0.60571	1	82	6	20790	ENSMUSG00000067158
GO:0098651	basement membrane collagen trimer	cellular_component	0.023556	0.60571	1	82	6	20790	ENSMUSG00000067158
GO:0098722	asymmetric stem cell division	biological_process	0.023556	0.60571	1	82	6	20790	ENSMUSG00000031137
GO:1900221	regulation of beta-amyloid clearance	biological_process	0.023556	0.60571	1	82	6	20790	ENSMUSG00000002985
GO:1990124	messenger ribonucleoprotein complex	cellular_component	0.023556	0.60571	1	82	6	20790	ENSMUSG00000022283
GO:2000210	positive regulation of anoikis	biological_process	0.023556	0.60571	1	82	6	20790	ENSMUSG00000054452
GO:0098602	single organism cell adhesion	biological_process	0.02357	0.60571	7	82	716	20790	ENSMUSG00000041378,ENSMUSG00000029580,ENSMUSG00000032083,ENSMUSG00000028001,ENSMUSG00000074637,ENSMUSG00000029554,ENSMUSG00000033831
GO:0030641	regulation of cellular pH	biological_process	0.023702	0.60613	2	82	60	20790	ENSMUSG00000028854,ENSMUSG00000070570
GO:0032414	positive regulation of ion transmembrane transporter activity	biological_process	0.023702	0.60613	2	82	60	20790	ENSMUSG00000045103,ENSMUSG00000028854
GO:0043502	regulation of muscle adaptation	biological_process	0.023702	0.60613	2	82	60	20790	ENSMUSG00000028967,ENSMUSG00000028854
GO:0009617	response to bacterium	biological_process	0.023706	0.60613	6	82	559	20790	ENSMUSG00000031722,ENSMUSG00000033831,ENSMUSG00000028001,ENSMUSG00000037071,ENSMUSG00000020609,ENSMUSG00000071076
GO:0050794	regulation of cellular process	biological_process	0.023885	0.60925	52	82	10670	20790	ENSMUSG00000002365,ENSMUSG00000020609,ENSMUSG00000045103,ENSMUSG00000002985,ENSMUSG00000026417,ENSMUSG00000028967,ENSMUSG00000071076,ENSMUSG00000034845,ENSMUSG00000022710,ENSMUSG00000017493,ENSMUSG00000031285,ENSMUSG00000074637,ENSMUSG00000026542,ENSMUSG00000037025,ENSMUSG00000037071,ENSMUSG00000041378,ENSMUSG00000037738,ENSMUSG00000028001,ENSMUSG00000030602,ENSMUSG00000036023,ENSMUSG00000030688,…
GO:0046486	glycerolipid metabolic process	biological_process	0.023888	0.60925	4	82	275	20790	ENSMUSG00000032083,ENSMUSG00000002985,ENSMUSG00000037071,ENSMUSG00000020609
GO:0005622	intracellular	cellular_component	0.024302	0.61903	62	82	13281	20790	ENSMUSG00000037798,ENSMUSG00000054675,ENSMUSG00000053333,ENSMUSG00000004221,ENSMUSG00000039263,ENSMUSG00000042359,ENSMUSG00000008305,ENSMUSG00000029554,ENSMUSG00000035413,ENSMUSG00000028603,ENSMUSG00000022283,ENSMUSG00000019505,ENSMUSG00000054160,ENSMUSG00000057465,ENSMUSG00000062203,ENSMUSG00000034957,ENSMUSG00000031137,ENSMUSG00000054452,ENSMUSG00000027559,ENSMUSG00000004980,ENSMUSG00000019261,…
GO:0032612	interleukin-1 production	biological_process	0.024443	0.61915	2	82	61	20790	ENSMUSG00000032083,ENSMUSG00000028967
GO:0045669	positive regulation of osteoblast differentiation	biological_process	0.024443	0.61915	2	82	61	20790	ENSMUSG00000071076,ENSMUSG00000034957
GO:0060425	lung morphogenesis	biological_process	0.024443	0.61915	2	82	61	20790	ENSMUSG00000037025,ENSMUSG00000074637
GO:1903169	regulation of calcium ion transmembrane transport	biological_process	0.024443	0.61915	2	82	61	20790	ENSMUSG00000045103,ENSMUSG00000028854
GO:0071407	cellular response to organic cyclic compound	biological_process	0.02446	0.61915	5	82	414	20790	ENSMUSG00000028854,ENSMUSG00000028001,ENSMUSG00000029836,ENSMUSG00000028967,ENSMUSG00000034957
GO:0022008	neurogenesis	biological_process	0.024654	0.62329	11	82	1422	20790	ENSMUSG00000031137,ENSMUSG00000002985,ENSMUSG00000045103,ENSMUSG00000019261,ENSMUSG00000071424,ENSMUSG00000032083,ENSMUSG00000019505,ENSMUSG00000031285,ENSMUSG00000074637,ENSMUSG00000037025,ENSMUSG00000030123
GO:0032989	cellular component morphogenesis	biological_process	0.024967	0.63041	10	82	1242	20790	ENSMUSG00000031285,ENSMUSG00000070473,ENSMUSG00000032083,ENSMUSG00000032812,ENSMUSG00000019505,ENSMUSG00000037025,ENSMUSG00000030123,ENSMUSG00000002985,ENSMUSG00000031137,ENSMUSG00000019261
GO:0019725	cellular homeostasis	biological_process	0.025017	0.6309	7	82	725	20790	ENSMUSG00000037025,ENSMUSG00000028854,ENSMUSG00000045103,ENSMUSG00000070570,ENSMUSG00000002985,ENSMUSG00000030895,ENSMUSG00000019505
GO:0055117	regulation of cardiac muscle contraction	biological_process	0.025194	0.63458	2	82	62	20790	ENSMUSG00000028854,ENSMUSG00000045103
GO:0034612	response to tumor necrosis factor	biological_process	0.02541	0.63923	3	82	159	20790	ENSMUSG00000034845,ENSMUSG00000032083,ENSMUSG00000020609
GO:0051129	negative regulation of cellular component organization	biological_process	0.025576	0.64259	6	82	569	20790	ENSMUSG00000029554,ENSMUSG00000037025,ENSMUSG00000032812,ENSMUSG00000032083,ENSMUSG00000031137,ENSMUSG00000002985
GO:0050770	regulation of axonogenesis	biological_process	0.025824	0.64802	3	82	160	20790	ENSMUSG00000031137,ENSMUSG00000002985,ENSMUSG00000030123
GO:0050678	regulation of epithelial cell proliferation	biological_process	0.02589	0.64888	4	82	282	20790	ENSMUSG00000002985,ENSMUSG00000037095,ENSMUSG00000028967,ENSMUSG00000074637
GO:0019229	regulation of vasoconstriction	biological_process	0.025954	0.64906	2	82	63	20790	ENSMUSG00000028001,ENSMUSG00000033831
GO:0070848	response to growth factor	biological_process	0.025961	0.64906	6	82	571	20790	ENSMUSG00000032812,ENSMUSG00000037095,ENSMUSG00000028967,ENSMUSG00000041378,ENSMUSG00000045103,ENSMUSG00000074637
GO:0000122	negative regulation of transcription from RNA polymerase II promoter	biological_process	0.026015	0.6496	7	82	731	20790	ENSMUSG00000037025,ENSMUSG00000008305,ENSMUSG00000004980,ENSMUSG00000074637,ENSMUSG00000034957,ENSMUSG00000054452,ENSMUSG00000071076
GO:0043903	regulation of symbiosis, encompassing mutualism through parasitism	biological_process	0.02624	0.65274	3	82	161	20790	ENSMUSG00000037071,ENSMUSG00000002985,ENSMUSG00000026542
GO:0006109	regulation of carbohydrate metabolic process	biological_process	0.026661	0.65274	3	82	162	20790	ENSMUSG00000017493,ENSMUSG00000035621,ENSMUSG00000037025
GO:0051649	establishment of localization in cell	biological_process	0.026721	0.65274	15	82	2212	20790	ENSMUSG00000028603,ENSMUSG00000041845,ENSMUSG00000032083,ENSMUSG00000032812,ENSMUSG00000019505,ENSMUSG00000037025,ENSMUSG00000043384,ENSMUSG00000035621,ENSMUSG00000033831,ENSMUSG00000004221,ENSMUSG00000045103,ENSMUSG00000002365,ENSMUSG00000028854,ENSMUSG00000029554,ENSMUSG00000028001
GO:0044291	cell-cell contact zone	cellular_component	0.026723	0.65274	2	82	64	20790	ENSMUSG00000028854,ENSMUSG00000031137
GO:0051304	chromosome separation	biological_process	0.026723	0.65274	2	82	64	20790	ENSMUSG00000053333,ENSMUSG00000029554
GO:0070405	ammonium ion binding	molecular_function	0.026723	0.65274	2	82	64	20790	ENSMUSG00000032083,ENSMUSG00000028307
GO:0071385	cellular response to glucocorticoid stimulus	biological_process	0.026723	0.65274	2	82	64	20790	ENSMUSG00000028967,ENSMUSG00000029836
GO:1904064	positive regulation of cation transmembrane transport	biological_process	0.026723	0.65274	2	82	64	20790	ENSMUSG00000028854,ENSMUSG00000045103
GO:1901576	organic substance biosynthetic process	biological_process	0.02697	0.65274	30	82	5437	20790	ENSMUSG00000037071,ENSMUSG00000034957,ENSMUSG00000054452,ENSMUSG00000036023,ENSMUSG00000004980,ENSMUSG00000028854,ENSMUSG00000030602,ENSMUSG00000032083,ENSMUSG00000049091,ENSMUSG00000032812,ENSMUSG00000024665,ENSMUSG00000029836,ENSMUSG00000071178,ENSMUSG00000004221,ENSMUSG00000092329,ENSMUSG00000020609,ENSMUSG00000037798,ENSMUSG00000045103,ENSMUSG00000002985,ENSMUSG00000008305,ENSMUSG00000028603,…
GO:0044242	cellular lipid catabolic process	biological_process	0.027085	0.65274	3	82	163	20790	ENSMUSG00000002985,ENSMUSG00000020609,ENSMUSG00000032083
GO:0003747	translation release factor activity	molecular_function	0.027428	0.65274	1	82	7	20790	ENSMUSG00000062203
GO:0007144	female meiosis I	biological_process	0.027428	0.65274	1	82	7	20790	ENSMUSG00000019505
GO:0007175	negative regulation of epidermal growth factor-activated receptor activity	biological_process	0.027428	0.65274	1	82	7	20790	ENSMUSG00000028967
GO:0008035	high-density lipoprotein particle binding	molecular_function	0.027428	0.65274	1	82	7	20790	ENSMUSG00000032083
GO:0008079	translation termination factor activity	molecular_function	0.027428	0.65274	1	82	7	20790	ENSMUSG00000062203
GO:0010216	maintenance of DNA methylation	biological_process	0.027428	0.65274	1	82	7	20790	ENSMUSG00000022710
GO:0014012	peripheral nervous system axon regeneration	biological_process	0.027428	0.65274	1	82	7	20790	ENSMUSG00000032083
GO:0014745	negative regulation of muscle adaptation	biological_process	0.027428	0.65274	1	82	7	20790	ENSMUSG00000028967
GO:0018158	protein oxidation	biological_process	0.027428	0.65274	1	82	7	20790	ENSMUSG00000032083
GO:0030957	Tat protein binding	molecular_function	0.027428	0.65274	1	82	7	20790	ENSMUSG00000029580
GO:0032782	bile acid secretion	biological_process	0.027428	0.65274	1	82	7	20790	ENSMUSG00000030688
GO:0034190	apolipoprotein receptor binding	molecular_function	0.027428	0.65274	1	82	7	20790	ENSMUSG00000032083
GO:0034366	spherical high-density lipoprotein particle	cellular_component	0.027428	0.65274	1	82	7	20790	ENSMUSG00000032083
GO:0034384	high-density lipoprotein particle clearance	biological_process	0.027428	0.65274	1	82	7	20790	ENSMUSG00000002985
GO:0034643	establishment of mitochondrion localization, microtubule-mediated	biological_process	0.027428	0.65274	1	82	7	20790	ENSMUSG00000019505
GO:0035360	positive regulation of peroxisome proliferator activated receptor signaling pathway	biological_process	0.027428	0.65274	1	82	7	20790	ENSMUSG00000030688
GO:0035376	sterol import	biological_process	0.027428	0.65274	1	82	7	20790	ENSMUSG00000032083
GO:0035382	sterol transmembrane transport	biological_process	0.027428	0.65274	1	82	7	20790	ENSMUSG00000032083
GO:0046790	virion binding	molecular_function	0.027428	0.65274	1	82	7	20790	ENSMUSG00000026542
GO:0047497	mitochondrion transport along microtubule	biological_process	0.027428	0.65274	1	82	7	20790	ENSMUSG00000019505
GO:0050711	negative regulation of interleukin-1 secretion	biological_process	0.027428	0.65274	1	82	7	20790	ENSMUSG00000032083
GO:0060235	lens induction in camera-type eye	biological_process	0.027428	0.65274	1	82	7	20790	ENSMUSG00000074637
GO:0060352	cell adhesion molecule production	biological_process	0.027428	0.65274	1	82	7	20790	ENSMUSG00000032083
GO:0070508	cholesterol import	biological_process	0.027428	0.65274	1	82	7	20790	ENSMUSG00000032083
GO:0071474	cellular hyperosmotic response	biological_process	0.027428	0.65274	1	82	7	20790	ENSMUSG00000028967
GO:0097157	pre-mRNA intronic binding	molecular_function	0.027428	0.65274	1	82	7	20790	ENSMUSG00000004980
GO:0097433	dense body	cellular_component	0.027428	0.65274	1	82	7	20790	ENSMUSG00000029580
GO:1901631	positive regulation of presynaptic membrane organization	biological_process	0.027428	0.65274	1	82	7	20790	ENSMUSG00000002985
GO:1902369	negative regulation of RNA catabolic process	biological_process	0.027428	0.65274	1	82	7	20790	ENSMUSG00000022283
GO:1902430	negative regulation of beta-amyloid formation	biological_process	0.027428	0.65274	1	82	7	20790	ENSMUSG00000002985
GO:0022029	telencephalon cell migration	biological_process	0.027502	0.65321	2	82	65	20790	ENSMUSG00000031137,ENSMUSG00000031285
GO:0003018	vascular process in circulatory system	biological_process	0.027512	0.65321	3	82	164	20790	ENSMUSG00000002985,ENSMUSG00000028001,ENSMUSG00000033831
GO:0008285	negative regulation of cell proliferation	biological_process	0.027947	0.66223	6	82	581	20790	ENSMUSG00000034957,ENSMUSG00000002985,ENSMUSG00000053333,ENSMUSG00000028600,ENSMUSG00000074637,ENSMUSG00000029554
GO:0009896	positive regulation of catabolic process	biological_process	0.02799	0.66223	4	82	289	20790	ENSMUSG00000022283,ENSMUSG00000002365,ENSMUSG00000032083,ENSMUSG00000002985
GO:0015833	peptide transport	biological_process	0.02799	0.66223	4	82	289	20790	ENSMUSG00000033831,ENSMUSG00000035621,ENSMUSG00000028001,ENSMUSG00000037025
GO:0016209	antioxidant activity	molecular_function	0.028289	0.66775	2	82	66	20790	ENSMUSG00000002985,ENSMUSG00000031722
GO:0060078	regulation of postsynaptic membrane potential	biological_process	0.028289	0.66775	2	82	66	20790	ENSMUSG00000070570,ENSMUSG00000071424
GO:0045216	cell-cell junction organization	biological_process	0.028378	0.66907	3	82	166	20790	ENSMUSG00000041378,ENSMUSG00000041845,ENSMUSG00000070473
GO:0046879	hormone secretion	biological_process	0.028608	0.67293	4	82	291	20790	ENSMUSG00000037025,ENSMUSG00000028001,ENSMUSG00000035621,ENSMUSG00000033831
GO:0070997	neuron death	biological_process	0.028608	0.67293	4	82	291	20790	ENSMUSG00000019505,ENSMUSG00000002985,ENSMUSG00000028854,ENSMUSG00000071424
GO:0010817	regulation of hormone levels	biological_process	0.028681	0.67386	5	82	432	20790	ENSMUSG00000035621,ENSMUSG00000033831,ENSMUSG00000028001,ENSMUSG00000037025,ENSMUSG00000028603
GO:0010810	regulation of cell-substrate adhesion	biological_process	0.028817	0.67626	3	82	167	20790	ENSMUSG00000032083,ENSMUSG00000041845,ENSMUSG00000045103
GO:0071384	cellular response to corticosteroid stimulus	biological_process	0.029086	0.68179	2	82	67	20790	ENSMUSG00000029836,ENSMUSG00000028967
GO:0051253	negative regulation of RNA metabolic process	biological_process	0.02936	0.68741	10	82	1276	20790	ENSMUSG00000008305,ENSMUSG00000004980,ENSMUSG00000034957,ENSMUSG00000054452,ENSMUSG00000029836,ENSMUSG00000037025,ENSMUSG00000074637,ENSMUSG00000022710,ENSMUSG00000071076,ENSMUSG00000022283
GO:0097458	neuron part	cellular_component	0.029772	0.69479	10	82	1279	20790	ENSMUSG00000031137,ENSMUSG00000045103,ENSMUSG00000020609,ENSMUSG00000041378,ENSMUSG00000019261,ENSMUSG00000071424,ENSMUSG00000022283,ENSMUSG00000019505,ENSMUSG00000070570,ENSMUSG00000031285
GO:0001959	regulation of cytokine-mediated signaling pathway	biological_process	0.029892	0.69479	2	82	68	20790	ENSMUSG00000032083,ENSMUSG00000030895
GO:0021885	forebrain cell migration	biological_process	0.029892	0.69479	2	82	68	20790	ENSMUSG00000031285,ENSMUSG00000031137
GO:0032411	positive regulation of transporter activity	biological_process	0.029892	0.69479	2	82	68	20790	ENSMUSG00000045103,ENSMUSG00000028854
GO:0032580	Golgi cisterna membrane	cellular_component	0.029892	0.69479	2	82	68	20790	ENSMUSG00000092329,ENSMUSG00000032812
GO:0051492	regulation of stress fiber assembly	biological_process	0.029892	0.69479	2	82	68	20790	ENSMUSG00000032812,ENSMUSG00000032083
GO:0005791	rough endoplasmic reticulum	cellular_component	0.030706	0.69479	2	82	69	20790	ENSMUSG00000028307,ENSMUSG00000028001
GO:0019915	lipid storage	biological_process	0.030706	0.69479	2	82	69	20790	ENSMUSG00000032083,ENSMUSG00000020609
GO:0031644	regulation of neurological system process	biological_process	0.030706	0.69479	2	82	69	20790	ENSMUSG00000046500,ENSMUSG00000028854
GO:0043534	blood vessel endothelial cell migration	biological_process	0.030706	0.69479	2	82	69	20790	ENSMUSG00000002985,ENSMUSG00000032083
GO:0051341	regulation of oxidoreductase activity	biological_process	0.030706	0.69479	2	82	69	20790	ENSMUSG00000031722,ENSMUSG00000002985
GO:0005539	glycosaminoglycan binding	molecular_function	0.031063	0.69479	3	82	172	20790	ENSMUSG00000020609,ENSMUSG00000002985,ENSMUSG00000074115
GO:0021543	pallium development	biological_process	0.031063	0.69479	3	82	172	20790	ENSMUSG00000031285,ENSMUSG00000031137,ENSMUSG00000074637
GO:0032869	cellular response to insulin stimulus	biological_process	0.031063	0.69479	3	82	172	20790	ENSMUSG00000028967,ENSMUSG00000028307,ENSMUSG00000028854
GO:0001672	regulation of chromatin assembly or disassembly	biological_process	0.031285	0.69479	1	82	8	20790	ENSMUSG00000019261
GO:0006707	cholesterol catabolic process	biological_process	0.031285	0.69479	1	82	8	20790	ENSMUSG00000002985
GO:0008430	selenium binding	molecular_function	0.031285	0.69479	1	82	8	20790	ENSMUSG00000064373
GO:0010881	regulation of cardiac muscle contraction by regulation of the release of sequestered calcium ion	biological_process	0.031285	0.69479	1	82	8	20790	ENSMUSG00000045103
GO:0010886	positive regulation of cholesterol storage	biological_process	0.031285	0.69479	1	82	8	20790	ENSMUSG00000020609
GO:0010898	positive regulation of triglyceride catabolic process	biological_process	0.031285	0.69479	1	82	8	20790	ENSMUSG00000032083
GO:0010992	ubiquitin homeostasis	biological_process	0.031285	0.69479	1	82	8	20790	ENSMUSG00000019505
GO:0015321	sodium-dependent phosphate transmembrane transporter activity	molecular_function	0.031285	0.69479	1	82	8	20790	ENSMUSG00000070570
GO:0016127	sterol catabolic process	biological_process	0.031285	0.69479	1	82	8	20790	ENSMUSG00000002985
GO:0021979	hypothalamus cell differentiation	biological_process	0.031285	0.69479	1	82	8	20790	ENSMUSG00000019505
GO:0030300	regulation of intestinal cholesterol absorption	biological_process	0.031285	0.69479	1	82	8	20790	ENSMUSG00000032083
GO:0030346	protein phosphatase 2B binding	molecular_function	0.031285	0.69479	1	82	8	20790	ENSMUSG00000028854
GO:0031995	insulin-like growth factor II binding	molecular_function	0.031285	0.69479	1	82	8	20790	ENSMUSG00000017493
GO:0032959	inositol trisphosphate biosynthetic process	biological_process	0.031285	0.69479	1	82	8	20790	ENSMUSG00000028603
GO:0034382	chylomicron remnant clearance	biological_process	0.031285	0.69479	1	82	8	20790	ENSMUSG00000002985
GO:0036089	cleavage furrow formation	biological_process	0.031285	0.69479	1	82	8	20790	ENSMUSG00000002365
GO:0044793	negative regulation by host of viral process	biological_process	0.031285	0.69479	1	82	8	20790	ENSMUSG00000026542
GO:0050957	equilibrioception	biological_process	0.031285	0.69479	1	82	8	20790	ENSMUSG00000074637
GO:0051938	L-glutamate import	biological_process	0.031285	0.69479	1	82	8	20790	ENSMUSG00000070570
GO:0060613	fat pad development	biological_process	0.031285	0.69479	1	82	8	20790	ENSMUSG00000019505
GO:0061469	regulation of type B pancreatic cell proliferation	biological_process	0.031285	0.69479	1	82	8	20790	ENSMUSG00000028967
GO:0070070	proton-transporting V-type ATPase complex assembly	biological_process	0.031285	0.69479	1	82	8	20790	ENSMUSG00000028307
GO:0070072	vacuolar proton-transporting V-type ATPase complex assembly	biological_process	0.031285	0.69479	1	82	8	20790	ENSMUSG00000028307
GO:0071830	triglyceride-rich lipoprotein particle clearance	biological_process	0.031285	0.69479	1	82	8	20790	ENSMUSG00000002985
GO:0071933	Arp2/3 complex binding	molecular_function	0.031285	0.69479	1	82	8	20790	ENSMUSG00000002365
GO:0097062	dendritic spine maintenance	biological_process	0.031285	0.69479	1	82	8	20790	ENSMUSG00000002985
GO:0098739	import across plasma membrane	biological_process	0.031285	0.69479	1	82	8	20790	ENSMUSG00000028854
GO:1901626	regulation of postsynaptic membrane organization	biological_process	0.031285	0.69479	1	82	8	20790	ENSMUSG00000002985
GO:1904729	regulation of intestinal lipid absorption	biological_process	0.031285	0.69479	1	82	8	20790	ENSMUSG00000032083
GO:2000543	positive regulation of gastrulation	biological_process	0.031285	0.69479	1	82	8	20790	ENSMUSG00000037025
GO:2000644	regulation of receptor catabolic process	biological_process	0.031285	0.69479	1	82	8	20790	ENSMUSG00000002985
GO:2001138	regulation of phospholipid transport	biological_process	0.031285	0.69479	1	82	8	20790	ENSMUSG00000002985
GO:2001140	positive regulation of phospholipid transport	biological_process	0.031285	0.69479	1	82	8	20790	ENSMUSG00000002985
GO:0009914	hormone transport	biological_process	0.031491	0.69791	4	82	300	20790	ENSMUSG00000028001,ENSMUSG00000035621,ENSMUSG00000033831,ENSMUSG00000037025
GO:0098858	actin-based cell projection	cellular_component	0.031523	0.69791	3	82	173	20790	ENSMUSG00000030688,ENSMUSG00000045103,ENSMUSG00000031137
GO:0007043	cell-cell junction assembly	biological_process	0.031529	0.69791	2	82	70	20790	ENSMUSG00000070473,ENSMUSG00000041378
GO:0005634	nucleus	cellular_component	0.032208	0.71166	33	82	6204	20790	ENSMUSG00000032083,ENSMUSG00000029836,ENSMUSG00000035621,ENSMUSG00000034957,ENSMUSG00000031137,ENSMUSG00000054452,ENSMUSG00000004980,ENSMUSG00000019261,ENSMUSG00000028854,ENSMUSG00000028603,ENSMUSG00000022283,ENSMUSG00000019505,ENSMUSG00000054160,ENSMUSG00000004221,ENSMUSG00000053333,ENSMUSG00000039263,ENSMUSG00000008305,ENSMUSG00000042359,ENSMUSG00000029554,ENSMUSG00000043384,ENSMUSG00000036023,…
GO:0006810	transport	biological_process	0.032247	0.71166	24	82	4169	20790	ENSMUSG00000028603,ENSMUSG00000019505,ENSMUSG00000003072,ENSMUSG00000037025,ENSMUSG00000020609,ENSMUSG00000002985,ENSMUSG00000045103,ENSMUSG00000002365,ENSMUSG00000071424,ENSMUSG00000026417,ENSMUSG00000042359,ENSMUSG00000041845,ENSMUSG00000070570,ENSMUSG00000030895,ENSMUSG00000032083,ENSMUSG00000032812,ENSMUSG00000043384,ENSMUSG00000022868,ENSMUSG00000035621,ENSMUSG00000033831,ENSMUSG00000030688,…
GO:0009306	protein secretion	biological_process	0.032267	0.71166	5	82	446	20790	ENSMUSG00000037025,ENSMUSG00000033831,ENSMUSG00000035621,ENSMUSG00000028001,ENSMUSG00000032083
GO:0005230	extracellular ligand-gated ion channel activity	molecular_function	0.032361	0.71166	2	82	71	20790	ENSMUSG00000070570,ENSMUSG00000071424
GO:0030279	negative regulation of ossification	biological_process	0.032361	0.71166	2	82	71	20790	ENSMUSG00000074637,ENSMUSG00000022868
GO:0051817	modification of morphology or physiology of other organism involved in symbiotic interaction	biological_process	0.032361	0.71166	2	82	71	20790	ENSMUSG00000002985,ENSMUSG00000026542
GO:0048754	branching morphogenesis of an epithelial tube	biological_process	0.032453	0.71287	3	82	175	20790	ENSMUSG00000030123,ENSMUSG00000037025,ENSMUSG00000074637
GO:0009890	negative regulation of biosynthetic process	biological_process	0.032486	0.71287	11	82	1485	20790	ENSMUSG00000074637,ENSMUSG00000037025,ENSMUSG00000029836,ENSMUSG00000071076,ENSMUSG00000028967,ENSMUSG00000022710,ENSMUSG00000008305,ENSMUSG00000004980,ENSMUSG00000054452,ENSMUSG00000034957,ENSMUSG00000002985
GO:0009058	biosynthetic process	biological_process	0.032627	0.71518	30	82	5519	20790	ENSMUSG00000029836,ENSMUSG00000071178,ENSMUSG00000049091,ENSMUSG00000032083,ENSMUSG00000032812,ENSMUSG00000024665,ENSMUSG00000028854,ENSMUSG00000030602,ENSMUSG00000004980,ENSMUSG00000036023,ENSMUSG00000054452,ENSMUSG00000034957,ENSMUSG00000037071,ENSMUSG00000074637,ENSMUSG00000062203,ENSMUSG00000037025,ENSMUSG00000044017,ENSMUSG00000054160,ENSMUSG00000003072,ENSMUSG00000071076,ENSMUSG00000028967,…
GO:0006006	glucose metabolic process	biological_process	0.032924	0.71937	3	82	176	20790	ENSMUSG00000035621,ENSMUSG00000037025,ENSMUSG00000017493
GO:0030258	lipid modification	biological_process	0.032924	0.71937	3	82	176	20790	ENSMUSG00000002985,ENSMUSG00000037071,ENSMUSG00000032083
GO:0051384	response to glucocorticoid	biological_process	0.032924	0.71937	3	82	176	20790	ENSMUSG00000028967,ENSMUSG00000028307,ENSMUSG00000029836
GO:0001578	microtubule bundle formation	biological_process	0.033201	0.72386	2	82	72	20790	ENSMUSG00000019261,ENSMUSG00000014846
GO:0006942	regulation of striated muscle contraction	biological_process	0.033201	0.72386	2	82	72	20790	ENSMUSG00000045103,ENSMUSG00000028854
GO:0007154	cell communication	biological_process	0.033427	0.72799	34	82	6454	20790	ENSMUSG00000041378,ENSMUSG00000030688,ENSMUSG00000036023,ENSMUSG00000028001,ENSMUSG00000041845,ENSMUSG00000032812,ENSMUSG00000030123,ENSMUSG00000043384,ENSMUSG00000033831,ENSMUSG00000045103,ENSMUSG00000002985,ENSMUSG00000028307,ENSMUSG00000026417,ENSMUSG00000017493,ENSMUSG00000031285,ENSMUSG00000028967,ENSMUSG00000034845,ENSMUSG00000037025,ENSMUSG00000074637,ENSMUSG00000034957,ENSMUSG00000054452,…
GO:0051960	regulation of nervous system development	biological_process	0.033574	0.73042	7	82	772	20790	ENSMUSG00000031137,ENSMUSG00000002985,ENSMUSG00000045103,ENSMUSG00000074637,ENSMUSG00000030123,ENSMUSG00000071424,ENSMUSG00000037025
GO:0010721	negative regulation of cell development	biological_process	0.033848	0.73351	4	82	307	20790	ENSMUSG00000074637,ENSMUSG00000037025,ENSMUSG00000031137,ENSMUSG00000002985
GO:0042886	amide transport	biological_process	0.033848	0.73351	4	82	307	20790	ENSMUSG00000033831,ENSMUSG00000035621,ENSMUSG00000028001,ENSMUSG00000037025
GO:0030855	epithelial cell differentiation	biological_process	0.034268	0.73351	6	82	610	20790	ENSMUSG00000037025,ENSMUSG00000074637,ENSMUSG00000045103,ENSMUSG00000070473,ENSMUSG00000041378,ENSMUSG00000028967
GO:0044265	cellular macromolecule catabolic process	biological_process	0.034383	0.73351	7	82	776	20790	ENSMUSG00000002985,ENSMUSG00000053333,ENSMUSG00000022710,ENSMUSG00000019505,ENSMUSG00000022283,ENSMUSG00000062203,ENSMUSG00000029554
GO:0045666	positive regulation of neuron differentiation	biological_process	0.03454	0.73351	4	82	309	20790	ENSMUSG00000045103,ENSMUSG00000002985,ENSMUSG00000074637,ENSMUSG00000037025
GO:0051172	negative regulation of nitrogen compound metabolic process	biological_process	0.034732	0.73351	11	82	1501	20790	ENSMUSG00000002985,ENSMUSG00000034957,ENSMUSG00000054452,ENSMUSG00000008305,ENSMUSG00000004980,ENSMUSG00000022710,ENSMUSG00000071076,ENSMUSG00000022283,ENSMUSG00000029836,ENSMUSG00000037025,ENSMUSG00000074637
GO:0035821	modification of morphology or physiology of other organism	biological_process	0.034907	0.73351	2	82	74	20790	ENSMUSG00000002985,ENSMUSG00000026542
GO:0045921	positive regulation of exocytosis	biological_process	0.034907	0.73351	2	82	74	20790	ENSMUSG00000033831,ENSMUSG00000028001
GO:0019904	protein domain specific binding	molecular_function	0.034971	0.73351	6	82	613	20790	ENSMUSG00000029836,ENSMUSG00000030123,ENSMUSG00000071424,ENSMUSG00000037025,ENSMUSG00000028967,ENSMUSG00000004221
GO:0001714	endodermal cell fate specification	biological_process	0.035127	0.73351	1	82	9	20790	ENSMUSG00000074637
GO:0002116	semaphorin receptor complex	cellular_component	0.035127	0.73351	1	82	9	20790	ENSMUSG00000030123
GO:0005436	sodium:phosphate symporter activity	molecular_function	0.035127	0.73351	1	82	9	20790	ENSMUSG00000070570
GO:0009750	response to fructose	biological_process	0.035127	0.73351	1	82	9	20790	ENSMUSG00000028307
GO:0014819	regulation of skeletal muscle contraction	biological_process	0.035127	0.73351	1	82	9	20790	ENSMUSG00000045103
GO:0015385	sodium:proton antiporter activity	molecular_function	0.035127	0.73351	1	82	9	20790	ENSMUSG00000028854
GO:0016188	synaptic vesicle maturation	biological_process	0.035127	0.73351	1	82	9	20790	ENSMUSG00000070570
GO:0031994	insulin-like growth factor I binding	molecular_function	0.035127	0.73351	1	82	9	20790	ENSMUSG00000017493
GO:0032367	intracellular cholesterol transport	biological_process	0.035127	0.73351	1	82	9	20790	ENSMUSG00000028603
GO:0032957	inositol trisphosphate metabolic process	biological_process	0.035127	0.73351	1	82	9	20790	ENSMUSG00000028603
GO:0032966	negative regulation of collagen biosynthetic process	biological_process	0.035127	0.73351	1	82	9	20790	ENSMUSG00000028967
GO:0034115	negative regulation of heterotypic cell-cell adhesion	biological_process	0.035127	0.73351	1	82	9	20790	ENSMUSG00000032083
GO:0034427	nuclear-transcribed mRNA catabolic process, exonucleolytic, 3'-5'	biological_process	0.035127	0.73351	1	82	9	20790	ENSMUSG00000053333
GO:0043589	skin morphogenesis	biological_process	0.035127	0.73351	1	82	9	20790	ENSMUSG00000028967
GO:0044794	positive regulation by host of viral process	biological_process	0.035127	0.73351	1	82	9	20790	ENSMUSG00000002985
GO:0046581	intercellular canaliculus	cellular_component	0.035127	0.73351	1	82	9	20790	ENSMUSG00000030688
GO:0046933	proton-transporting ATP synthase activity, rotational mechanism	molecular_function	0.035127	0.73351	1	82	9	20790	ENSMUSG00000003072
GO:0048671	negative regulation of collateral sprouting	biological_process	0.035127	0.73351	1	82	9	20790	ENSMUSG00000031137
GO:0051533	positive regulation of NFAT protein import into nucleus	biological_process	0.035127	0.73351	1	82	9	20790	ENSMUSG00000028854
GO:0055091	phospholipid homeostasis	biological_process	0.035127	0.73351	1	82	9	20790	ENSMUSG00000032083
GO:0060334	regulation of interferon-gamma-mediated signaling pathway	biological_process	0.035127	0.73351	1	82	9	20790	ENSMUSG00000030895
GO:0060426	lung vasculature development	biological_process	0.035127	0.73351	1	82	9	20790	ENSMUSG00000028967
GO:0070050	neuron cellular homeostasis	biological_process	0.035127	0.73351	1	82	9	20790	ENSMUSG00000070570
GO:0070587	regulation of cell-cell adhesion involved in gastrulation	biological_process	0.035127	0.73351	1	82	9	20790	ENSMUSG00000032083
GO:0070688	MLL5-L complex	cellular_component	0.035127	0.73351	1	82	9	20790	ENSMUSG00000029580
GO:0070886	positive regulation of calcineurin-NFAT signaling cascade	biological_process	0.035127	0.73351	1	82	9	20790	ENSMUSG00000028854
GO:0071872	cellular response to epinephrine stimulus	biological_process	0.035127	0.73351	1	82	9	20790	ENSMUSG00000028854
GO:0090009	primitive streak formation	biological_process	0.035127	0.73351	1	82	9	20790	ENSMUSG00000037025
GO:1901678	iron coordination entity transport	biological_process	0.035127	0.73351	1	82	9	20790	ENSMUSG00000030895
GO:1902992	negative regulation of amyloid precursor protein catabolic process	biological_process	0.035127	0.73351	1	82	9	20790	ENSMUSG00000002985
GO:0034330	cell junction organization	biological_process	0.035331	0.73626	3	82	181	20790	ENSMUSG00000070473,ENSMUSG00000041378,ENSMUSG00000041845
GO:1901654	response to ketone	biological_process	0.035331	0.73626	3	82	181	20790	ENSMUSG00000028967,ENSMUSG00000029836,ENSMUSG00000028001
GO:0009653	anatomical structure morphogenesis	biological_process	0.035417	0.73728	16	82	2498	20790	ENSMUSG00000071424,ENSMUSG00000020609,ENSMUSG00000002985,ENSMUSG00000045103,ENSMUSG00000037025,ENSMUSG00000074637,ENSMUSG00000031285,ENSMUSG00000019505,ENSMUSG00000028967,ENSMUSG00000019261,ENSMUSG00000031137,ENSMUSG00000030123,ENSMUSG00000070473,ENSMUSG00000032083,ENSMUSG00000032812,ENSMUSG00000037095
GO:0010243	response to organonitrogen compound	biological_process	0.03562	0.74075	7	82	782	20790	ENSMUSG00000079012,ENSMUSG00000028854,ENSMUSG00000028001,ENSMUSG00000071178,ENSMUSG00000071076,ENSMUSG00000028967,ENSMUSG00000028307
GO:0044707	single-multicellular organism process	biological_process	0.035691	0.74147	36	82	6955	20790	ENSMUSG00000019505,ENSMUSG00000054160,ENSMUSG00000054675,ENSMUSG00000053333,ENSMUSG00000029554,ENSMUSG00000071424,ENSMUSG00000037095,ENSMUSG00000032083,ENSMUSG00000070570,ENSMUSG00000022868,ENSMUSG00000031137,ENSMUSG00000054452,ENSMUSG00000034957,ENSMUSG00000019261,ENSMUSG00000028854,ENSMUSG00000028967,ENSMUSG00000071076,ENSMUSG00000031285,ENSMUSG00000074637,ENSMUSG00000037025,ENSMUSG00000026542,…
GO:0021954	central nervous system neuron development	biological_process	0.035773	0.74224	2	82	75	20790	ENSMUSG00000019505,ENSMUSG00000031285
GO:0008361	regulation of cell size	biological_process	0.035823	0.74224	3	82	182	20790	ENSMUSG00000030123,ENSMUSG00000002985,ENSMUSG00000031137
GO:0030425	dendrite	cellular_component	0.035838	0.74224	5	82	459	20790	ENSMUSG00000019261,ENSMUSG00000071424,ENSMUSG00000022283,ENSMUSG00000031137,ENSMUSG00000031285
GO:0060341	regulation of cellular localization	biological_process	0.036223	0.74945	9	82	1138	20790	ENSMUSG00000045103,ENSMUSG00000028001,ENSMUSG00000029554,ENSMUSG00000028854,ENSMUSG00000032083,ENSMUSG00000028603,ENSMUSG00000033831,ENSMUSG00000035621,ENSMUSG00000037025
GO:0072330	monocarboxylic acid biosynthetic process	biological_process	0.036319	0.75067	3	82	183	20790	ENSMUSG00000037071,ENSMUSG00000024665,ENSMUSG00000032083
GO:0008625	extrinsic apoptotic signaling pathway via death domain receptors	biological_process	0.036647	0.75591	2	82	76	20790	ENSMUSG00000028001,ENSMUSG00000033831
GO:1901655	cellular response to ketone	biological_process	0.036647	0.75591	2	82	76	20790	ENSMUSG00000029836,ENSMUSG00000028967
GO:0007369	gastrulation	biological_process	0.036818	0.75636	3	82	184	20790	ENSMUSG00000032083,ENSMUSG00000074637,ENSMUSG00000037025
GO:0008022	protein C-terminus binding	molecular_function	0.036818	0.75636	3	82	184	20790	ENSMUSG00000022283,ENSMUSG00000025909,ENSMUSG00000022710
GO:0031099	regeneration	biological_process	0.036818	0.75636	3	82	184	20790	ENSMUSG00000032083,ENSMUSG00000074637,ENSMUSG00000028001
GO:0090257	regulation of muscle system process	biological_process	0.036818	0.75636	3	82	184	20790	ENSMUSG00000028854,ENSMUSG00000028967,ENSMUSG00000045103
GO:0048545	response to steroid hormone	biological_process	0.037274	0.76496	5	82	464	20790	ENSMUSG00000028307,ENSMUSG00000032083,ENSMUSG00000028967,ENSMUSG00000029836,ENSMUSG00000028001
GO:0048663	neuron fate commitment	biological_process	0.037529	0.76609	2	82	77	20790	ENSMUSG00000037025,ENSMUSG00000074637
GO:0034622	cellular macromolecular complex assembly	biological_process	0.038183	0.76609	7	82	794	20790	ENSMUSG00000031137,ENSMUSG00000002365,ENSMUSG00000045103,ENSMUSG00000028307,ENSMUSG00000014846,ENSMUSG00000028001,ENSMUSG00000033831
GO:0006461	protein complex assembly	biological_process	0.03833	0.76609	9	82	1150	20790	ENSMUSG00000070473,ENSMUSG00000014846,ENSMUSG00000033831,ENSMUSG00000045103,ENSMUSG00000028307,ENSMUSG00000031137,ENSMUSG00000002365,ENSMUSG00000028001,ENSMUSG00000028854
GO:0070271	protein complex biogenesis	biological_process	0.03833	0.76609	9	82	1150	20790	ENSMUSG00000002365,ENSMUSG00000031137,ENSMUSG00000028307,ENSMUSG00000045103,ENSMUSG00000028854,ENSMUSG00000028001,ENSMUSG00000014846,ENSMUSG00000070473,ENSMUSG00000033831
GO:0031960	response to corticosteroid	biological_process	0.038337	0.76609	3	82	187	20790	ENSMUSG00000028967,ENSMUSG00000028307,ENSMUSG00000029836
GO:0055082	cellular chemical homeostasis	biological_process	0.038374	0.76609	6	82	627	20790	ENSMUSG00000030895,ENSMUSG00000002985,ENSMUSG00000070570,ENSMUSG00000045103,ENSMUSG00000028854,ENSMUSG00000037025
GO:0002028	regulation of sodium ion transport	biological_process	0.03842	0.76609	2	82	78	20790	ENSMUSG00000028854,ENSMUSG00000045103
GO:0032231	regulation of actin filament bundle assembly	biological_process	0.03842	0.76609	2	82	78	20790	ENSMUSG00000032083,ENSMUSG00000032812
GO:0002250	adaptive immune response	biological_process	0.038864	0.76609	4	82	321	20790	ENSMUSG00000028001,ENSMUSG00000033831,ENSMUSG00000030895,ENSMUSG00000055172
GO:0051186	cofactor metabolic process	biological_process	0.038864	0.76609	4	82	321	20790	ENSMUSG00000037798,ENSMUSG00000028603,ENSMUSG00000028307,ENSMUSG00000030895
GO:0005451	monovalent cation:proton antiporter activity	molecular_function	0.038954	0.76609	1	82	10	20790	ENSMUSG00000028854
GO:0006000	fructose metabolic process	biological_process	0.038954	0.76609	1	82	10	20790	ENSMUSG00000028307
GO:0006283	transcription-coupled nucleotide-excision repair	biological_process	0.038954	0.76609	1	82	10	20790	ENSMUSG00000022710
GO:0008385	IkappaB kinase complex	cellular_component	0.038954	0.76609	1	82	10	20790	ENSMUSG00000004221
GO:0010269	response to selenium ion	biological_process	0.038954	0.76609	1	82	10	20790	ENSMUSG00000020609
GO:0010713	negative regulation of collagen metabolic process	biological_process	0.038954	0.76609	1	82	10	20790	ENSMUSG00000028967
GO:0010744	positive regulation of macrophage derived foam cell differentiation	biological_process	0.038954	0.76609	1	82	10	20790	ENSMUSG00000020609
GO:0010804	negative regulation of tumor necrosis factor-mediated signaling pathway	biological_process	0.038954	0.76609	1	82	10	20790	ENSMUSG00000032083
GO:0018119	peptidyl-cysteine S-nitrosylation	biological_process	0.038954	0.76609	1	82	10	20790	ENSMUSG00000045103
GO:0018206	peptidyl-methionine modification	biological_process	0.038954	0.76609	1	82	10	20790	ENSMUSG00000032083
GO:0021684	cerebellar granular layer formation	biological_process	0.038954	0.76609	1	82	10	20790	ENSMUSG00000071424
GO:0021707	cerebellar granule cell differentiation	biological_process	0.038954	0.76609	1	82	10	20790	ENSMUSG00000071424
GO:0021785	branchiomotor neuron axon guidance	biological_process	0.038954	0.76609	1	82	10	20790	ENSMUSG00000030123
GO:0021860	pyramidal neuron development	biological_process	0.038954	0.76609	1	82	10	20790	ENSMUSG00000031285
GO:0031702	type 1 angiotensin receptor binding	molecular_function	0.038954	0.76609	1	82	10	20790	ENSMUSG00000032812
GO:0032366	intracellular sterol transport	biological_process	0.038954	0.76609	1	82	10	20790	ENSMUSG00000028603
GO:0032836	glomerular basement membrane development	biological_process	0.038954	0.76609	1	82	10	20790	ENSMUSG00000067158
GO:0036445	neuronal stem cell division	biological_process	0.038954	0.76609	1	82	10	20790	ENSMUSG00000031137
GO:0043568	positive regulation of insulin-like growth factor receptor signaling pathway	biological_process	0.038954	0.76609	1	82	10	20790	ENSMUSG00000017493
GO:0044341	sodium-dependent phosphate transport	biological_process	0.038954	0.76609	1	82	10	20790	ENSMUSG00000070570
GO:0045760	positive regulation of action potential	biological_process	0.038954	0.76609	1	82	10	20790	ENSMUSG00000028854
GO:0048733	sebaceous gland development	biological_process	0.038954	0.76609	1	82	10	20790	ENSMUSG00000037071
GO:0051006	positive regulation of lipoprotein lipase activity	biological_process	0.038954	0.76609	1	82	10	20790	ENSMUSG00000032083
GO:0051654	establishment of mitochondrion localization	biological_process	0.038954	0.76609	1	82	10	20790	ENSMUSG00000019505
GO:0055057	neuroblast division	biological_process	0.038954	0.76609	1	82	10	20790	ENSMUSG00000031137
GO:0060330	regulation of response to interferon-gamma	biological_process	0.038954	0.76609	1	82	10	20790	ENSMUSG00000030895
GO:0060856	establishment of blood-brain barrier	biological_process	0.038954	0.76609	1	82	10	20790	ENSMUSG00000045103
GO:0061000	negative regulation of dendritic spine development	biological_process	0.038954	0.76609	1	82	10	20790	ENSMUSG00000002985
GO:0061615	glycolytic process through fructose-6-phosphate	biological_process	0.038954	0.76609	1	82	10	20790	ENSMUSG00000028307
GO:0070586	cell-cell adhesion involved in gastrulation	biological_process	0.038954	0.76609	1	82	10	20790	ENSMUSG00000032083
GO:0072578	neurotransmitter-gated ion channel clustering	biological_process	0.038954	0.76609	1	82	10	20790	ENSMUSG00000002985
GO:1901629	regulation of presynaptic membrane organization	biological_process	0.038954	0.76609	1	82	10	20790	ENSMUSG00000002985
GO:1904478	regulation of intestinal absorption	biological_process	0.038954	0.76609	1	82	10	20790	ENSMUSG00000032083
GO:0006629	lipid metabolic process	biological_process	0.039051	0.76725	9	82	1154	20790	ENSMUSG00000034957,ENSMUSG00000037071,ENSMUSG00000020609,ENSMUSG00000002985,ENSMUSG00000028603,ENSMUSG00000032083,ENSMUSG00000074115,ENSMUSG00000024665,ENSMUSG00000037025
GO:0030038	contractile actin filament bundle assembly	biological_process	0.039318	0.77026	2	82	79	20790	ENSMUSG00000032812,ENSMUSG00000032083
GO:0043149	stress fiber assembly	biological_process	0.039318	0.77026	2	82	79	20790	ENSMUSG00000032083,ENSMUSG00000032812
GO:0070542	response to fatty acid	biological_process	0.039318	0.77026	2	82	79	20790	ENSMUSG00000020609,ENSMUSG00000037071
GO:0030003	cellular cation homeostasis	biological_process	0.039949	0.78185	5	82	473	20790	ENSMUSG00000028854,ENSMUSG00000030895,ENSMUSG00000070570,ENSMUSG00000045103,ENSMUSG00000002985
GO:0007173	epidermal growth factor receptor signaling pathway	biological_process	0.040225	0.78498	2	82	80	20790	ENSMUSG00000026417,ENSMUSG00000028967
GO:0021536	diencephalon development	biological_process	0.040225	0.78498	2	82	80	20790	ENSMUSG00000074637,ENSMUSG00000019505
GO:1904019	epithelial cell apoptotic process	biological_process	0.040225	0.78498	2	82	80	20790	ENSMUSG00000028001,ENSMUSG00000033831
GO:0001101	response to acid chemical	biological_process	0.040371	0.78709	4	82	325	20790	ENSMUSG00000074637,ENSMUSG00000037071,ENSMUSG00000020609,ENSMUSG00000028307
GO:0043231	intracellular membrane-bounded organelle	cellular_component	0.04069	0.79254	48	82	9940	20790	ENSMUSG00000070570,ENSMUSG00000024665,ENSMUSG00000032083,ENSMUSG00000029836,ENSMUSG00000035621,ENSMUSG00000034957,ENSMUSG00000054452,ENSMUSG00000031137,ENSMUSG00000004980,ENSMUSG00000019261,ENSMUSG00000028854,ENSMUSG00000035413,ENSMUSG00000028603,ENSMUSG00000022283,ENSMUSG00000019505,ENSMUSG00000054160,ENSMUSG00000054675,ENSMUSG00000053333,ENSMUSG00000004221,ENSMUSG00000039263,ENSMUSG00000042359,…
GO:0019932	second-messenger-mediated signaling	biological_process	0.040939	0.79585	3	82	192	20790	ENSMUSG00000002985,ENSMUSG00000045103,ENSMUSG00000028854
GO:0071560	cellular response to transforming growth factor beta stimulus	biological_process	0.040939	0.79585	3	82	192	20790	ENSMUSG00000041378,ENSMUSG00000032812,ENSMUSG00000037095
GO:0030004	cellular monovalent inorganic cation homeostasis	biological_process	0.041139	0.79898	2	82	81	20790	ENSMUSG00000028854,ENSMUSG00000070570
GO:0050801	ion homeostasis	biological_process	0.041455	0.80141	6	82	639	20790	ENSMUSG00000032083,ENSMUSG00000030895,ENSMUSG00000045103,ENSMUSG00000070570,ENSMUSG00000002985,ENSMUSG00000028854
GO:0022409	positive regulation of cell-cell adhesion	biological_process	0.04147	0.80141	3	82	193	20790	ENSMUSG00000033831,ENSMUSG00000074637,ENSMUSG00000028001
GO:1901361	organic cyclic compound catabolic process	biological_process	0.041524	0.80141	4	82	328	20790	ENSMUSG00000022283,ENSMUSG00000002985,ENSMUSG00000053333,ENSMUSG00000062203
GO:0000978	RNA polymerase II core promoter proximal region sequence-specific DNA binding	molecular_function	0.041912	0.80141	4	82	329	20790	ENSMUSG00000034957,ENSMUSG00000071076,ENSMUSG00000029580,ENSMUSG00000037025
GO:0009895	negative regulation of catabolic process	biological_process	0.042004	0.80141	3	82	194	20790	ENSMUSG00000031722,ENSMUSG00000029554,ENSMUSG00000022283
GO:0006885	regulation of pH	biological_process	0.042061	0.80141	2	82	82	20790	ENSMUSG00000028854,ENSMUSG00000070570
GO:0042310	vasoconstriction	biological_process	0.042061	0.80141	2	82	82	20790	ENSMUSG00000028001,ENSMUSG00000033831
GO:0043500	muscle adaptation	biological_process	0.042061	0.80141	2	82	82	20790	ENSMUSG00000028967,ENSMUSG00000028854
GO:0044422	organelle part	cellular_component	0.042178	0.80141	37	82	7275	20790	ENSMUSG00000070570,ENSMUSG00000014846,ENSMUSG00000074115,ENSMUSG00000024665,ENSMUSG00000029836,ENSMUSG00000035621,ENSMUSG00000034957,ENSMUSG00000031137,ENSMUSG00000054452,ENSMUSG00000004980,ENSMUSG00000019261,ENSMUSG00000028854,ENSMUSG00000028603,ENSMUSG00000022283,ENSMUSG00000019505,ENSMUSG00000057465,ENSMUSG00000053333,ENSMUSG00000004221,ENSMUSG00000042359,ENSMUSG00000008305,ENSMUSG00000029554,…
GO:0044700	single organism signaling	biological_process	0.04218	0.80141	33	82	6331	20790	ENSMUSG00000002985,ENSMUSG00000045103,ENSMUSG00000026417,ENSMUSG00000034845,ENSMUSG00000028967,ENSMUSG00000017493,ENSMUSG00000031285,ENSMUSG00000074637,ENSMUSG00000037025,ENSMUSG00000041378,ENSMUSG00000028001,ENSMUSG00000030688,ENSMUSG00000036023,ENSMUSG00000032812,ENSMUSG00000041845,ENSMUSG00000033831,ENSMUSG00000030123,ENSMUSG00000043384,ENSMUSG00000004221,ENSMUSG00000008305,ENSMUSG00000071424,…
GO:0042981	regulation of apoptotic process	biological_process	0.042541	0.80141	10	82	1360	20790	ENSMUSG00000054452,ENSMUSG00000004221,ENSMUSG00000002985,ENSMUSG00000028854,ENSMUSG00000028001,ENSMUSG00000071424,ENSMUSG00000008305,ENSMUSG00000019505,ENSMUSG00000033831,ENSMUSG00000074637
GO:0004866	endopeptidase inhibitor activity	molecular_function	0.042542	0.80141	3	82	195	20790	ENSMUSG00000071178,ENSMUSG00000079012,ENSMUSG00000022868
GO:0006814	sodium ion transport	biological_process	0.042542	0.80141	3	82	195	20790	ENSMUSG00000045103,ENSMUSG00000070570,ENSMUSG00000028854
GO:0000050	urea cycle	biological_process	0.042766	0.80141	1	82	11	20790	ENSMUSG00000034957
GO:0001846	opsonin binding	molecular_function	0.042766	0.80141	1	82	11	20790	ENSMUSG00000026542
GO:0001921	positive regulation of receptor recycling	biological_process	0.042766	0.80141	1	82	11	20790	ENSMUSG00000032812
GO:0002162	dystroglycan binding	molecular_function	0.042766	0.80141	1	82	11	20790	ENSMUSG00000045103
GO:0002739	regulation of cytokine secretion involved in immune response	biological_process	0.042766	0.80141	1	82	11	20790	ENSMUSG00000032083
GO:0009931	calcium-dependent protein serine/threonine kinase activity	molecular_function	0.042766	0.80141	1	82	11	20790	ENSMUSG00000031285
GO:0010896	regulation of triglyceride catabolic process	biological_process	0.042766	0.80141	1	82	11	20790	ENSMUSG00000032083
GO:0017014	protein nitrosylation	biological_process	0.042766	0.80141	1	82	11	20790	ENSMUSG00000045103
GO:0017166	vinculin binding	molecular_function	0.042766	0.80141	1	82	11	20790	ENSMUSG00000045103
GO:0021859	pyramidal neuron differentiation	biological_process	0.042766	0.80141	1	82	11	20790	ENSMUSG00000031285
GO:0032525	somite rostral/caudal axis specification	biological_process	0.042766	0.80141	1	82	11	20790	ENSMUSG00000037025
GO:0035025	positive regulation of Rho protein signal transduction	biological_process	0.042766	0.80141	1	82	11	20790	ENSMUSG00000032083
GO:0042448	progesterone metabolic process	biological_process	0.042766	0.80141	1	82	11	20790	ENSMUSG00000028603
GO:0042511	positive regulation of tyrosine phosphorylation of Stat1 protein	biological_process	0.042766	0.80141	1	82	11	20790	ENSMUSG00000030895
GO:0044252	negative regulation of multicellular organismal metabolic process	biological_process	0.042766	0.80141	1	82	11	20790	ENSMUSG00000028967
GO:0045056	transcytosis	biological_process	0.042766	0.80141	1	82	11	20790	ENSMUSG00000026417
GO:0060211	regulation of nuclear-transcribed mRNA poly(A) tail shortening	biological_process	0.042766	0.80141	1	82	11	20790	ENSMUSG00000022283
GO:0060213	positive regulation of nuclear-transcribed mRNA poly(A) tail shortening	biological_process	0.042766	0.80141	1	82	11	20790	ENSMUSG00000022283
GO:0060600	dichotomous subdivision of an epithelial terminal unit	biological_process	0.042766	0.80141	1	82	11	20790	ENSMUSG00000030123
GO:0061365	positive regulation of triglyceride lipase activity	biological_process	0.042766	0.80141	1	82	11	20790	ENSMUSG00000032083
GO:0071468	cellular response to acidic pH	biological_process	0.042766	0.80141	1	82	11	20790	ENSMUSG00000028854
GO:1901550	regulation of endothelial cell development	biological_process	0.042766	0.80141	1	82	11	20790	ENSMUSG00000041378
GO:1902003	regulation of beta-amyloid formation	biological_process	0.042766	0.80141	1	82	11	20790	ENSMUSG00000002985
GO:1903019	negative regulation of glycoprotein metabolic process	biological_process	0.042766	0.80141	1	82	11	20790	ENSMUSG00000026542
GO:1903140	regulation of establishment of endothelial barrier	biological_process	0.042766	0.80141	1	82	11	20790	ENSMUSG00000041378
GO:0023052	signaling	biological_process	0.042969	0.8034	33	82	6340	20790	ENSMUSG00000033831,ENSMUSG00000030123,ENSMUSG00000043384,ENSMUSG00000032812,ENSMUSG00000041845,ENSMUSG00000028001,ENSMUSG00000036023,ENSMUSG00000030688,ENSMUSG00000041378,ENSMUSG00000074637,ENSMUSG00000037025,ENSMUSG00000028967,ENSMUSG00000034845,ENSMUSG00000017493,ENSMUSG00000031285,ENSMUSG00000026417,ENSMUSG00000045103,ENSMUSG00000002985,ENSMUSG00000035621,ENSMUSG00000032083,ENSMUSG00000037095,…
GO:0021766	hippocampus development	biological_process	0.042991	0.8034	2	82	83	20790	ENSMUSG00000031285,ENSMUSG00000031137
GO:0031490	chromatin DNA binding	molecular_function	0.042991	0.8034	2	82	83	20790	ENSMUSG00000074637,ENSMUSG00000029580
GO:0071559	response to transforming growth factor beta	biological_process	0.043083	0.80438	3	82	196	20790	ENSMUSG00000041378,ENSMUSG00000037095,ENSMUSG00000032812
GO:0008017	microtubule binding	molecular_function	0.043628	0.8138	3	82	197	20790	ENSMUSG00000019261,ENSMUSG00000031285,ENSMUSG00000031137
GO:0090066	regulation of anatomical structure size	biological_process	0.043692	0.81425	5	82	485	20790	ENSMUSG00000033831,ENSMUSG00000028001,ENSMUSG00000030123,ENSMUSG00000031137,ENSMUSG00000002985
GO:0035249	synaptic transmission, glutamatergic	biological_process	0.043928	0.8179	2	82	84	20790	ENSMUSG00000071424,ENSMUSG00000070570
GO:0006873	cellular ion homeostasis	biological_process	0.044014	0.81799	5	82	486	20790	ENSMUSG00000028854,ENSMUSG00000070570,ENSMUSG00000002985,ENSMUSG00000045103,ENSMUSG00000030895
GO:0090407	organophosphate biosynthetic process	biological_process	0.044014	0.81799	5	82	486	20790	ENSMUSG00000044017,ENSMUSG00000032083,ENSMUSG00000003072,ENSMUSG00000028603,ENSMUSG00000002985
GO:0035295	tube development	biological_process	0.044413	0.82465	6	82	650	20790	ENSMUSG00000074637,ENSMUSG00000030123,ENSMUSG00000037025,ENSMUSG00000028967,ENSMUSG00000019505,ENSMUSG00000034957
GO:0090277	positive regulation of peptide hormone secretion	biological_process	0.044874	0.83244	2	82	85	20790	ENSMUSG00000033831,ENSMUSG00000028001
GO:0043067	regulation of programmed cell death	biological_process	0.04508	0.83329	10	82	1374	20790	ENSMUSG00000074637,ENSMUSG00000033831,ENSMUSG00000019505,ENSMUSG00000028854,ENSMUSG00000028001,ENSMUSG00000008305,ENSMUSG00000071424,ENSMUSG00000054452,ENSMUSG00000004221,ENSMUSG00000002985
GO:0005667	transcription factor complex	cellular_component	0.045092	0.83329	4	82	337	20790	ENSMUSG00000071076,ENSMUSG00000034957,ENSMUSG00000074637,ENSMUSG00000008305
GO:0019221	cytokine-mediated signaling pathway	biological_process	0.045092	0.83329	4	82	337	20790	ENSMUSG00000032083,ENSMUSG00000030895,ENSMUSG00000034845,ENSMUSG00000034957
GO:0031668	cellular response to extracellular stimulus	biological_process	0.045283	0.83329	3	82	200	20790	ENSMUSG00000054452,ENSMUSG00000028307,ENSMUSG00000037025
GO:0045444	fat cell differentiation	biological_process	0.045283	0.83329	3	82	200	20790	ENSMUSG00000034957,ENSMUSG00000037071,ENSMUSG00000037095
GO:0051248	negative regulation of protein metabolic process	biological_process	0.045307	0.83329	8	82	1003	20790	ENSMUSG00000028967,ENSMUSG00000079012,ENSMUSG00000022868,ENSMUSG00000026542,ENSMUSG00000071178,ENSMUSG00000002985,ENSMUSG00000045103,ENSMUSG00000029554
GO:0001708	cell fate specification	biological_process	0.045826	0.83329	2	82	86	20790	ENSMUSG00000037025,ENSMUSG00000074637
GO:0001952	regulation of cell-matrix adhesion	biological_process	0.045826	0.83329	2	82	86	20790	ENSMUSG00000045103,ENSMUSG00000041845
GO:0071013	catalytic step 2 spliceosome	cellular_component	0.045826	0.83329	2	82	86	20790	ENSMUSG00000022283,ENSMUSG00000004980
GO:0061135	endopeptidase regulator activity	molecular_function	0.045841	0.83329	3	82	201	20790	ENSMUSG00000071178,ENSMUSG00000022868,ENSMUSG00000079012
GO:0001228	transcriptional activator activity, RNA polymerase II transcription regulatory region sequence-specific binding	molecular_function	0.045908	0.83329	4	82	339	20790	ENSMUSG00000071076,ENSMUSG00000034957,ENSMUSG00000074637,ENSMUSG00000037025
GO:0009100	glycoprotein metabolic process	biological_process	0.046319	0.83329	4	82	340	20790	ENSMUSG00000092329,ENSMUSG00000071178,ENSMUSG00000036023,ENSMUSG00000026542
GO:0043209	myelin sheath	cellular_component	0.046403	0.83329	3	82	202	20790	ENSMUSG00000019505,ENSMUSG00000029580,ENSMUSG00000041378
GO:0002923	regulation of humoral immune response mediated by circulating immunoglobulin	biological_process	0.046563	0.83329	1	82	12	20790	ENSMUSG00000030895
GO:0006415	translational termination	biological_process	0.046563	0.83329	1	82	12	20790	ENSMUSG00000062203
GO:0010310	regulation of hydrogen peroxide metabolic process	biological_process	0.046563	0.83329	1	82	12	20790	ENSMUSG00000031722
GO:0010857	calcium-dependent protein kinase activity	molecular_function	0.046563	0.83329	1	82	12	20790	ENSMUSG00000031285
GO:0010885	regulation of cholesterol storage	biological_process	0.046563	0.83329	1	82	12	20790	ENSMUSG00000020609
GO:0016832	aldehyde-lyase activity	molecular_function	0.046563	0.83329	1	82	12	20790	ENSMUSG00000028307
GO:0019627	urea metabolic process	biological_process	0.046563	0.83329	1	82	12	20790	ENSMUSG00000034957
GO:0019934	cGMP-mediated signaling	biological_process	0.046563	0.83329	1	82	12	20790	ENSMUSG00000002985
GO:0021604	cranial nerve structural organization	biological_process	0.046563	0.83329	1	82	12	20790	ENSMUSG00000045103
GO:0021683	cerebellar granular layer morphogenesis	biological_process	0.046563	0.83329	1	82	12	20790	ENSMUSG00000071424
GO:0030299	intestinal cholesterol absorption	biological_process	0.046563	0.83329	1	82	12	20790	ENSMUSG00000032083
GO:0031701	angiotensin receptor binding	molecular_function	0.046563	0.83329	1	82	12	20790	ENSMUSG00000032812
GO:0032365	intracellular lipid transport	biological_process	0.046563	0.83329	1	82	12	20790	ENSMUSG00000028603
GO:0032372	negative regulation of sterol transport	biological_process	0.046563	0.83329	1	82	12	20790	ENSMUSG00000002985
GO:0032375	negative regulation of cholesterol transport	biological_process	0.046563	0.83329	1	82	12	20790	ENSMUSG00000002985
GO:0032799	low-density lipoprotein receptor particle metabolic process	biological_process	0.046563	0.83329	1	82	12	20790	ENSMUSG00000002985
GO:0034205	beta-amyloid formation	biological_process	0.046563	0.83329	1	82	12	20790	ENSMUSG00000002985
GO:0035358	regulation of peroxisome proliferator activated receptor signaling pathway	biological_process	0.046563	0.83329	1	82	12	20790	ENSMUSG00000030688
GO:0044320	cellular response to leptin stimulus	biological_process	0.046563	0.83329	1	82	12	20790	ENSMUSG00000033831
GO:0048156	tau protein binding	molecular_function	0.046563	0.83329	1	82	12	20790	ENSMUSG00000002985
GO:0055089	fatty acid homeostasis	biological_process	0.046563	0.83329	1	82	12	20790	ENSMUSG00000002985
GO:0055102	lipase inhibitor activity	molecular_function	0.046563	0.83329	1	82	12	20790	ENSMUSG00000032083
GO:0060134	prepulse inhibition	biological_process	0.046563	0.83329	1	82	12	20790	ENSMUSG00000071424
GO:0060333	interferon-gamma-mediated signaling pathway	biological_process	0.046563	0.83329	1	82	12	20790	ENSMUSG00000030895
GO:0070071	proton-transporting two-sector ATPase complex assembly	biological_process	0.046563	0.83329	1	82	12	20790	ENSMUSG00000028307
GO:0098856	intestinal lipid absorption	biological_process	0.046563	0.83329	1	82	12	20790	ENSMUSG00000032083
GO:1902287	semaphorin-plexin signaling pathway involved in axon guidance	biological_process	0.046563	0.83329	1	82	12	20790	ENSMUSG00000030123
GO:0045892	negative regulation of transcription, DNA-templated	biological_process	0.046777	0.83638	9	82	1194	20790	ENSMUSG00000034957,ENSMUSG00000054452,ENSMUSG00000008305,ENSMUSG00000004980,ENSMUSG00000022710,ENSMUSG00000071076,ENSMUSG00000029836,ENSMUSG00000037025,ENSMUSG00000074637
GO:0051240	positive regulation of multicellular organismal process	biological_process	0.047338	0.84567	10	82	1386	20790	ENSMUSG00000028854,ENSMUSG00000028001,ENSMUSG00000034957,ENSMUSG00000002985,ENSMUSG00000045103,ENSMUSG00000074637,ENSMUSG00000033831,ENSMUSG00000037025,ENSMUSG00000037095,ENSMUSG00000071076
GO:2001234	negative regulation of apoptotic signaling pathway	biological_process	0.047538	0.84848	3	82	204	20790	ENSMUSG00000004221,ENSMUSG00000033831,ENSMUSG00000028001
GO:0031100	organ regeneration	biological_process	0.047754	0.84935	2	82	88	20790	ENSMUSG00000032083,ENSMUSG00000028001
GO:0031109	microtubule polymerization or depolymerization	biological_process	0.047754	0.84935	2	82	88	20790	ENSMUSG00000031137,ENSMUSG00000014846
GO:0045778	positive regulation of ossification	biological_process	0.047754	0.84935	2	82	88	20790	ENSMUSG00000034957,ENSMUSG00000071076
GO:1903524	positive regulation of blood circulation	biological_process	0.047754	0.84935	2	82	88	20790	ENSMUSG00000028001,ENSMUSG00000033831
GO:0045934	negative regulation of nucleobase-containing compound metabolic process	biological_process	0.048108	0.85489	10	82	1390	20790	ENSMUSG00000008305,ENSMUSG00000004980,ENSMUSG00000054452,ENSMUSG00000034957,ENSMUSG00000074637,ENSMUSG00000029836,ENSMUSG00000037025,ENSMUSG00000022283,ENSMUSG00000071076,ENSMUSG00000022710
GO:0034613	cellular protein localization	biological_process	0.048302	0.85759	10	82	1391	20790	ENSMUSG00000032812,ENSMUSG00000041845,ENSMUSG00000028603,ENSMUSG00000002365,ENSMUSG00000031137,ENSMUSG00000045103,ENSMUSG00000002985,ENSMUSG00000028854,ENSMUSG00000026417,ENSMUSG00000071424
GO:0008283	cell proliferation	biological_process	0.048665	0.86215	12	82	1784	20790	ENSMUSG00000029554,ENSMUSG00000031137,ENSMUSG00000034957,ENSMUSG00000053333,ENSMUSG00000002985,ENSMUSG00000074637,ENSMUSG00000032083,ENSMUSG00000037095,ENSMUSG00000071076,ENSMUSG00000028600,ENSMUSG00000028967,ENSMUSG00000017493
GO:0002793	positive regulation of peptide secretion	biological_process	0.048729	0.86215	2	82	89	20790	ENSMUSG00000033831,ENSMUSG00000028001
GO:0030175	filopodium	cellular_component	0.048729	0.86215	2	82	89	20790	ENSMUSG00000045103,ENSMUSG00000031137
GO:0038127	ERBB signaling pathway	biological_process	0.048729	0.86215	2	82	89	20790	ENSMUSG00000028967,ENSMUSG00000026417
GO:0030234	enzyme regulator activity	molecular_function	0.049128	0.86846	7	82	840	20790	ENSMUSG00000022868,ENSMUSG00000079012,ENSMUSG00000071178,ENSMUSG00000031137,ENSMUSG00000032812,ENSMUSG00000032083,ENSMUSG00000002985
GO:0000987	core promoter proximal region sequence-specific DNA binding	molecular_function	0.049254	0.86936	4	82	347	20790	ENSMUSG00000037025,ENSMUSG00000034957,ENSMUSG00000029580,ENSMUSG00000071076
GO:0030414	peptidase inhibitor activity	molecular_function	0.049265	0.86936	3	82	207	20790	ENSMUSG00000071178,ENSMUSG00000079012,ENSMUSG00000022868
GO:0030516	regulation of axon extension	biological_process	0.049711	0.87099	2	82	90	20790	ENSMUSG00000030123,ENSMUSG00000002985
GO:0030863	cortical cytoskeleton	cellular_component	0.049711	0.87099	2	82	90	20790	ENSMUSG00000029580,ENSMUSG00000041378
GO:0070727	cellular macromolecule localization	biological_process	0.04987	0.87099	10	82	1399	20790	ENSMUSG00000041845,ENSMUSG00000028603,ENSMUSG00000032812,ENSMUSG00000071424,ENSMUSG00000026417,ENSMUSG00000028854,ENSMUSG00000045103,ENSMUSG00000002985,ENSMUSG00000002365,ENSMUSG00000031137
GO:0001159	core promoter proximal region DNA binding	molecular_function	0.050111	0.87099	4	82	349	20790	ENSMUSG00000037025,ENSMUSG00000029580,ENSMUSG00000071076,ENSMUSG00000034957
GO:0000176	nuclear exosome (RNase complex)	cellular_component	0.050345	0.87099	1	82	13	20790	ENSMUSG00000053333
GO:0002693	positive regulation of cellular extravasation	biological_process	0.050345	0.87099	1	82	13	20790	ENSMUSG00000034845
GO:0010614	negative regulation of cardiac muscle hypertrophy	biological_process	0.050345	0.87099	1	82	13	20790	ENSMUSG00000028967
GO:0010875	positive regulation of cholesterol efflux	biological_process	0.050345	0.87099	1	82	13	20790	ENSMUSG00000002985
GO:0010878	cholesterol storage	biological_process	0.050345	0.87099	1	82	13	20790	ENSMUSG00000020609
GO:0017154	semaphorin receptor activity	molecular_function	0.050345	0.87099	1	82	13	20790	ENSMUSG00000030123
GO:0031953	negative regulation of protein autophosphorylation	biological_process	0.050345	0.87099	1	82	13	20790	ENSMUSG00000028967
GO:0035198	miRNA binding	molecular_function	0.050345	0.87099	1	82	13	20790	ENSMUSG00000074637
GO:0036041	long-chain fatty acid binding	molecular_function	0.050345	0.87099	1	82	13	20790	ENSMUSG00000028603
GO:0042953	lipoprotein transport	biological_process	0.050345	0.87099	1	82	13	20790	ENSMUSG00000020609
GO:0043220	Schmidt-Lanterman incisure	cellular_component	0.050345	0.87099	1	82	13	20790	ENSMUSG00000041378
GO:0044872	lipoprotein localization	biological_process	0.050345	0.87099	1	82	13	20790	ENSMUSG00000020609
GO:0045655	regulation of monocyte differentiation	biological_process	0.050345	0.87099	1	82	13	20790	ENSMUSG00000026542
GO:0071436	sodium ion export	biological_process	0.050345	0.87099	1	82	13	20790	ENSMUSG00000028854
GO:0071871	response to epinephrine	biological_process	0.050345	0.87099	1	82	13	20790	ENSMUSG00000028854
GO:0071941	nitrogen cycle metabolic process	biological_process	0.050345	0.87099	1	82	13	20790	ENSMUSG00000034957
GO:0097090	presynaptic membrane organization	biological_process	0.050345	0.87099	1	82	13	20790	ENSMUSG00000002985
GO:1902285	semaphorin-plexin signaling pathway involved in neuron projection guidance	biological_process	0.050345	0.87099	1	82	13	20790	ENSMUSG00000030123
GO:1902991	regulation of amyloid precursor protein catabolic process	biological_process	0.050345	0.87099	1	82	13	20790	ENSMUSG00000002985
GO:0010631	epithelial cell migration	biological_process	0.050433	0.87176	3	82	209	20790	ENSMUSG00000030123,ENSMUSG00000032083,ENSMUSG00000002985
GO:0001936	regulation of endothelial cell proliferation	biological_process	0.0507	0.87267	2	82	91	20790	ENSMUSG00000037095,ENSMUSG00000002985
GO:0034767	positive regulation of ion transmembrane transport	biological_process	0.0507	0.87267	2	82	91	20790	ENSMUSG00000045103,ENSMUSG00000028854
GO:0042451	purine nucleoside biosynthetic process	biological_process	0.0507	0.87267	2	82	91	20790	ENSMUSG00000037798,ENSMUSG00000003072
GO:0045446	endothelial cell differentiation	biological_process	0.0507	0.87267	2	82	91	20790	ENSMUSG00000045103,ENSMUSG00000041378
GO:0046129	purine ribonucleoside biosynthetic process	biological_process	0.0507	0.87267	2	82	91	20790	ENSMUSG00000003072,ENSMUSG00000037798
GO:1901566	organonitrogen compound biosynthetic process	biological_process	0.050784	0.87337	9	82	1213	20790	ENSMUSG00000037798,ENSMUSG00000002985,ENSMUSG00000045103,ENSMUSG00000034957,ENSMUSG00000003072,ENSMUSG00000032083,ENSMUSG00000049091,ENSMUSG00000044017,ENSMUSG00000062203
GO:0061138	morphogenesis of a branching epithelium	biological_process	0.051022	0.87672	3	82	210	20790	ENSMUSG00000037025,ENSMUSG00000030123,ENSMUSG00000074637
GO:0043168	anion binding	molecular_function	0.051554	0.8851	16	82	2622	20790	ENSMUSG00000030602,ENSMUSG00000037738,ENSMUSG00000074115,ENSMUSG00000032812,ENSMUSG00000032083,ENSMUSG00000049091,ENSMUSG00000041845,ENSMUSG00000007610,ENSMUSG00000029580,ENSMUSG00000002365,ENSMUSG00000002985,ENSMUSG00000037798,ENSMUSG00000028307,ENSMUSG00000020609,ENSMUSG00000062203,ENSMUSG00000028603
GO:0010563	negative regulation of phosphorus metabolic process	biological_process	0.051798	0.88704	5	82	509	20790	ENSMUSG00000037025,ENSMUSG00000035621,ENSMUSG00000045103,ENSMUSG00000002985,ENSMUSG00000028967
GO:0045936	negative regulation of phosphate metabolic process	biological_process	0.051798	0.88704	5	82	509	20790	ENSMUSG00000028967,ENSMUSG00000002985,ENSMUSG00000045103,ENSMUSG00000035621,ENSMUSG00000037025
GO:0072521	purine-containing compound metabolic process	biological_process	0.051798	0.88704	5	82	509	20790	ENSMUSG00000044017,ENSMUSG00000002985,ENSMUSG00000037798,ENSMUSG00000028307,ENSMUSG00000003072
GO:0007165	signal transduction	biological_process	0.051998	0.88971	31	82	5967	20790	ENSMUSG00000037025,ENSMUSG00000044017,ENSMUSG00000074637,ENSMUSG00000017493,ENSMUSG00000031285,ENSMUSG00000019505,ENSMUSG00000034845,ENSMUSG00000028967,ENSMUSG00000008305,ENSMUSG00000071424,ENSMUSG00000026417,ENSMUSG00000004221,ENSMUSG00000045103,ENSMUSG00000002985,ENSMUSG00000043384,ENSMUSG00000030123,ENSMUSG00000033831,ENSMUSG00000041845,ENSMUSG00000037095,ENSMUSG00000032812,ENSMUSG00000030895,…
GO:0090132	epithelium migration	biological_process	0.052211	0.89202	3	82	212	20790	ENSMUSG00000030123,ENSMUSG00000002985,ENSMUSG00000032083
GO:0022892	substrate-specific transporter activity	molecular_function	0.052221	0.89202	8	82	1033	20790	ENSMUSG00000028854,ENSMUSG00000071424,ENSMUSG00000020609,ENSMUSG00000002985,ENSMUSG00000032083,ENSMUSG00000003072,ENSMUSG00000028603,ENSMUSG00000070570
GO:0010558	negative regulation of macromolecule biosynthetic process	biological_process	0.052288	0.89242	10	82	1411	20790	ENSMUSG00000004980,ENSMUSG00000008305,ENSMUSG00000054452,ENSMUSG00000034957,ENSMUSG00000074637,ENSMUSG00000037025,ENSMUSG00000029836,ENSMUSG00000028967,ENSMUSG00000071076,ENSMUSG00000022710
GO:0005215	transporter activity	molecular_function	0.052538	0.89593	9	82	1221	20790	ENSMUSG00000028854,ENSMUSG00000071424,ENSMUSG00000020609,ENSMUSG00000002985,ENSMUSG00000032083,ENSMUSG00000030895,ENSMUSG00000003072,ENSMUSG00000028603,ENSMUSG00000070570
GO:0003705	transcription factor activity, RNA polymerase II distal enhancer sequence-specific binding	molecular_function	0.0527	0.89696	2	82	93	20790	ENSMUSG00000037025,ENSMUSG00000034957
GO:2001237	negative regulation of extrinsic apoptotic signaling pathway	biological_process	0.0527	0.89696	2	82	93	20790	ENSMUSG00000028001,ENSMUSG00000033831
GO:0045861	negative regulation of proteolysis	biological_process	0.052731	0.89696	4	82	355	20790	ENSMUSG00000071178,ENSMUSG00000022868,ENSMUSG00000079012,ENSMUSG00000029554
GO:1903507	negative regulation of nucleic acid-templated transcription	biological_process	0.052982	0.90048	9	82	1223	20790	ENSMUSG00000004980,ENSMUSG00000008305,ENSMUSG00000054452,ENSMUSG00000034957,ENSMUSG00000074637,ENSMUSG00000029836,ENSMUSG00000037025,ENSMUSG00000071076,ENSMUSG00000022710
GO:0050684	regulation of mRNA processing	biological_process	0.053711	0.90977	2	82	94	20790	ENSMUSG00000004980,ENSMUSG00000022283
GO:1901362	organic cyclic compound biosynthetic process	biological_process	0.053958	0.90977	22	82	3937	20790	ENSMUSG00000032812,ENSMUSG00000032083,ENSMUSG00000029836,ENSMUSG00000034957,ENSMUSG00000054452,ENSMUSG00000004980,ENSMUSG00000030602,ENSMUSG00000028854,ENSMUSG00000028603,ENSMUSG00000022710,ENSMUSG00000071076,ENSMUSG00000003072,ENSMUSG00000044017,ENSMUSG00000054160,ENSMUSG00000037025,ENSMUSG00000074637,ENSMUSG00000037798,ENSMUSG00000045103,ENSMUSG00000002985,ENSMUSG00000020609,ENSMUSG00000004221,…
GO:0004857	enzyme inhibitor activity	molecular_function	0.054069	0.90977	4	82	358	20790	ENSMUSG00000022868,ENSMUSG00000079012,ENSMUSG00000071178,ENSMUSG00000032083
GO:0000177	cytoplasmic exosome (RNase complex)	cellular_component	0.054113	0.90977	1	82	14	20790	ENSMUSG00000053333
GO:0000291	nuclear-transcribed mRNA catabolic process, exonucleolytic	biological_process	0.054113	0.90977	1	82	14	20790	ENSMUSG00000053333
GO:0004089	carbonate dehydratase activity	molecular_function	0.054113	0.90977	1	82	14	20790	ENSMUSG00000027559
GO:0005545	1-phosphatidylinositol binding	molecular_function	0.054113	0.90977	1	82	14	20790	ENSMUSG00000002365
GO:0016801	hydrolase activity, acting on ether bonds	molecular_function	0.054113	0.90977	1	82	14	20790	ENSMUSG00000048087
GO:0021984	adenohypophysis development	biological_process	0.054113	0.90977	1	82	14	20790	ENSMUSG00000074637
GO:0090083	regulation of inclusion body assembly	biological_process	0.054113	0.90977	1	82	14	20790	ENSMUSG00000002985
GO:0090533	cation-transporting ATPase complex	cellular_component	0.054113	0.90977	1	82	14	20790	ENSMUSG00000028854
GO:0097038	perinuclear endoplasmic reticulum	cellular_component	0.054113	0.90977	1	82	14	20790	ENSMUSG00000042359
GO:0097320	membrane tubulation	biological_process	0.054113	0.90977	1	82	14	20790	ENSMUSG00000002365
GO:0043085	positive regulation of catalytic activity	biological_process	0.054331	0.91209	9	82	1229	20790	ENSMUSG00000002985,ENSMUSG00000028307,ENSMUSG00000004221,ENSMUSG00000031137,ENSMUSG00000002365,ENSMUSG00000037738,ENSMUSG00000032812,ENSMUSG00000032083,ENSMUSG00000044017
GO:0044428	nuclear part	cellular_component	0.054359	0.91209	20	82	3500	20790	ENSMUSG00000029580,ENSMUSG00000053333,ENSMUSG00000029554,ENSMUSG00000008305,ENSMUSG00000042359,ENSMUSG00000006373,ENSMUSG00000071076,ENSMUSG00000022283,ENSMUSG00000019505,ENSMUSG00000028603,ENSMUSG00000022710,ENSMUSG00000074637,ENSMUSG00000054452,ENSMUSG00000034957,ENSMUSG00000028854,ENSMUSG00000019261,ENSMUSG00000004980,ENSMUSG00000036023,ENSMUSG00000035621,ENSMUSG00000029836
GO:0044802	single-organism membrane organization	biological_process	0.054385	0.91209	6	82	684	20790	ENSMUSG00000026417,ENSMUSG00000028854,ENSMUSG00000028603,ENSMUSG00000002985,ENSMUSG00000002365,ENSMUSG00000031137
GO:0006820	anion transport	biological_process	0.054684	0.91405	5	82	517	20790	ENSMUSG00000032083,ENSMUSG00000002985,ENSMUSG00000070570,ENSMUSG00000028603,ENSMUSG00000030688
GO:0002377	immunoglobulin production	biological_process	0.054728	0.91405	2	82	95	20790	ENSMUSG00000092329,ENSMUSG00000030895
GO:0030674	protein binding, bridging	molecular_function	0.054728	0.91405	2	82	95	20790	ENSMUSG00000028001,ENSMUSG00000033831
GO:0031985	Golgi cisterna	cellular_component	0.054728	0.91405	2	82	95	20790	ENSMUSG00000092329,ENSMUSG00000032812
GO:0090090	negative regulation of canonical Wnt signaling pathway	biological_process	0.054728	0.91405	2	82	95	20790	ENSMUSG00000054452,ENSMUSG00000074637
GO:0031347	regulation of defense response	biological_process	0.055051	0.9187	5	82	518	20790	ENSMUSG00000022868,ENSMUSG00000025909,ENSMUSG00000032083,ENSMUSG00000030895,ENSMUSG00000002985
GO:0051223	regulation of protein transport	biological_process	0.055326	0.92252	6	82	687	20790	ENSMUSG00000032083,ENSMUSG00000037025,ENSMUSG00000028001,ENSMUSG00000035621,ENSMUSG00000028854,ENSMUSG00000033831
GO:0034764	positive regulation of transmembrane transport	biological_process	0.055752	0.92749	2	82	96	20790	ENSMUSG00000028854,ENSMUSG00000045103
GO:0051050	positive regulation of transport	biological_process	0.055842	0.92749	7	82	865	20790	ENSMUSG00000028001,ENSMUSG00000033831,ENSMUSG00000028854,ENSMUSG00000022868,ENSMUSG00000045103,ENSMUSG00000002985,ENSMUSG00000028603
GO:0061136	regulation of proteasomal protein catabolic process	biological_process	0.055856	0.92749	3	82	218	20790	ENSMUSG00000029554,ENSMUSG00000019505,ENSMUSG00000022710
GO:0090130	tissue migration	biological_process	0.055856	0.92749	3	82	218	20790	ENSMUSG00000030123,ENSMUSG00000002985,ENSMUSG00000032083
GO:1902679	negative regulation of RNA biosynthetic process	biological_process	0.056165	0.92749	9	82	1237	20790	ENSMUSG00000071076,ENSMUSG00000022710,ENSMUSG00000074637,ENSMUSG00000029836,ENSMUSG00000037025,ENSMUSG00000054452,ENSMUSG00000034957,ENSMUSG00000008305,ENSMUSG00000004980
GO:0044877	macromolecular complex binding	molecular_function	0.056275	0.92749	10	82	1430	20790	ENSMUSG00000002985,ENSMUSG00000002365,ENSMUSG00000031137,ENSMUSG00000029580,ENSMUSG00000008305,ENSMUSG00000019261,ENSMUSG00000031285,ENSMUSG00000032083,ENSMUSG00000028600,ENSMUSG00000074637
GO:0031234	extrinsic component of cytoplasmic side of plasma membrane	cellular_component	0.056783	0.92749	2	82	97	20790	ENSMUSG00000002365,ENSMUSG00000028967
GO:0060048	cardiac muscle contraction	biological_process	0.056783	0.92749	2	82	97	20790	ENSMUSG00000028854,ENSMUSG00000045103
GO:0098542	defense response to other organism	biological_process	0.056909	0.92749	5	82	523	20790	ENSMUSG00000028001,ENSMUSG00000033831,ENSMUSG00000031722,ENSMUSG00000025909,ENSMUSG00000037071
GO:0015078	hydrogen ion transmembrane transporter activity	molecular_function	0.05782	0.92749	2	82	98	20790	ENSMUSG00000028854,ENSMUSG00000003072
GO:0000289	nuclear-transcribed mRNA poly(A) tail shortening	biological_process	0.057865	0.92749	1	82	15	20790	ENSMUSG00000022283
GO:0002374	cytokine secretion involved in immune response	biological_process	0.057865	0.92749	1	82	15	20790	ENSMUSG00000032083
GO:0002922	positive regulation of humoral immune response	biological_process	0.057865	0.92749	1	82	15	20790	ENSMUSG00000030895
GO:0006700	C21-steroid hormone biosynthetic process	biological_process	0.057865	0.92749	1	82	15	20790	ENSMUSG00000028603
GO:0007250	activation of NF-kappaB-inducing kinase activity	biological_process	0.057865	0.92749	1	82	15	20790	ENSMUSG00000004221
GO:0008143	poly(A) binding	molecular_function	0.057865	0.92749	1	82	15	20790	ENSMUSG00000022283
GO:0008356	asymmetric cell division	biological_process	0.057865	0.92749	1	82	15	20790	ENSMUSG00000031137
GO:0009070	serine family amino acid biosynthetic process	biological_process	0.057865	0.92749	1	82	15	20790	ENSMUSG00000049091
GO:0010369	chromocenter	cellular_component	0.057865	0.92749	1	82	15	20790	ENSMUSG00000029836
GO:0010544	negative regulation of platelet activation	biological_process	0.057865	0.92749	1	82	15	20790	ENSMUSG00000002985
GO:0010586	miRNA metabolic process	biological_process	0.057865	0.92749	1	82	15	20790	ENSMUSG00000053333
GO:0010880	regulation of release of sequestered calcium ion into cytosol by sarcoplasmic reticulum	biological_process	0.057865	0.92749	1	82	15	20790	ENSMUSG00000045103
GO:0014741	negative regulation of muscle hypertrophy	biological_process	0.057865	0.92749	1	82	15	20790	ENSMUSG00000028967
GO:0015114	phosphate ion transmembrane transporter activity	molecular_function	0.057865	0.92749	1	82	15	20790	ENSMUSG00000070570
GO:0015299	solute:proton antiporter activity	molecular_function	0.057865	0.92749	1	82	15	20790	ENSMUSG00000028854
GO:0016075	rRNA catabolic process	biological_process	0.057865	0.92749	1	82	15	20790	ENSMUSG00000053333
GO:0021819	layer formation in cerebral cortex	biological_process	0.057865	0.92749	1	82	15	20790	ENSMUSG00000031285
GO:0030502	negative regulation of bone mineralization	biological_process	0.057865	0.92749	1	82	15	20790	ENSMUSG00000022868
GO:0032506	cytokinetic process	biological_process	0.057865	0.92749	1	82	15	20790	ENSMUSG00000002365
GO:0033270	paranode region of axon	cellular_component	0.057865	0.92749	1	82	15	20790	ENSMUSG00000041378
GO:0035435	phosphate ion transmembrane transport	biological_process	0.057865	0.92749	1	82	15	20790	ENSMUSG00000070570
GO:0042510	regulation of tyrosine phosphorylation of Stat1 protein	biological_process	0.057865	0.92749	1	82	15	20790	ENSMUSG00000030895
GO:0042744	hydrogen peroxide catabolic process	biological_process	0.057865	0.92749	1	82	15	20790	ENSMUSG00000031722
GO:0042975	peroxisome proliferator activated receptor binding	molecular_function	0.057865	0.92749	1	82	15	20790	ENSMUSG00000004221
GO:0043584	nose development	biological_process	0.057865	0.92749	1	82	15	20790	ENSMUSG00000074637
GO:0044241	lipid digestion	biological_process	0.057865	0.92749	1	82	15	20790	ENSMUSG00000032083
GO:0044321	response to leptin	biological_process	0.057865	0.92749	1	82	15	20790	ENSMUSG00000033831
GO:0045603	positive regulation of endothelial cell differentiation	biological_process	0.057865	0.92749	1	82	15	20790	ENSMUSG00000041378
GO:0046500	S-adenosylmethionine metabolic process	biological_process	0.057865	0.92749	1	82	15	20790	ENSMUSG00000037798
GO:0046716	muscle cell cellular homeostasis	biological_process	0.057865	0.92749	1	82	15	20790	ENSMUSG00000045103
GO:0051184	cofactor transporter activity	molecular_function	0.057865	0.92749	1	82	15	20790	ENSMUSG00000030895
GO:0060192	negative regulation of lipase activity	biological_process	0.057865	0.92749	1	82	15	20790	ENSMUSG00000032083
GO:0060314	regulation of ryanodine-sensitive calcium-release channel activity	biological_process	0.057865	0.92749	1	82	15	20790	ENSMUSG00000045103
GO:0071236	cellular response to antibiotic	biological_process	0.057865	0.92749	1	82	15	20790	ENSMUSG00000028854
GO:0098659	inorganic cation import into cell	biological_process	0.057865	0.92749	1	82	15	20790	ENSMUSG00000028854
GO:0099587	inorganic ion import into cell	biological_process	0.057865	0.92749	1	82	15	20790	ENSMUSG00000028854
GO:1900151	regulation of nuclear-transcribed mRNA catabolic process, deadenylation-dependent decay	biological_process	0.057865	0.92749	1	82	15	20790	ENSMUSG00000022283
GO:1900153	positive regulation of nuclear-transcribed mRNA catabolic process, deadenylation-dependent decay	biological_process	0.057865	0.92749	1	82	15	20790	ENSMUSG00000022283
GO:2000811	negative regulation of anoikis	biological_process	0.057865	0.92749	1	82	15	20790	ENSMUSG00000008305
GO:1901698	response to nitrogen compound	biological_process	0.058107	0.93062	7	82	873	20790	ENSMUSG00000028307,ENSMUSG00000071076,ENSMUSG00000028967,ENSMUSG00000071178,ENSMUSG00000028854,ENSMUSG00000079012,ENSMUSG00000028001
GO:0098590	plasma membrane region	cellular_component	0.05926	0.94835	7	82	877	20790	ENSMUSG00000034845,ENSMUSG00000025909,ENSMUSG00000070473,ENSMUSG00000045103,ENSMUSG00000041378,ENSMUSG00000028854,ENSMUSG00000071424
GO:0001763	morphogenesis of a branching structure	biological_process	0.059621	0.95336	3	82	224	20790	ENSMUSG00000037025,ENSMUSG00000030123,ENSMUSG00000074637
GO:0050728	negative regulation of inflammatory response	biological_process	0.059915	0.95732	2	82	100	20790	ENSMUSG00000032083,ENSMUSG00000002985
GO:0008047	enzyme activator activity	molecular_function	0.060556	0.9623	4	82	372	20790	ENSMUSG00000032083,ENSMUSG00000032812,ENSMUSG00000031137,ENSMUSG00000002985
GO:0051707	response to other organism	biological_process	0.060722	0.9623	7	82	882	20790	ENSMUSG00000031722,ENSMUSG00000033831,ENSMUSG00000028001,ENSMUSG00000037071,ENSMUSG00000020609,ENSMUSG00000025909,ENSMUSG00000071076
GO:0032868	response to insulin	biological_process	0.060901	0.9623	3	82	226	20790	ENSMUSG00000028854,ENSMUSG00000028307,ENSMUSG00000028967
GO:0043270	positive regulation of ion transport	biological_process	0.060901	0.9623	3	82	226	20790	ENSMUSG00000028854,ENSMUSG00000045103,ENSMUSG00000002985
GO:0043207	response to external biotic stimulus	biological_process	0.061017	0.9623	7	82	883	20790	ENSMUSG00000020609,ENSMUSG00000037071,ENSMUSG00000025909,ENSMUSG00000071076,ENSMUSG00000031722,ENSMUSG00000033831,ENSMUSG00000028001
GO:0045087	innate immune response	biological_process	0.061123	0.9623	5	82	534	20790	ENSMUSG00000055172,ENSMUSG00000030895,ENSMUSG00000026542,ENSMUSG00000033831,ENSMUSG00000028001
GO:0007409	axonogenesis	biological_process	0.061515	0.9623	4	82	374	20790	ENSMUSG00000030123,ENSMUSG00000002985,ENSMUSG00000031285,ENSMUSG00000031137
GO:2001233	regulation of apoptotic signaling pathway	biological_process	0.061515	0.9623	4	82	374	20790	ENSMUSG00000019505,ENSMUSG00000004221,ENSMUSG00000033831,ENSMUSG00000028001
GO:0002064	epithelial cell development	biological_process	0.061547	0.9623	3	82	227	20790	ENSMUSG00000041378,ENSMUSG00000045103,ENSMUSG00000070473
GO:0001711	endodermal cell fate commitment	biological_process	0.061603	0.9623	1	82	16	20790	ENSMUSG00000074637
GO:0001848	complement binding	molecular_function	0.061603	0.9623	1	82	16	20790	ENSMUSG00000026542
GO:0003299	muscle hypertrophy in response to stress	biological_process	0.061603	0.9623	1	82	16	20790	ENSMUSG00000028967
GO:0006706	steroid catabolic process	biological_process	0.061603	0.9623	1	82	16	20790	ENSMUSG00000002985
GO:0014887	cardiac muscle adaptation	biological_process	0.061603	0.9623	1	82	16	20790	ENSMUSG00000028967
GO:0014898	cardiac muscle hypertrophy in response to stress	biological_process	0.061603	0.9623	1	82	16	20790	ENSMUSG00000028967
GO:0021681	cerebellar granular layer development	biological_process	0.061603	0.9623	1	82	16	20790	ENSMUSG00000071424
GO:0031498	chromatin disassembly	biological_process	0.061603	0.9623	1	82	16	20790	ENSMUSG00000019261
GO:0031983	vesicle lumen	cellular_component	0.061603	0.9623	1	82	16	20790	ENSMUSG00000020609
GO:0034383	low-density lipoprotein particle clearance	biological_process	0.061603	0.9623	1	82	16	20790	ENSMUSG00000020609
GO:0042059	negative regulation of epidermal growth factor receptor signaling pathway	biological_process	0.061603	0.9623	1	82	16	20790	ENSMUSG00000028967
GO:0043092	L-amino acid import	biological_process	0.061603	0.9623	1	82	16	20790	ENSMUSG00000070570
GO:0043218	compact myelin	cellular_component	0.061603	0.9623	1	82	16	20790	ENSMUSG00000041378
GO:0051000	positive regulation of nitric-oxide synthase activity	biological_process	0.061603	0.9623	1	82	16	20790	ENSMUSG00000002985
GO:0051004	regulation of lipoprotein lipase activity	biological_process	0.061603	0.9623	1	82	16	20790	ENSMUSG00000032083
GO:0051532	regulation of NFAT protein import into nucleus	biological_process	0.061603	0.9623	1	82	16	20790	ENSMUSG00000028854
GO:0071257	cellular response to electrical stimulus	biological_process	0.061603	0.9623	1	82	16	20790	ENSMUSG00000028854
GO:0072520	seminiferous tubule development	biological_process	0.061603	0.9623	1	82	16	20790	ENSMUSG00000019505
GO:0098533	ATPase dependent transmembrane transport complex	cellular_component	0.061603	0.9623	1	82	16	20790	ENSMUSG00000028854
GO:2000272	negative regulation of receptor activity	biological_process	0.061603	0.9623	1	82	16	20790	ENSMUSG00000028967
GO:0009991	response to extracellular stimulus	biological_process	0.061907	0.96534	5	82	536	20790	ENSMUSG00000032083,ENSMUSG00000054452,ENSMUSG00000028307,ENSMUSG00000002985,ENSMUSG00000037025
GO:0015031	protein transport	biological_process	0.062021	0.96534	11	82	1654	20790	ENSMUSG00000020609,ENSMUSG00000002985,ENSMUSG00000002365,ENSMUSG00000028854,ENSMUSG00000028001,ENSMUSG00000041845,ENSMUSG00000032083,ENSMUSG00000032812,ENSMUSG00000037025,ENSMUSG00000033831,ENSMUSG00000035621
GO:0002700	regulation of production of molecular mediator of immune response	biological_process	0.062036	0.96534	2	82	102	20790	ENSMUSG00000030895,ENSMUSG00000032083
GO:0030804	positive regulation of cyclic nucleotide biosynthetic process	biological_process	0.062036	0.96534	2	82	102	20790	ENSMUSG00000002985,ENSMUSG00000044017
GO:0035023	regulation of Rho protein signal transduction	biological_process	0.062036	0.96534	2	82	102	20790	ENSMUSG00000002985,ENSMUSG00000032083
GO:0043900	regulation of multi-organism process	biological_process	0.062482	0.97154	4	82	376	20790	ENSMUSG00000025909,ENSMUSG00000002985,ENSMUSG00000037071,ENSMUSG00000026542
GO:0009743	response to carbohydrate	biological_process	0.062847	0.97571	3	82	229	20790	ENSMUSG00000028307,ENSMUSG00000020609,ENSMUSG00000037025
GO:0097191	extrinsic apoptotic signaling pathway	biological_process	0.062847	0.97571	3	82	229	20790	ENSMUSG00000036023,ENSMUSG00000033831,ENSMUSG00000028001
GO:0031327	negative regulation of cellular biosynthetic process	biological_process	0.062976	0.97631	10	82	1460	20790	ENSMUSG00000034957,ENSMUSG00000054452,ENSMUSG00000008305,ENSMUSG00000004980,ENSMUSG00000022710,ENSMUSG00000028967,ENSMUSG00000071076,ENSMUSG00000037025,ENSMUSG00000029836,ENSMUSG00000074637
GO:0032501	multicellular organismal process	biological_process	0.062981	0.97631	36	82	7248	20790	ENSMUSG00000071076,ENSMUSG00000028967,ENSMUSG00000031285,ENSMUSG00000074637,ENSMUSG00000037025,ENSMUSG00000026542,ENSMUSG00000029580,ENSMUSG00000028307,ENSMUSG00000020609,ENSMUSG00000045103,ENSMUSG00000002985,ENSMUSG00000026417,ENSMUSG00000064373,ENSMUSG00000033831,ENSMUSG00000030123,ENSMUSG00000071178,ENSMUSG00000037071,ENSMUSG00000041378,ENSMUSG00000067158,ENSMUSG00000046500,ENSMUSG00000028001,…
GO:0007613	memory	biological_process	0.063106	0.97674	2	82	103	20790	ENSMUSG00000031137,ENSMUSG00000070570
GO:0010811	positive regulation of cell-substrate adhesion	biological_process	0.063106	0.97674	2	82	103	20790	ENSMUSG00000045103,ENSMUSG00000032083
GO:0002682	regulation of immune system process	biological_process	0.063548	0.98283	8	82	1077	20790	ENSMUSG00000029554,ENSMUSG00000026417,ENSMUSG00000055172,ENSMUSG00000026542,ENSMUSG00000034845,ENSMUSG00000032083,ENSMUSG00000025909,ENSMUSG00000030895
GO:0072657	protein localization to membrane	biological_process	0.063949	0.98626	4	82	379	20790	ENSMUSG00000002985,ENSMUSG00000028603,ENSMUSG00000031137,ENSMUSG00000026417
GO:0009163	nucleoside biosynthetic process	biological_process	0.064182	0.98626	2	82	104	20790	ENSMUSG00000037798,ENSMUSG00000003072
GO:0042455	ribonucleoside biosynthetic process	biological_process	0.064182	0.98626	2	82	104	20790	ENSMUSG00000037798,ENSMUSG00000003072
GO:0051591	response to cAMP	biological_process	0.064182	0.98626	2	82	104	20790	ENSMUSG00000028307,ENSMUSG00000071076
GO:1902600	hydrogen ion transmembrane transport	biological_process	0.064182	0.98626	2	82	104	20790	ENSMUSG00000028854,ENSMUSG00000003072
GO:0071363	cellular response to growth factor stimulus	biological_process	0.0647	0.98626	5	82	543	20790	ENSMUSG00000045103,ENSMUSG00000041378,ENSMUSG00000028967,ENSMUSG00000032812,ENSMUSG00000037095
GO:0003924	GTPase activity	molecular_function	0.064821	0.98626	3	82	232	20790	ENSMUSG00000041845,ENSMUSG00000007610,ENSMUSG00000062203
GO:0003158	endothelium development	biological_process	0.065265	0.98626	2	82	105	20790	ENSMUSG00000041378,ENSMUSG00000045103
GO:0004653	polypeptide N-acetylgalactosaminyltransferase activity	molecular_function	0.065326	0.98626	1	82	17	20790	ENSMUSG00000092329
GO:0006656	phosphatidylcholine biosynthetic process	biological_process	0.065326	0.98626	1	82	17	20790	ENSMUSG00000032083
GO:0007141	male meiosis I	biological_process	0.065326	0.98626	1	82	17	20790	ENSMUSG00000019505
GO:0007398	ectoderm development	biological_process	0.065326	0.98626	1	82	17	20790	ENSMUSG00000037025
GO:0008307	structural constituent of muscle	molecular_function	0.065326	0.98626	1	82	17	20790	ENSMUSG00000045103
GO:0016010	dystrophin-associated glycoprotein complex	cellular_component	0.065326	0.98626	1	82	17	20790	ENSMUSG00000045103
GO:0016408	C-acyltransferase activity	molecular_function	0.065326	0.98626	1	82	17	20790	ENSMUSG00000028603
GO:0020027	hemoglobin metabolic process	biological_process	0.065326	0.98626	1	82	17	20790	ENSMUSG00000030895
GO:0030828	positive regulation of cGMP biosynthetic process	biological_process	0.065326	0.98626	1	82	17	20790	ENSMUSG00000002985
GO:0031442	positive regulation of mRNA 3'-end processing	biological_process	0.065326	0.98626	1	82	17	20790	ENSMUSG00000022283
GO:0033178	proton-transporting two-sector ATPase complex, catalytic domain	cellular_component	0.065326	0.98626	1	82	17	20790	ENSMUSG00000003072
GO:0042508	tyrosine phosphorylation of Stat1 protein	biological_process	0.065326	0.98626	1	82	17	20790	ENSMUSG00000030895
GO:0045723	positive regulation of fatty acid biosynthetic process	biological_process	0.065326	0.98626	1	82	17	20790	ENSMUSG00000032083
GO:0046597	negative regulation of viral entry into host cell	biological_process	0.065326	0.98626	1	82	17	20790	ENSMUSG00000026542
GO:0048853	forebrain morphogenesis	biological_process	0.065326	0.98626	1	82	17	20790	ENSMUSG00000074637
GO:0051181	cofactor transport	biological_process	0.065326	0.98626	1	82	17	20790	ENSMUSG00000030895
GO:0051531	NFAT protein import into nucleus	biological_process	0.065326	0.98626	1	82	17	20790	ENSMUSG00000028854
GO:0060788	ectodermal placode formation	biological_process	0.065326	0.98626	1	82	17	20790	ENSMUSG00000074637
GO:0070168	negative regulation of biomineral tissue development	biological_process	0.065326	0.98626	1	82	17	20790	ENSMUSG00000022868
GO:0071696	ectodermal placode development	biological_process	0.065326	0.98626	1	82	17	20790	ENSMUSG00000074637
GO:0071697	ectodermal placode morphogenesis	biological_process	0.065326	0.98626	1	82	17	20790	ENSMUSG00000074637
GO:0090665	glycoprotein complex	cellular_component	0.065326	0.98626	1	82	17	20790	ENSMUSG00000045103
GO:1901032	negative regulation of response to reactive oxygen species	biological_process	0.065326	0.98626	1	82	17	20790	ENSMUSG00000031722
GO:1901185	negative regulation of ERBB signaling pathway	biological_process	0.065326	0.98626	1	82	17	20790	ENSMUSG00000028967
GO:0044089	positive regulation of cellular component biogenesis	biological_process	0.065433	0.98714	4	82	382	20790	ENSMUSG00000032812,ENSMUSG00000032083,ENSMUSG00000002365,ENSMUSG00000002985
GO:0022603	regulation of anatomical structure morphogenesis	biological_process	0.06555	0.98817	7	82	898	20790	ENSMUSG00000030123,ENSMUSG00000037025,ENSMUSG00000002985,ENSMUSG00000031137,ENSMUSG00000032083,ENSMUSG00000037095,ENSMUSG00000032812
GO:0010771	negative regulation of cell morphogenesis involved in differentiation	biological_process	0.066353	0.99731	2	82	106	20790	ENSMUSG00000031137,ENSMUSG00000037025
GO:0030810	positive regulation of nucleotide biosynthetic process	biological_process	0.066353	0.99731	2	82	106	20790	ENSMUSG00000002985,ENSMUSG00000044017
GO:1900373	positive regulation of purine nucleotide biosynthetic process	biological_process	0.066353	0.99731	2	82	106	20790	ENSMUSG00000002985,ENSMUSG00000044017
GO:1901659	glycosyl compound biosynthetic process	biological_process	0.066353	0.99731	2	82	106	20790	ENSMUSG00000037798,ENSMUSG00000003072
GO:0006486	protein glycosylation	biological_process	0.066824	1	3	82	235	20790	ENSMUSG00000071178,ENSMUSG00000036023,ENSMUSG00000092329
GO:0043413	macromolecule glycosylation	biological_process	0.066824	1	3	82	235	20790	ENSMUSG00000071178,ENSMUSG00000036023,ENSMUSG00000092329
GO:0050769	positive regulation of neurogenesis	biological_process	0.066935	1	4	82	385	20790	ENSMUSG00000045103,ENSMUSG00000002985,ENSMUSG00000074637,ENSMUSG00000037025
GO:0051640	organelle localization	biological_process	0.06744	1	4	82	386	20790	ENSMUSG00000029554,ENSMUSG00000004221,ENSMUSG00000045103,ENSMUSG00000019505
GO:0001948	glycoprotein binding	molecular_function	0.067448	1	2	82	107	20790	ENSMUSG00000071178,ENSMUSG00000045103
GO:0019233	sensory perception of pain	biological_process	0.067448	1	2	82	107	20790	ENSMUSG00000028854,ENSMUSG00000046500
GO:0010629	negative regulation of gene expression	biological_process	0.067479	1	10	82	1479	20790	ENSMUSG00000008305,ENSMUSG00000004980,ENSMUSG00000054452,ENSMUSG00000034957,ENSMUSG00000074637,ENSMUSG00000037025,ENSMUSG00000029836,ENSMUSG00000022283,ENSMUSG00000071076,ENSMUSG00000022710
GO:0050727	regulation of inflammatory response	biological_process	0.067498	1	3	82	236	20790	ENSMUSG00000002985,ENSMUSG00000032083,ENSMUSG00000022868
GO:0061134	peptidase regulator activity	molecular_function	0.068175	1	3	82	237	20790	ENSMUSG00000071178,ENSMUSG00000022868,ENSMUSG00000079012
GO:0000070	mitotic sister chromatid segregation	biological_process	0.068549	1	2	82	108	20790	ENSMUSG00000053333,ENSMUSG00000029554
GO:1903311	regulation of mRNA metabolic process	biological_process	0.068549	1	2	82	108	20790	ENSMUSG00000022283,ENSMUSG00000004980
GO:0002719	negative regulation of cytokine production involved in immune response	biological_process	0.069035	1	1	82	18	20790	ENSMUSG00000032083
GO:0010613	positive regulation of cardiac muscle hypertrophy	biological_process	0.069035	1	1	82	18	20790	ENSMUSG00000028854
GO:0014742	positive regulation of muscle hypertrophy	biological_process	0.069035	1	1	82	18	20790	ENSMUSG00000028854
GO:0015813	L-glutamate transport	biological_process	0.069035	1	1	82	18	20790	ENSMUSG00000070570
GO:0019320	hexose catabolic process	biological_process	0.069035	1	1	82	18	20790	ENSMUSG00000028307
GO:0019682	glyceraldehyde-3-phosphate metabolic process	biological_process	0.069035	1	1	82	18	20790	ENSMUSG00000028307
GO:0031527	filopodium membrane	cellular_component	0.069035	1	1	82	18	20790	ENSMUSG00000045103
GO:0032461	positive regulation of protein oligomerization	biological_process	0.069035	1	1	82	18	20790	ENSMUSG00000002365
GO:0032958	inositol phosphate biosynthetic process	biological_process	0.069035	1	1	82	18	20790	ENSMUSG00000028603
GO:0035357	peroxisome proliferator activated receptor signaling pathway	biological_process	0.069035	1	1	82	18	20790	ENSMUSG00000030688
GO:0043090	amino acid import	biological_process	0.069035	1	1	82	18	20790	ENSMUSG00000070570
GO:0050910	detection of mechanical stimulus involved in sensory perception of sound	biological_process	0.069035	1	1	82	18	20790	ENSMUSG00000074637
GO:0070530	K63-linked polyubiquitin binding	molecular_function	0.069035	1	1	82	18	20790	ENSMUSG00000004221
GO:0070884	regulation of calcineurin-NFAT signaling cascade	biological_process	0.069035	1	1	82	18	20790	ENSMUSG00000028854
GO:0097421	liver regeneration	biological_process	0.069035	1	1	82	18	20790	ENSMUSG00000028001
GO:0098644	complex of collagen trimers	cellular_component	0.069035	1	1	82	18	20790	ENSMUSG00000067158
GO:1902236	negative regulation of endoplasmic reticulum stress-induced intrinsic apoptotic signaling pathway	biological_process	0.069035	1	1	82	18	20790	ENSMUSG00000004221
GO:1902931	negative regulation of alcohol biosynthetic process	biological_process	0.069035	1	1	82	18	20790	ENSMUSG00000002985
GO:0010942	positive regulation of cell death	biological_process	0.06923	1	5	82	554	20790	ENSMUSG00000002985,ENSMUSG00000054452,ENSMUSG00000019505,ENSMUSG00000031722,ENSMUSG00000028854
GO:0071375	cellular response to peptide hormone stimulus	biological_process	0.069538	1	3	82	239	20790	ENSMUSG00000028307,ENSMUSG00000028967,ENSMUSG00000028854
GO:1903050	regulation of proteolysis involved in cellular protein catabolic process	biological_process	0.069538	1	3	82	239	20790	ENSMUSG00000029554,ENSMUSG00000022710,ENSMUSG00000019505
GO:0001508	action potential	biological_process	0.069655	1	2	82	109	20790	ENSMUSG00000045103,ENSMUSG00000028854
GO:0060090	binding, bridging	molecular_function	0.069655	1	2	82	109	20790	ENSMUSG00000028001,ENSMUSG00000033831
GO:0040012	regulation of locomotion	biological_process	0.070259	1	6	82	731	20790	ENSMUSG00000030123,ENSMUSG00000026542,ENSMUSG00000034845,ENSMUSG00000028600,ENSMUSG00000002985,ENSMUSG00000041845
GO:0044446	intracellular organelle part	cellular_component	0.070548	1	35	82	7072	20790	ENSMUSG00000053333,ENSMUSG00000004221,ENSMUSG00000042359,ENSMUSG00000008305,ENSMUSG00000029554,ENSMUSG00000028603,ENSMUSG00000019505,ENSMUSG00000022283,ENSMUSG00000057465,ENSMUSG00000034957,ENSMUSG00000054452,ENSMUSG00000031137,ENSMUSG00000004980,ENSMUSG00000019261,ENSMUSG00000028854,ENSMUSG00000070570,ENSMUSG00000014846,ENSMUSG00000024665,ENSMUSG00000074115,ENSMUSG00000029836,ENSMUSG00000035621,…
GO:0070201	regulation of establishment of protein localization	biological_process	0.070624	1	6	82	732	20790	ENSMUSG00000028854,ENSMUSG00000035621,ENSMUSG00000033831,ENSMUSG00000028001,ENSMUSG00000037025,ENSMUSG00000032083
GO:0031638	zymogen activation	biological_process	0.070768	1	2	82	110	20790	ENSMUSG00000033831,ENSMUSG00000028001
GO:0045995	regulation of embryonic development	biological_process	0.070768	1	2	82	110	20790	ENSMUSG00000037025,ENSMUSG00000032083
GO:0070555	response to interleukin-1	biological_process	0.070768	1	2	82	110	20790	ENSMUSG00000054452,ENSMUSG00000033831
GO:0009152	purine ribonucleotide biosynthetic process	biological_process	0.070914	1	3	82	241	20790	ENSMUSG00000002985,ENSMUSG00000003072,ENSMUSG00000044017
GO:0030055	cell-substrate junction	cellular_component	0.071029	1	4	82	393	20790	ENSMUSG00000028854,ENSMUSG00000022283,ENSMUSG00000029580,ENSMUSG00000045103
GO:0030900	forebrain development	biological_process	0.071549	1	4	82	394	20790	ENSMUSG00000074637,ENSMUSG00000031285,ENSMUSG00000019505,ENSMUSG00000031137
GO:0051493	regulation of cytoskeleton organization	biological_process	0.071549	1	4	82	394	20790	ENSMUSG00000041845,ENSMUSG00000032083,ENSMUSG00000032812,ENSMUSG00000031137
GO:0001077	transcriptional activator activity, RNA polymerase II core promoter proximal region sequence-specific binding	molecular_function	0.071606	1	3	82	242	20790	ENSMUSG00000074637,ENSMUSG00000034957,ENSMUSG00000071076
GO:0019722	calcium-mediated signaling	biological_process	0.071886	1	2	82	111	20790	ENSMUSG00000045103,ENSMUSG00000028854
GO:0030801	positive regulation of cyclic nucleotide metabolic process	biological_process	0.071886	1	2	82	111	20790	ENSMUSG00000002985,ENSMUSG00000044017
GO:0000178	exosome (RNase complex)	cellular_component	0.072728	1	1	82	19	20790	ENSMUSG00000053333
GO:0001919	regulation of receptor recycling	biological_process	0.072728	1	1	82	19	20790	ENSMUSG00000032812
GO:0003950	NAD+ ADP-ribosyltransferase activity	molecular_function	0.072728	1	1	82	19	20790	ENSMUSG00000036023
GO:0004970	ionotropic glutamate receptor activity	molecular_function	0.072728	1	1	82	19	20790	ENSMUSG00000071424
GO:0006734	NADH metabolic process	biological_process	0.072728	1	1	82	19	20790	ENSMUSG00000028307
GO:0006883	cellular sodium ion homeostasis	biological_process	0.072728	1	1	82	19	20790	ENSMUSG00000028854
GO:0006972	hyperosmotic response	biological_process	0.072728	1	1	82	19	20790	ENSMUSG00000028967
GO:0010719	negative regulation of epithelial to mesenchymal transition	biological_process	0.072728	1	1	82	19	20790	ENSMUSG00000037025
GO:0010743	regulation of macrophage derived foam cell differentiation	biological_process	0.072728	1	1	82	19	20790	ENSMUSG00000020609
GO:0010803	regulation of tumor necrosis factor-mediated signaling pathway	biological_process	0.072728	1	1	82	19	20790	ENSMUSG00000032083
GO:0010874	regulation of cholesterol efflux	biological_process	0.072728	1	1	82	19	20790	ENSMUSG00000002985
GO:0030825	positive regulation of cGMP metabolic process	biological_process	0.072728	1	1	82	19	20790	ENSMUSG00000002985
GO:0030826	regulation of cGMP biosynthetic process	biological_process	0.072728	1	1	82	19	20790	ENSMUSG00000002985
GO:0030867	rough endoplasmic reticulum membrane	cellular_component	0.072728	1	1	82	19	20790	ENSMUSG00000028307
GO:0035267	NuA4 histone acetyltransferase complex	cellular_component	0.072728	1	1	82	19	20790	ENSMUSG00000029580
GO:0035634	response to stilbenoid	biological_process	0.072728	1	1	82	19	20790	ENSMUSG00000057465
GO:0036120	cellular response to platelet-derived growth factor stimulus	biological_process	0.072728	1	1	82	19	20790	ENSMUSG00000028967
GO:0042162	telomeric DNA binding	molecular_function	0.072728	1	1	82	19	20790	ENSMUSG00000004980
GO:0042533	tumor necrosis factor biosynthetic process	biological_process	0.072728	1	1	82	19	20790	ENSMUSG00000028967
GO:0042534	regulation of tumor necrosis factor biosynthetic process	biological_process	0.072728	1	1	82	19	20790	ENSMUSG00000028967
GO:0042987	amyloid precursor protein catabolic process	biological_process	0.072728	1	1	82	19	20790	ENSMUSG00000002985
GO:0043034	costamere	cellular_component	0.072728	1	1	82	19	20790	ENSMUSG00000045103
GO:0043189	H4/H2A histone acetyltransferase complex	cellular_component	0.072728	1	1	82	19	20790	ENSMUSG00000029580
GO:0044130	negative regulation of growth of symbiont in host	biological_process	0.072728	1	1	82	19	20790	ENSMUSG00000037071
GO:0044146	negative regulation of growth of symbiont involved in interaction with host	biological_process	0.072728	1	1	82	19	20790	ENSMUSG00000037071
GO:0048532	anatomical structure arrangement	biological_process	0.072728	1	1	82	19	20790	ENSMUSG00000045103
GO:0061099	negative regulation of protein tyrosine kinase activity	biological_process	0.072728	1	1	82	19	20790	ENSMUSG00000028967
GO:0070717	poly-purine tract binding	molecular_function	0.072728	1	1	82	19	20790	ENSMUSG00000022283
GO:0070841	inclusion body assembly	biological_process	0.072728	1	1	82	19	20790	ENSMUSG00000002985
GO:1901798	positive regulation of signal transduction by p53 class mediator	biological_process	0.072728	1	1	82	19	20790	ENSMUSG00000019505
GO:1902562	H4 histone acetyltransferase complex	cellular_component	0.072728	1	1	82	19	20790	ENSMUSG00000029580
GO:0070085	glycosylation	biological_process	0.073001	1	3	82	244	20790	ENSMUSG00000036023,ENSMUSG00000071178,ENSMUSG00000092329
GO:0016064	immunoglobulin mediated immune response	biological_process	0.073011	1	2	82	112	20790	ENSMUSG00000030895,ENSMUSG00000055172
GO:0022411	cellular component disassembly	biological_process	0.073123	1	4	82	397	20790	ENSMUSG00000031137,ENSMUSG00000025909,ENSMUSG00000062203,ENSMUSG00000019261
GO:0097305	response to alcohol	biological_process	0.073123	1	4	82	397	20790	ENSMUSG00000029836,ENSMUSG00000028001,ENSMUSG00000028967,ENSMUSG00000027559
GO:0051270	regulation of cellular component movement	biological_process	0.073204	1	6	82	739	20790	ENSMUSG00000030123,ENSMUSG00000032812,ENSMUSG00000034845,ENSMUSG00000028600,ENSMUSG00000041845,ENSMUSG00000002985
GO:0009607	response to biotic stimulus	biological_process	0.073552	1	7	82	923	20790	ENSMUSG00000031722,ENSMUSG00000028001,ENSMUSG00000033831,ENSMUSG00000037071,ENSMUSG00000020609,ENSMUSG00000071076,ENSMUSG00000025909
GO:0046887	positive regulation of hormone secretion	biological_process	0.07414	1	2	82	113	20790	ENSMUSG00000028001,ENSMUSG00000033831
GO:0023061	signal release	biological_process	0.074182	1	4	82	399	20790	ENSMUSG00000028001,ENSMUSG00000033831,ENSMUSG00000035621,ENSMUSG00000037025
GO:0055080	cation homeostasis	biological_process	0.074806	1	5	82	567	20790	ENSMUSG00000030895,ENSMUSG00000045103,ENSMUSG00000070570,ENSMUSG00000002985,ENSMUSG00000028854
GO:0004867	serine-type endopeptidase inhibitor activity	molecular_function	0.075276	1	2	82	114	20790	ENSMUSG00000079012,ENSMUSG00000071178
GO:0019724	B cell mediated immunity	biological_process	0.075276	1	2	82	114	20790	ENSMUSG00000055172,ENSMUSG00000030895
GO:0006996	organelle organization	biological_process	0.075478	1	18	82	3197	20790	ENSMUSG00000041845,ENSMUSG00000014846,ENSMUSG00000070570,ENSMUSG00000025909,ENSMUSG00000032812,ENSMUSG00000032083,ENSMUSG00000034957,ENSMUSG00000031137,ENSMUSG00000028854,ENSMUSG00000019261,ENSMUSG00000022710,ENSMUSG00000028603,ENSMUSG00000019505,ENSMUSG00000037025,ENSMUSG00000053333,ENSMUSG00000002365,ENSMUSG00000029580,ENSMUSG00000029554
GO:0002076	osteoblast development	biological_process	0.076408	1	1	82	20	20790	ENSMUSG00000071076
GO:0002385	mucosal immune response	biological_process	0.076408	1	1	82	20	20790	ENSMUSG00000026417
GO:0005796	Golgi lumen	cellular_component	0.076408	1	1	82	20	20790	ENSMUSG00000092329
GO:0006817	phosphate ion transport	biological_process	0.076408	1	1	82	20	20790	ENSMUSG00000070570
GO:0007263	nitric oxide mediated signal transduction	biological_process	0.076408	1	1	82	20	20790	ENSMUSG00000002985
GO:0010884	positive regulation of lipid storage	biological_process	0.076408	1	1	82	20	20790	ENSMUSG00000020609
GO:0014808	release of sequestered calcium ion into cytosol by sarcoplasmic reticulum	biological_process	0.076408	1	1	82	20	20790	ENSMUSG00000045103
GO:0036119	response to platelet-derived growth factor	biological_process	0.076408	1	1	82	20	20790	ENSMUSG00000028967
GO:0043537	negative regulation of blood vessel endothelial cell migration	biological_process	0.076408	1	1	82	20	20790	ENSMUSG00000002985
GO:0044126	regulation of growth of symbiont in host	biological_process	0.076408	1	1	82	20	20790	ENSMUSG00000037071
GO:0044144	modulation of growth of symbiont involved in interaction with host	biological_process	0.076408	1	1	82	20	20790	ENSMUSG00000037071
GO:0048103	somatic stem cell division	biological_process	0.076408	1	1	82	20	20790	ENSMUSG00000031137
GO:0048670	regulation of collateral sprouting	biological_process	0.076408	1	1	82	20	20790	ENSMUSG00000031137
GO:0051497	negative regulation of stress fiber assembly	biological_process	0.076408	1	1	82	20	20790	ENSMUSG00000032812
GO:0061014	positive regulation of mRNA catabolic process	biological_process	0.076408	1	1	82	20	20790	ENSMUSG00000022283
GO:0071379	cellular response to prostaglandin stimulus	biological_process	0.076408	1	1	82	20	20790	ENSMUSG00000020609
GO:0071542	dopaminergic neuron differentiation	biological_process	0.076408	1	1	82	20	20790	ENSMUSG00000037025
GO:1903514	calcium ion transport from endoplasmic reticulum to cytosol	biological_process	0.076408	1	1	82	20	20790	ENSMUSG00000045103
GO:0043624	cellular protein complex disassembly	biological_process	0.076417	1	2	82	115	20790	ENSMUSG00000062203,ENSMUSG00000031137
GO:0050905	neuromuscular process	biological_process	0.076417	1	2	82	115	20790	ENSMUSG00000071424,ENSMUSG00000074637
GO:1902589	single-organism organelle organization	biological_process	0.076451	1	14	82	2340	20790	ENSMUSG00000031137,ENSMUSG00000002365,ENSMUSG00000053333,ENSMUSG00000029554,ENSMUSG00000019261,ENSMUSG00000028854,ENSMUSG00000019505,ENSMUSG00000025909,ENSMUSG00000032812,ENSMUSG00000032083,ENSMUSG00000070570,ENSMUSG00000014846,ENSMUSG00000041845,ENSMUSG00000022710
GO:0006164	purine nucleotide biosynthetic process	biological_process	0.076539	1	3	82	249	20790	ENSMUSG00000003072,ENSMUSG00000002985,ENSMUSG00000044017
GO:0044712	single-organism catabolic process	biological_process	0.07657	1	7	82	932	20790	ENSMUSG00000020609,ENSMUSG00000028307,ENSMUSG00000002985,ENSMUSG00000025909,ENSMUSG00000032083,ENSMUSG00000031722,ENSMUSG00000029554
GO:0030163	protein catabolic process	biological_process	0.076602	1	6	82	748	20790	ENSMUSG00000029554,ENSMUSG00000002985,ENSMUSG00000020609,ENSMUSG00000022710,ENSMUSG00000019505,ENSMUSG00000002365
GO:0031012	extracellular matrix	cellular_component	0.076864	1	4	82	404	20790	ENSMUSG00000026542,ENSMUSG00000067158,ENSMUSG00000002985,ENSMUSG00000028600
GO:0048858	cell projection morphogenesis	biological_process	0.076985	1	6	82	749	20790	ENSMUSG00000019261,ENSMUSG00000030123,ENSMUSG00000019505,ENSMUSG00000031137,ENSMUSG00000031285,ENSMUSG00000002985
GO:0040013	negative regulation of locomotion	biological_process	0.077256	1	3	82	250	20790	ENSMUSG00000028600,ENSMUSG00000002985,ENSMUSG00000026542
GO:0051146	striated muscle cell differentiation	biological_process	0.077256	1	3	82	250	20790	ENSMUSG00000037738,ENSMUSG00000028854,ENSMUSG00000045103
GO:0097190	apoptotic signaling pathway	biological_process	0.077461	1	5	82	573	20790	ENSMUSG00000004221,ENSMUSG00000019505,ENSMUSG00000036023,ENSMUSG00000028001,ENSMUSG00000033831
GO:0033559	unsaturated fatty acid metabolic process	biological_process	0.077564	1	2	82	116	20790	ENSMUSG00000024665,ENSMUSG00000037071
GO:0050709	negative regulation of protein secretion	biological_process	0.077564	1	2	82	116	20790	ENSMUSG00000032083,ENSMUSG00000035621
GO:0003712	transcription cofactor activity	molecular_function	0.07795	1	4	82	406	20790	ENSMUSG00000034957,ENSMUSG00000054452,ENSMUSG00000071076,ENSMUSG00000008305
GO:0031625	ubiquitin protein ligase binding	molecular_function	0.077976	1	3	82	251	20790	ENSMUSG00000004221,ENSMUSG00000022710,ENSMUSG00000002365
GO:0010951	negative regulation of endopeptidase activity	biological_process	0.078699	1	3	82	252	20790	ENSMUSG00000071178,ENSMUSG00000022868,ENSMUSG00000079012
GO:0001704	formation of primary germ layer	biological_process	0.078716	1	2	82	117	20790	ENSMUSG00000074637,ENSMUSG00000037025
GO:0009260	ribonucleotide biosynthetic process	biological_process	0.079424	1	3	82	253	20790	ENSMUSG00000044017,ENSMUSG00000003072,ENSMUSG00000002985
GO:0018209	peptidyl-serine modification	biological_process	0.079424	1	3	82	253	20790	ENSMUSG00000045103,ENSMUSG00000031285,ENSMUSG00000092329
GO:0021537	telencephalon development	biological_process	0.079424	1	3	82	253	20790	ENSMUSG00000031137,ENSMUSG00000031285,ENSMUSG00000074637
GO:0032269	negative regulation of cellular protein metabolic process	biological_process	0.080009	1	7	82	942	20790	ENSMUSG00000022868,ENSMUSG00000079012,ENSMUSG00000029554,ENSMUSG00000071178,ENSMUSG00000028967,ENSMUSG00000002985,ENSMUSG00000045103
GO:0000175	3'-5'-exoribonuclease activity	molecular_function	0.080073	1	1	82	21	20790	ENSMUSG00000053333
GO:0001106	RNA polymerase II transcription corepressor activity	molecular_function	0.080073	1	1	82	21	20790	ENSMUSG00000008305
GO:0002251	organ or tissue specific immune response	biological_process	0.080073	1	1	82	21	20790	ENSMUSG00000026417
GO:0002691	regulation of cellular extravasation	biological_process	0.080073	1	1	82	21	20790	ENSMUSG00000034845
GO:0005753	mitochondrial proton-transporting ATP synthase complex	cellular_component	0.080073	1	1	82	21	20790	ENSMUSG00000003072
GO:0006471	protein ADP-ribosylation	biological_process	0.080073	1	1	82	21	20790	ENSMUSG00000036023
GO:0007176	regulation of epidermal growth factor-activated receptor activity	biological_process	0.080073	1	1	82	21	20790	ENSMUSG00000028967
GO:0008211	glucocorticoid metabolic process	biological_process	0.080073	1	1	82	21	20790	ENSMUSG00000032083
GO:0010447	response to acidic pH	biological_process	0.080073	1	1	82	21	20790	ENSMUSG00000028854
GO:0010742	macrophage derived foam cell differentiation	biological_process	0.080073	1	1	82	21	20790	ENSMUSG00000020609
GO:0015800	acidic amino acid transport	biological_process	0.080073	1	1	82	21	20790	ENSMUSG00000070570
GO:0021801	cerebral cortex radial glia guided migration	biological_process	0.080073	1	1	82	21	20790	ENSMUSG00000031285
GO:0022030	telencephalon glial cell migration	biological_process	0.080073	1	1	82	21	20790	ENSMUSG00000031285
GO:0023019	signal transduction involved in regulation of gene expression	biological_process	0.080073	1	1	82	21	20790	ENSMUSG00000037025
GO:0034451	centriolar satellite	cellular_component	0.080073	1	1	82	21	20790	ENSMUSG00000028307
GO:0034661	ncRNA catabolic process	biological_process	0.080073	1	1	82	21	20790	ENSMUSG00000053333
GO:0046961	proton-transporting ATPase activity, rotational mechanism	molecular_function	0.080073	1	1	82	21	20790	ENSMUSG00000003072
GO:0071285	cellular response to lithium ion	biological_process	0.080073	1	1	82	21	20790	ENSMUSG00000034957
GO:0071467	cellular response to pH	biological_process	0.080073	1	1	82	21	20790	ENSMUSG00000028854
GO:0071470	cellular response to osmotic stress	biological_process	0.080073	1	1	82	21	20790	ENSMUSG00000028967
GO:0090077	foam cell differentiation	biological_process	0.080073	1	1	82	21	20790	ENSMUSG00000020609
GO:0090208	positive regulation of triglyceride metabolic process	biological_process	0.080073	1	1	82	21	20790	ENSMUSG00000032083
GO:1901385	regulation of voltage-gated calcium channel activity	biological_process	0.080073	1	1	82	21	20790	ENSMUSG00000045103
GO:1902253	regulation of intrinsic apoptotic signaling pathway by p53 class mediator	biological_process	0.080073	1	1	82	21	20790	ENSMUSG00000019505
GO:0045165	cell fate commitment	biological_process	0.080153	1	3	82	254	20790	ENSMUSG00000037025,ENSMUSG00000074637,ENSMUSG00000031137
GO:0046942	carboxylic acid transport	biological_process	0.080153	1	3	82	254	20790	ENSMUSG00000030688,ENSMUSG00000002985,ENSMUSG00000070570
GO:0034655	nucleobase-containing compound catabolic process	biological_process	0.080884	1	3	82	255	20790	ENSMUSG00000053333,ENSMUSG00000022283,ENSMUSG00000062203
GO:0044389	ubiquitin-like protein ligase binding	molecular_function	0.080884	1	3	82	255	20790	ENSMUSG00000004221,ENSMUSG00000022710,ENSMUSG00000002365
GO:0009791	post-embryonic development	biological_process	0.081036	1	2	82	119	20790	ENSMUSG00000064373,ENSMUSG00000020609
GO:0050680	negative regulation of epithelial cell proliferation	biological_process	0.081036	1	2	82	119	20790	ENSMUSG00000002985,ENSMUSG00000074637
GO:0046390	ribose phosphate biosynthetic process	biological_process	0.081619	1	3	82	256	20790	ENSMUSG00000044017,ENSMUSG00000003072,ENSMUSG00000002985
GO:1901214	regulation of neuron death	biological_process	0.081619	1	3	82	256	20790	ENSMUSG00000019505,ENSMUSG00000002985,ENSMUSG00000071424
GO:1901653	cellular response to peptide	biological_process	0.081619	1	3	82	256	20790	ENSMUSG00000028854,ENSMUSG00000028967,ENSMUSG00000028307
GO:0001701	in utero embryonic development	biological_process	0.081813	1	4	82	413	20790	ENSMUSG00000071178,ENSMUSG00000037025,ENSMUSG00000020609,ENSMUSG00000034957
GO:0098771	inorganic ion homeostasis	biological_process	0.081998	1	5	82	583	20790	ENSMUSG00000030895,ENSMUSG00000002985,ENSMUSG00000070570,ENSMUSG00000045103,ENSMUSG00000028854
GO:0000922	spindle pole	cellular_component	0.082205	1	2	82	120	20790	ENSMUSG00000029554,ENSMUSG00000004221
GO:0010977	negative regulation of neuron projection development	biological_process	0.082205	1	2	82	120	20790	ENSMUSG00000031137,ENSMUSG00000002985
GO:0015849	organic acid transport	biological_process	0.082356	1	3	82	257	20790	ENSMUSG00000030688,ENSMUSG00000002985,ENSMUSG00000070570
GO:0030246	carbohydrate binding	molecular_function	0.083097	1	3	82	258	20790	ENSMUSG00000092329,ENSMUSG00000028307,ENSMUSG00000026542
GO:0007167	enzyme linked receptor protein signaling pathway	biological_process	0.083263	1	6	82	765	20790	ENSMUSG00000026417,ENSMUSG00000017493,ENSMUSG00000041378,ENSMUSG00000032812,ENSMUSG00000037095,ENSMUSG00000028967
GO:0007416	synapse assembly	biological_process	0.083378	1	2	82	121	20790	ENSMUSG00000002985,ENSMUSG00000030123
GO:0042383	sarcolemma	cellular_component	0.083378	1	2	82	121	20790	ENSMUSG00000045103,ENSMUSG00000028854
GO:0019900	kinase binding	molecular_function	0.083387	1	5	82	586	20790	ENSMUSG00000035621,ENSMUSG00000028967,ENSMUSG00000031285,ENSMUSG00000041845,ENSMUSG00000034957
GO:0005605	basal lamina	cellular_component	0.083724	1	1	82	22	20790	ENSMUSG00000067158
GO:0016578	histone deubiquitination	biological_process	0.083724	1	1	82	22	20790	ENSMUSG00000022710
GO:0016896	exoribonuclease activity, producing 5'-phosphomonoesters	molecular_function	0.083724	1	1	82	22	20790	ENSMUSG00000053333
GO:0016922	ligand-dependent nuclear receptor binding	molecular_function	0.083724	1	1	82	22	20790	ENSMUSG00000071076
GO:0021952	central nervous system projection neuron axonogenesis	biological_process	0.083724	1	1	82	22	20790	ENSMUSG00000031285
GO:0030539	male genitalia development	biological_process	0.083724	1	1	82	22	20790	ENSMUSG00000074637
GO:0033137	negative regulation of peptidyl-serine phosphorylation	biological_process	0.083724	1	1	82	22	20790	ENSMUSG00000045103
GO:0033561	regulation of water loss via skin	biological_process	0.083724	1	1	82	22	20790	ENSMUSG00000037071
GO:0043567	regulation of insulin-like growth factor receptor signaling pathway	biological_process	0.083724	1	1	82	22	20790	ENSMUSG00000017493
GO:0043586	tongue development	biological_process	0.083724	1	1	82	22	20790	ENSMUSG00000074637
GO:0046365	monosaccharide catabolic process	biological_process	0.083724	1	1	82	22	20790	ENSMUSG00000028307
GO:0048025	negative regulation of mRNA splicing, via spliceosome	biological_process	0.083724	1	1	82	22	20790	ENSMUSG00000004980
GO:0050706	regulation of interleukin-1 beta secretion	biological_process	0.083724	1	1	82	22	20790	ENSMUSG00000032083
GO:0050996	positive regulation of lipid catabolic process	biological_process	0.083724	1	1	82	22	20790	ENSMUSG00000032083
GO:0071870	cellular response to catecholamine stimulus	biological_process	0.083724	1	1	82	22	20790	ENSMUSG00000028854
GO:1901677	phosphate transmembrane transporter activity	molecular_function	0.083724	1	1	82	22	20790	ENSMUSG00000070570
GO:2000113	negative regulation of cellular macromolecule biosynthetic process	biological_process	0.083727	1	9	82	1341	20790	ENSMUSG00000074637,ENSMUSG00000037025,ENSMUSG00000029836,ENSMUSG00000071076,ENSMUSG00000022710,ENSMUSG00000004980,ENSMUSG00000008305,ENSMUSG00000054452,ENSMUSG00000034957
GO:0001664	G-protein coupled receptor binding	molecular_function	0.08384	1	3	82	259	20790	ENSMUSG00000032812,ENSMUSG00000074115,ENSMUSG00000057465
GO:0098791	Golgi subcompartment	cellular_component	0.08384	1	3	82	259	20790	ENSMUSG00000092329,ENSMUSG00000002365,ENSMUSG00000032812
GO:0005795	Golgi stack	cellular_component	0.084557	1	2	82	122	20790	ENSMUSG00000032812,ENSMUSG00000092329
GO:0030178	negative regulation of Wnt signaling pathway	biological_process	0.084557	1	2	82	122	20790	ENSMUSG00000074637,ENSMUSG00000054452
GO:0016042	lipid catabolic process	biological_process	0.084586	1	3	82	260	20790	ENSMUSG00000020609,ENSMUSG00000002985,ENSMUSG00000032083
GO:0043566	structure-specific DNA binding	molecular_function	0.08574	1	2	82	123	20790	ENSMUSG00000074637,ENSMUSG00000029580
GO:0044798	nuclear transcription factor complex	cellular_component	0.08574	1	2	82	123	20790	ENSMUSG00000034957,ENSMUSG00000074637
GO:0006875	cellular metal ion homeostasis	biological_process	0.08577	1	4	82	420	20790	ENSMUSG00000030895,ENSMUSG00000002985,ENSMUSG00000045103,ENSMUSG00000028854
GO:0051494	negative regulation of cytoskeleton organization	biological_process	0.086929	1	2	82	124	20790	ENSMUSG00000032812,ENSMUSG00000031137
GO:1903530	regulation of secretion by cell	biological_process	0.087151	1	5	82	594	20790	ENSMUSG00000033831,ENSMUSG00000035621,ENSMUSG00000028001,ENSMUSG00000037025,ENSMUSG00000032083
GO:0043233	organelle lumen	cellular_component	0.087304	1	19	82	3481	20790	ENSMUSG00000006373,ENSMUSG00000008305,ENSMUSG00000029580,ENSMUSG00000053333,ENSMUSG00000020609,ENSMUSG00000092329,ENSMUSG00000074637,ENSMUSG00000019505,ENSMUSG00000071076,ENSMUSG00000022710,ENSMUSG00000028603,ENSMUSG00000028854,ENSMUSG00000019261,ENSMUSG00000004980,ENSMUSG00000036023,ENSMUSG00000054452,ENSMUSG00000034957,ENSMUSG00000035621,ENSMUSG00000029836
GO:0044212	transcription regulatory region DNA binding	molecular_function	0.087328	1	6	82	775	20790	ENSMUSG00000074637,ENSMUSG00000037025,ENSMUSG00000032812,ENSMUSG00000029580,ENSMUSG00000071076,ENSMUSG00000034957
GO:0004532	exoribonuclease activity	molecular_function	0.08736	1	1	82	23	20790	ENSMUSG00000053333
GO:0008207	C21-steroid hormone metabolic process	biological_process	0.08736	1	1	82	23	20790	ENSMUSG00000028603
GO:0015491	cation:cation antiporter activity	molecular_function	0.08736	1	1	82	23	20790	ENSMUSG00000028854
GO:0016266	O-glycan processing	biological_process	0.08736	1	1	82	23	20790	ENSMUSG00000092329
GO:0021602	cranial nerve morphogenesis	biological_process	0.08736	1	1	82	23	20790	ENSMUSG00000045103
GO:0032232	negative regulation of actin filament bundle assembly	biological_process	0.08736	1	1	82	23	20790	ENSMUSG00000032812
GO:0032770	positive regulation of monooxygenase activity	biological_process	0.08736	1	1	82	23	20790	ENSMUSG00000002985
GO:0035235	ionotropic glutamate receptor signaling pathway	biological_process	0.08736	1	1	82	23	20790	ENSMUSG00000071424
GO:0043954	cellular component maintenance	biological_process	0.08736	1	1	82	23	20790	ENSMUSG00000002985
GO:0044769	ATPase activity, coupled to transmembrane movement of ions, rotational mechanism	molecular_function	0.08736	1	1	82	23	20790	ENSMUSG00000003072
GO:0060076	excitatory synapse	cellular_component	0.08736	1	1	82	23	20790	ENSMUSG00000070570
GO:0061013	regulation of mRNA catabolic process	biological_process	0.08736	1	1	82	23	20790	ENSMUSG00000022283
GO:0070296	sarcoplasmic reticulum calcium ion transport	biological_process	0.08736	1	1	82	23	20790	ENSMUSG00000045103
GO:0071868	cellular response to monoamine stimulus	biological_process	0.08736	1	1	82	23	20790	ENSMUSG00000028854
GO:0097237	cellular response to toxic substance	biological_process	0.08736	1	1	82	23	20790	ENSMUSG00000028854
GO:0000975	regulatory region DNA binding	molecular_function	0.088569	1	6	82	778	20790	ENSMUSG00000037025,ENSMUSG00000074637,ENSMUSG00000034957,ENSMUSG00000029580,ENSMUSG00000071076,ENSMUSG00000032812
GO:0001067	regulatory region nucleic acid binding	molecular_function	0.088985	1	6	82	779	20790	ENSMUSG00000074637,ENSMUSG00000037025,ENSMUSG00000032812,ENSMUSG00000029580,ENSMUSG00000071076,ENSMUSG00000034957
GO:0032990	cell part morphogenesis	biological_process	0.088985	1	6	82	779	20790	ENSMUSG00000019505,ENSMUSG00000031137,ENSMUSG00000031285,ENSMUSG00000002985,ENSMUSG00000019261,ENSMUSG00000030123
GO:0061024	membrane organization	biological_process	0.088985	1	6	82	779	20790	ENSMUSG00000028854,ENSMUSG00000026417,ENSMUSG00000002365,ENSMUSG00000031137,ENSMUSG00000028603,ENSMUSG00000002985
GO:0010466	negative regulation of peptidase activity	biological_process	0.089122	1	3	82	266	20790	ENSMUSG00000071178,ENSMUSG00000022868,ENSMUSG00000079012
GO:0043410	positive regulation of MAPK cascade	biological_process	0.089235	1	4	82	426	20790	ENSMUSG00000028001,ENSMUSG00000033831,ENSMUSG00000074637,ENSMUSG00000017493
GO:0043565	sequence-specific DNA binding	molecular_function	0.089368	1	7	82	968	20790	ENSMUSG00000074637,ENSMUSG00000054160,ENSMUSG00000004980,ENSMUSG00000037025,ENSMUSG00000071076,ENSMUSG00000029580,ENSMUSG00000034957
GO:0045184	establishment of protein localization	biological_process	0.090344	1	11	82	1770	20790	ENSMUSG00000032812,ENSMUSG00000032083,ENSMUSG00000041845,ENSMUSG00000035621,ENSMUSG00000033831,ENSMUSG00000037025,ENSMUSG00000002365,ENSMUSG00000002985,ENSMUSG00000020609,ENSMUSG00000028001,ENSMUSG00000028854
GO:0005923	bicellular tight junction	cellular_component	0.090525	1	2	82	127	20790	ENSMUSG00000070473,ENSMUSG00000041378
GO:0044448	cell cortex part	cellular_component	0.090525	1	2	82	127	20790	ENSMUSG00000029580,ENSMUSG00000041378
GO:0032956	regulation of actin cytoskeleton organization	biological_process	0.090657	1	3	82	268	20790	ENSMUSG00000032812,ENSMUSG00000032083,ENSMUSG00000041845
GO:0002021	response to dietary excess	biological_process	0.090982	1	1	82	24	20790	ENSMUSG00000002985
GO:0005520	insulin-like growth factor binding	molecular_function	0.090982	1	1	82	24	20790	ENSMUSG00000017493
GO:0007184	SMAD protein import into nucleus	biological_process	0.090982	1	1	82	24	20790	ENSMUSG00000032812
GO:0010894	negative regulation of steroid biosynthetic process	biological_process	0.090982	1	1	82	24	20790	ENSMUSG00000002985
GO:0015985	energy coupled proton transport, down electrochemical gradient	biological_process	0.090982	1	1	82	24	20790	ENSMUSG00000003072
GO:0015986	ATP synthesis coupled proton transport	biological_process	0.090982	1	1	82	24	20790	ENSMUSG00000003072
GO:0019068	virion assembly	biological_process	0.090982	1	1	82	24	20790	ENSMUSG00000002985
GO:0036002	pre-mRNA binding	molecular_function	0.090982	1	1	82	24	20790	ENSMUSG00000004980
GO:0044110	growth involved in symbiotic interaction	biological_process	0.090982	1	1	82	24	20790	ENSMUSG00000037071
GO:0044116	growth of symbiont involved in interaction with host	biological_process	0.090982	1	1	82	24	20790	ENSMUSG00000037071
GO:0044117	growth of symbiont in host	biological_process	0.090982	1	1	82	24	20790	ENSMUSG00000037071
GO:0045939	negative regulation of steroid metabolic process	biological_process	0.090982	1	1	82	24	20790	ENSMUSG00000002985
GO:0048668	collateral sprouting	biological_process	0.090982	1	1	82	24	20790	ENSMUSG00000031137
GO:0050435	beta-amyloid metabolic process	biological_process	0.090982	1	1	82	24	20790	ENSMUSG00000002985
GO:0051180	vitamin transport	biological_process	0.090982	1	1	82	24	20790	ENSMUSG00000032083
GO:0060445	branching involved in salivary gland morphogenesis	biological_process	0.090982	1	1	82	24	20790	ENSMUSG00000030123
GO:0007009	plasma membrane organization	biological_process	0.091428	1	3	82	269	20790	ENSMUSG00000028603,ENSMUSG00000002365,ENSMUSG00000031137
GO:0060249	anatomical structure homeostasis	biological_process	0.091428	1	3	82	269	20790	ENSMUSG00000045103,ENSMUSG00000070570,ENSMUSG00000026417
GO:0070160	occluding junction	cellular_component	0.091733	1	2	82	128	20790	ENSMUSG00000041378,ENSMUSG00000070473
GO:0015718	monocarboxylic acid transport	biological_process	0.092947	1	2	82	129	20790	ENSMUSG00000030688,ENSMUSG00000002985
GO:0071248	cellular response to metal ion	biological_process	0.092947	1	2	82	129	20790	ENSMUSG00000034957,ENSMUSG00000071076
GO:0000790	nuclear chromatin	cellular_component	0.09376	1	3	82	272	20790	ENSMUSG00000071076,ENSMUSG00000029580,ENSMUSG00000029836
GO:0031984	organelle subcompartment	cellular_component	0.09376	1	3	82	272	20790	ENSMUSG00000092329,ENSMUSG00000002365,ENSMUSG00000032812
GO:0015081	sodium ion transmembrane transporter activity	molecular_function	0.094165	1	2	82	130	20790	ENSMUSG00000028854,ENSMUSG00000070570
GO:0044262	cellular carbohydrate metabolic process	biological_process	0.094542	1	3	82	273	20790	ENSMUSG00000017493,ENSMUSG00000035621,ENSMUSG00000037025
GO:0071496	cellular response to external stimulus	biological_process	0.094542	1	3	82	273	20790	ENSMUSG00000028307,ENSMUSG00000054452,ENSMUSG00000037025
GO:0002052	positive regulation of neuroblast proliferation	biological_process	0.09459	1	1	82	25	20790	ENSMUSG00000074637
GO:0002089	lens morphogenesis in camera-type eye	biological_process	0.09459	1	1	82	25	20790	ENSMUSG00000074637
GO:0007094	mitotic spindle assembly checkpoint	biological_process	0.09459	1	1	82	25	20790	ENSMUSG00000029554
GO:0021854	hypothalamus development	biological_process	0.09459	1	1	82	25	20790	ENSMUSG00000019505
GO:0030511	positive regulation of transforming growth factor beta receptor signaling pathway	biological_process	0.09459	1	1	82	25	20790	ENSMUSG00000037095
GO:0033173	calcineurin-NFAT signaling cascade	biological_process	0.09459	1	1	82	25	20790	ENSMUSG00000028854
GO:0042036	negative regulation of cytokine biosynthetic process	biological_process	0.09459	1	1	82	25	20790	ENSMUSG00000028967
GO:0045259	proton-transporting ATP synthase complex	cellular_component	0.09459	1	1	82	25	20790	ENSMUSG00000003072
GO:0045880	positive regulation of smoothened signaling pathway	biological_process	0.09459	1	1	82	25	20790	ENSMUSG00000037025
GO:0048786	presynaptic active zone	cellular_component	0.09459	1	1	82	25	20790	ENSMUSG00000070570
GO:0051354	negative regulation of oxidoreductase activity	biological_process	0.09459	1	1	82	25	20790	ENSMUSG00000031722
GO:0051647	nucleus localization	biological_process	0.09459	1	1	82	25	20790	ENSMUSG00000045103
GO:0070412	R-SMAD binding	molecular_function	0.09459	1	1	82	25	20790	ENSMUSG00000032812
GO:0071869	response to catecholamine	biological_process	0.09459	1	1	82	25	20790	ENSMUSG00000028854
GO:0098657	import into cell	biological_process	0.09459	1	1	82	25	20790	ENSMUSG00000028854
GO:1901522	positive regulation of transcription from RNA polymerase II promoter involved in cellular response to chemical stimulus	biological_process	0.09459	1	1	82	25	20790	ENSMUSG00000037025
GO:1903846	positive regulation of cellular response to transforming growth factor beta stimulus	biological_process	0.09459	1	1	82	25	20790	ENSMUSG00000037095
GO:1904667	negative regulation of ubiquitin protein ligase activity	biological_process	0.09459	1	1	82	25	20790	ENSMUSG00000029554
GO:2000249	regulation of actin cytoskeleton reorganization	biological_process	0.09459	1	1	82	25	20790	ENSMUSG00000041845
GO:0001944	vasculature development	biological_process	0.094945	1	5	82	610	20790	ENSMUSG00000030123,ENSMUSG00000028967,ENSMUSG00000037095,ENSMUSG00000002985,ENSMUSG00000020609
GO:0012505	endomembrane system	cellular_component	0.095276	1	18	82	3298	20790	ENSMUSG00000033831,ENSMUSG00000071178,ENSMUSG00000032812,ENSMUSG00000024665,ENSMUSG00000041845,ENSMUSG00000028854,ENSMUSG00000028001,ENSMUSG00000037071,ENSMUSG00000035413,ENSMUSG00000029554,ENSMUSG00000006373,ENSMUSG00000042359,ENSMUSG00000002365,ENSMUSG00000092329,ENSMUSG00000028307,ENSMUSG00000020609,ENSMUSG00000002985,ENSMUSG00000054675
GO:0006732	coenzyme metabolic process	biological_process	0.095327	1	3	82	274	20790	ENSMUSG00000028603,ENSMUSG00000028307,ENSMUSG00000037798
GO:0000819	sister chromatid segregation	biological_process	0.095387	1	2	82	131	20790	ENSMUSG00000029554,ENSMUSG00000053333
GO:0006941	striated muscle contraction	biological_process	0.095387	1	2	82	131	20790	ENSMUSG00000028854,ENSMUSG00000045103
GO:0050792	regulation of viral process	biological_process	0.095387	1	2	82	131	20790	ENSMUSG00000002985,ENSMUSG00000026542
GO:0097306	cellular response to alcohol	biological_process	0.095387	1	2	82	131	20790	ENSMUSG00000028967,ENSMUSG00000029836
GO:0048589	developmental growth	biological_process	0.095443	1	5	82	611	20790	ENSMUSG00000031137,ENSMUSG00000002985,ENSMUSG00000031285,ENSMUSG00000074637,ENSMUSG00000030123
GO:0097367	carbohydrate derivative binding	molecular_function	0.096383	1	13	82	2213	20790	ENSMUSG00000071178,ENSMUSG00000062203,ENSMUSG00000041845,ENSMUSG00000049091,ENSMUSG00000074115,ENSMUSG00000037738,ENSMUSG00000007610,ENSMUSG00000030602,ENSMUSG00000020609,ENSMUSG00000002985,ENSMUSG00000045103,ENSMUSG00000037798,ENSMUSG00000029580
GO:0030802	regulation of cyclic nucleotide biosynthetic process	biological_process	0.096614	1	2	82	132	20790	ENSMUSG00000002985,ENSMUSG00000044017
GO:0045981	positive regulation of nucleotide metabolic process	biological_process	0.096614	1	2	82	132	20790	ENSMUSG00000044017,ENSMUSG00000002985
GO:1900544	positive regulation of purine nucleotide metabolic process	biological_process	0.096614	1	2	82	132	20790	ENSMUSG00000044017,ENSMUSG00000002985
GO:0031981	nuclear lumen	cellular_component	0.096902	1	17	82	3084	20790	ENSMUSG00000053333,ENSMUSG00000029580,ENSMUSG00000006373,ENSMUSG00000008305,ENSMUSG00000028603,ENSMUSG00000022710,ENSMUSG00000071076,ENSMUSG00000019505,ENSMUSG00000074637,ENSMUSG00000034957,ENSMUSG00000054452,ENSMUSG00000036023,ENSMUSG00000004980,ENSMUSG00000028854,ENSMUSG00000019261,ENSMUSG00000029836,ENSMUSG00000035621
GO:0044403	symbiosis, encompassing mutualism through parasitism	biological_process	0.096906	1	3	82	276	20790	ENSMUSG00000026542,ENSMUSG00000037071,ENSMUSG00000002985
GO:0044419	interspecies interaction between organisms	biological_process	0.096906	1	3	82	276	20790	ENSMUSG00000026542,ENSMUSG00000002985,ENSMUSG00000037071
GO:0048471	perinuclear region of cytoplasm	cellular_component	0.096948	1	5	82	614	20790	ENSMUSG00000019261,ENSMUSG00000028854,ENSMUSG00000042359,ENSMUSG00000028307,ENSMUSG00000092329
GO:0045862	positive regulation of proteolysis	biological_process	0.097699	1	3	82	277	20790	ENSMUSG00000037738,ENSMUSG00000002985,ENSMUSG00000002365
GO:0046128	purine ribonucleoside metabolic process	biological_process	0.097699	1	3	82	277	20790	ENSMUSG00000003072,ENSMUSG00000037798,ENSMUSG00000028307
GO:0009986	cell surface	cellular_component	0.097967	1	6	82	800	20790	ENSMUSG00000033831,ENSMUSG00000028854,ENSMUSG00000028001,ENSMUSG00000032083,ENSMUSG00000034845,ENSMUSG00000045103
GO:0007026	negative regulation of microtubule depolymerization	biological_process	0.098184	1	1	82	26	20790	ENSMUSG00000031137
GO:0010543	regulation of platelet activation	biological_process	0.098184	1	1	82	26	20790	ENSMUSG00000002985
GO:0015721	bile acid and bile salt transport	biological_process	0.098184	1	1	82	26	20790	ENSMUSG00000030688
GO:0030224	monocyte differentiation	biological_process	0.098184	1	1	82	26	20790	ENSMUSG00000026542
GO:0045616	regulation of keratinocyte differentiation	biological_process	0.098184	1	1	82	26	20790	ENSMUSG00000028967
GO:0046596	regulation of viral entry into host cell	biological_process	0.098184	1	1	82	26	20790	ENSMUSG00000026542
GO:0050702	interleukin-1 beta secretion	biological_process	0.098184	1	1	82	26	20790	ENSMUSG00000032083
GO:0050704	regulation of interleukin-1 secretion	biological_process	0.098184	1	1	82	26	20790	ENSMUSG00000032083
GO:0050999	regulation of nitric-oxide synthase activity	biological_process	0.098184	1	1	82	26	20790	ENSMUSG00000002985
GO:0071364	cellular response to epidermal growth factor stimulus	biological_process	0.098184	1	1	82	26	20790	ENSMUSG00000028967
GO:1901021	positive regulation of calcium ion transmembrane transporter activity	biological_process	0.098184	1	1	82	26	20790	ENSMUSG00000028854
GO:1901224	positive regulation of NIK/NF-kappaB signaling	biological_process	0.098184	1	1	82	26	20790	ENSMUSG00000004221
GO:1902235	regulation of endoplasmic reticulum stress-induced intrinsic apoptotic signaling pathway	biological_process	0.098184	1	1	82	26	20790	ENSMUSG00000004221
GO:1904666	regulation of ubiquitin protein ligase activity	biological_process	0.098184	1	1	82	26	20790	ENSMUSG00000029554
GO:0031974	membrane-enclosed lumen	cellular_component	0.10009	1	19	82	3544	20790	ENSMUSG00000071076,ENSMUSG00000019505,ENSMUSG00000028603,ENSMUSG00000022710,ENSMUSG00000074637,ENSMUSG00000029580,ENSMUSG00000053333,ENSMUSG00000092329,ENSMUSG00000020609,ENSMUSG00000006373,ENSMUSG00000008305,ENSMUSG00000035621,ENSMUSG00000029836,ENSMUSG00000054452,ENSMUSG00000034957,ENSMUSG00000019261,ENSMUSG00000028854,ENSMUSG00000004980,ENSMUSG00000036023
GO:0045121	membrane raft	cellular_component	0.1001	1	3	82	280	20790	ENSMUSG00000028854,ENSMUSG00000045103,ENSMUSG00000034845
GO:0098857	membrane microdomain	cellular_component	0.1001	1	3	82	280	20790	ENSMUSG00000028854,ENSMUSG00000045103,ENSMUSG00000034845
GO:0015276	ligand-gated ion channel activity	molecular_function	0.10032	1	2	82	135	20790	ENSMUSG00000071424,ENSMUSG00000070570
GO:0022834	ligand-gated channel activity	molecular_function	0.10032	1	2	82	135	20790	ENSMUSG00000071424,ENSMUSG00000070570
GO:0043241	protein complex disassembly	biological_process	0.10032	1	2	82	135	20790	ENSMUSG00000062203,ENSMUSG00000031137
GO:0043433	negative regulation of sequence-specific DNA binding transcription factor activity	biological_process	0.10032	1	2	82	135	20790	ENSMUSG00000022710,ENSMUSG00000037025
GO:0042278	purine nucleoside metabolic process	biological_process	0.1009	1	3	82	281	20790	ENSMUSG00000028307,ENSMUSG00000037798,ENSMUSG00000003072
GO:0009150	purine ribonucleotide metabolic process	biological_process	0.10127	1	4	82	446	20790	ENSMUSG00000044017,ENSMUSG00000028307,ENSMUSG00000002985,ENSMUSG00000003072
GO:0006937	regulation of muscle contraction	biological_process	0.10157	1	2	82	136	20790	ENSMUSG00000028854,ENSMUSG00000045103
GO:0046683	response to organophosphorus	biological_process	0.10157	1	2	82	136	20790	ENSMUSG00000028307,ENSMUSG00000071076
GO:0055067	monovalent inorganic cation homeostasis	biological_process	0.10157	1	2	82	136	20790	ENSMUSG00000070570,ENSMUSG00000028854
GO:0000281	mitotic cytokinesis	biological_process	0.10176	1	1	82	27	20790	ENSMUSG00000002365
GO:0001881	receptor recycling	biological_process	0.10176	1	1	82	27	20790	ENSMUSG00000032812
GO:0001961	positive regulation of cytokine-mediated signaling pathway	biological_process	0.10176	1	1	82	27	20790	ENSMUSG00000030895
GO:0002701	negative regulation of production of molecular mediator of immune response	biological_process	0.10176	1	1	82	27	20790	ENSMUSG00000032083
GO:0008066	glutamate receptor activity	molecular_function	0.10176	1	1	82	27	20790	ENSMUSG00000071424
GO:0010578	regulation of adenylate cyclase activity involved in G-protein coupled receptor signaling pathway	biological_process	0.10176	1	1	82	27	20790	ENSMUSG00000044017
GO:0010579	positive regulation of adenylate cyclase activity involved in G-protein coupled receptor signaling pathway	biological_process	0.10176	1	1	82	27	20790	ENSMUSG00000044017
GO:0015298	solute:cation antiporter activity	molecular_function	0.10176	1	1	82	27	20790	ENSMUSG00000028854
GO:0021697	cerebellar cortex formation	biological_process	0.10176	1	1	82	27	20790	ENSMUSG00000071424
GO:0021904	dorsal/ventral neural tube patterning	biological_process	0.10176	1	1	82	27	20790	ENSMUSG00000037025
GO:0030823	regulation of cGMP metabolic process	biological_process	0.10176	1	1	82	27	20790	ENSMUSG00000002985
GO:0031440	regulation of mRNA 3'-end processing	biological_process	0.10176	1	1	82	27	20790	ENSMUSG00000022283
GO:0032369	negative regulation of lipid transport	biological_process	0.10176	1	1	82	27	20790	ENSMUSG00000002985
GO:0033119	negative regulation of RNA splicing	biological_process	0.10176	1	1	82	27	20790	ENSMUSG00000004980
GO:0045499	chemorepellent activity	molecular_function	0.10176	1	1	82	27	20790	ENSMUSG00000032083
GO:0051491	positive regulation of filopodium assembly	biological_process	0.10176	1	1	82	27	20790	ENSMUSG00000032812
GO:0060760	positive regulation of response to cytokine stimulus	biological_process	0.10176	1	1	82	27	20790	ENSMUSG00000030895
GO:0071173	spindle assembly checkpoint	biological_process	0.10176	1	1	82	27	20790	ENSMUSG00000029554
GO:0071867	response to monoamine	biological_process	0.10176	1	1	82	27	20790	ENSMUSG00000028854
GO:0090503	RNA phosphodiester bond hydrolysis, exonucleolytic	biological_process	0.10176	1	1	82	27	20790	ENSMUSG00000053333
GO:0097009	energy homeostasis	biological_process	0.10176	1	1	82	27	20790	ENSMUSG00000019505
GO:1900026	positive regulation of substrate adhesion-dependent cell spreading	biological_process	0.10176	1	1	82	27	20790	ENSMUSG00000032083
GO:1904427	positive regulation of calcium ion transmembrane transport	biological_process	0.10176	1	1	82	27	20790	ENSMUSG00000028854
GO:0045859	regulation of protein kinase activity	biological_process	0.10257	1	5	82	625	20790	ENSMUSG00000002365,ENSMUSG00000031137,ENSMUSG00000028967,ENSMUSG00000004221,ENSMUSG00000002985
GO:0019897	extrinsic component of plasma membrane	cellular_component	0.10282	1	2	82	137	20790	ENSMUSG00000028967,ENSMUSG00000002365
GO:0030808	regulation of nucleotide biosynthetic process	biological_process	0.10282	1	2	82	137	20790	ENSMUSG00000002985,ENSMUSG00000044017
GO:1900371	regulation of purine nucleotide biosynthetic process	biological_process	0.10282	1	2	82	137	20790	ENSMUSG00000002985,ENSMUSG00000044017
GO:0051962	positive regulation of nervous system development	biological_process	0.10313	1	4	82	449	20790	ENSMUSG00000045103,ENSMUSG00000002985,ENSMUSG00000074637,ENSMUSG00000037025
GO:0005730	nucleolus	cellular_component	0.10331	1	6	82	812	20790	ENSMUSG00000019261,ENSMUSG00000035621,ENSMUSG00000008305,ENSMUSG00000036023,ENSMUSG00000006373,ENSMUSG00000034957
GO:0055086	nucleobase-containing small molecule metabolic process	biological_process	0.10361	1	5	82	627	20790	ENSMUSG00000003072,ENSMUSG00000028307,ENSMUSG00000002985,ENSMUSG00000037798,ENSMUSG00000044017
GO:0000989	transcription factor activity, transcription factor binding	molecular_function	0.10502	1	4	82	452	20790	ENSMUSG00000008305,ENSMUSG00000071076,ENSMUSG00000054452,ENSMUSG00000034957
GO:0022408	negative regulation of cell-cell adhesion	biological_process	0.10533	1	2	82	139	20790	ENSMUSG00000029554,ENSMUSG00000032083
GO:0031348	negative regulation of defense response	biological_process	0.10533	1	2	82	139	20790	ENSMUSG00000032083,ENSMUSG00000002985
GO:0005504	fatty acid binding	molecular_function	0.10533	1	1	82	28	20790	ENSMUSG00000028603
GO:0005719	nuclear euchromatin	cellular_component	0.10533	1	1	82	28	20790	ENSMUSG00000029836
GO:0005790	smooth endoplasmic reticulum	cellular_component	0.10533	1	1	82	28	20790	ENSMUSG00000028307
GO:0031114	regulation of microtubule depolymerization	biological_process	0.10533	1	1	82	28	20790	ENSMUSG00000031137
GO:0036442	hydrogen-exporting ATPase activity	molecular_function	0.10533	1	1	82	28	20790	ENSMUSG00000003072
GO:0045841	negative regulation of mitotic metaphase/anaphase transition	biological_process	0.10533	1	1	82	28	20790	ENSMUSG00000029554
GO:0050850	positive regulation of calcium-mediated signaling	biological_process	0.10533	1	1	82	28	20790	ENSMUSG00000028854
GO:0050892	intestinal absorption	biological_process	0.10533	1	1	82	28	20790	ENSMUSG00000032083
GO:0051452	intracellular pH reduction	biological_process	0.10533	1	1	82	28	20790	ENSMUSG00000070570
GO:0051646	mitochondrion localization	biological_process	0.10533	1	1	82	28	20790	ENSMUSG00000019505
GO:0055090	acylglycerol homeostasis	biological_process	0.10533	1	1	82	28	20790	ENSMUSG00000032083
GO:0070328	triglyceride homeostasis	biological_process	0.10533	1	1	82	28	20790	ENSMUSG00000032083
GO:0071174	mitotic spindle checkpoint	biological_process	0.10533	1	1	82	28	20790	ENSMUSG00000029554
GO:1902100	negative regulation of metaphase/anaphase transition of cell cycle	biological_process	0.10533	1	1	82	28	20790	ENSMUSG00000029554
GO:2000171	negative regulation of dendrite development	biological_process	0.10533	1	1	82	28	20790	ENSMUSG00000002985
GO:0010639	negative regulation of organelle organization	biological_process	0.10578	1	3	82	287	20790	ENSMUSG00000031137,ENSMUSG00000032812,ENSMUSG00000029554
GO:0051656	establishment of organelle localization	biological_process	0.1066	1	3	82	288	20790	ENSMUSG00000029554,ENSMUSG00000004221,ENSMUSG00000019505
GO:0000976	transcription regulatory region sequence-specific DNA binding	molecular_function	0.10675	1	5	82	633	20790	ENSMUSG00000074637,ENSMUSG00000037025,ENSMUSG00000071076,ENSMUSG00000029580,ENSMUSG00000034957
GO:0044270	cellular nitrogen compound catabolic process	biological_process	0.10742	1	3	82	289	20790	ENSMUSG00000022283,ENSMUSG00000053333,ENSMUSG00000062203
GO:0000988	transcription factor activity, protein binding	molecular_function	0.10755	1	4	82	456	20790	ENSMUSG00000054452,ENSMUSG00000071076,ENSMUSG00000034957,ENSMUSG00000008305
GO:0051049	regulation of transport	biological_process	0.10768	1	10	82	1621	20790	ENSMUSG00000045103,ENSMUSG00000002985,ENSMUSG00000028854,ENSMUSG00000028001,ENSMUSG00000028603,ENSMUSG00000032083,ENSMUSG00000037025,ENSMUSG00000035621,ENSMUSG00000033831,ENSMUSG00000022868
GO:0031345	negative regulation of cell projection organization	biological_process	0.10786	1	2	82	141	20790	ENSMUSG00000031137,ENSMUSG00000002985
GO:0043901	negative regulation of multi-organism process	biological_process	0.10786	1	2	82	141	20790	ENSMUSG00000026542,ENSMUSG00000037071
GO:0043066	negative regulation of apoptotic process	biological_process	0.10834	1	6	82	823	20790	ENSMUSG00000008305,ENSMUSG00000028854,ENSMUSG00000033831,ENSMUSG00000028001,ENSMUSG00000004221,ENSMUSG00000002985
GO:0097285	cell-type specific apoptotic process	biological_process	0.10883	1	4	82	458	20790	ENSMUSG00000002985,ENSMUSG00000028001,ENSMUSG00000033831,ENSMUSG00000071424
GO:0001941	postsynaptic membrane organization	biological_process	0.10888	1	1	82	29	20790	ENSMUSG00000002985
GO:0001964	startle response	biological_process	0.10888	1	1	82	29	20790	ENSMUSG00000071424
GO:0007616	long-term memory	biological_process	0.10888	1	1	82	29	20790	ENSMUSG00000070570
GO:0021955	central nervous system neuron axonogenesis	biological_process	0.10888	1	1	82	29	20790	ENSMUSG00000031285
GO:0030325	adrenal gland development	biological_process	0.10888	1	1	82	29	20790	ENSMUSG00000032083
GO:0032459	regulation of protein oligomerization	biological_process	0.10888	1	1	82	29	20790	ENSMUSG00000002365
GO:0033048	negative regulation of mitotic sister chromatid segregation	biological_process	0.10888	1	1	82	29	20790	ENSMUSG00000029554
GO:0038093	Fc receptor signaling pathway	biological_process	0.10888	1	1	82	29	20790	ENSMUSG00000026417
GO:0042168	heme metabolic process	biological_process	0.10888	1	1	82	29	20790	ENSMUSG00000030895
GO:0042982	amyloid precursor protein metabolic process	biological_process	0.10888	1	1	82	29	20790	ENSMUSG00000002985
GO:0045601	regulation of endothelial cell differentiation	biological_process	0.10888	1	1	82	29	20790	ENSMUSG00000041378
GO:0051436	negative regulation of ubiquitin-protein ligase activity involved in mitotic cell cycle	biological_process	0.10888	1	1	82	29	20790	ENSMUSG00000029554
GO:0071354	cellular response to interleukin-6	biological_process	0.10888	1	1	82	29	20790	ENSMUSG00000028001
GO:2000816	negative regulation of mitotic sister chromatid separation	biological_process	0.10888	1	1	82	29	20790	ENSMUSG00000029554
GO:0045935	positive regulation of nucleobase-containing compound metabolic process	biological_process	0.10898	1	10	82	1625	20790	ENSMUSG00000022283,ENSMUSG00000071076,ENSMUSG00000032812,ENSMUSG00000044017,ENSMUSG00000037025,ENSMUSG00000074637,ENSMUSG00000002985,ENSMUSG00000004221,ENSMUSG00000034957,ENSMUSG00000028854
GO:0017038	protein import	biological_process	0.10908	1	3	82	291	20790	ENSMUSG00000002985,ENSMUSG00000032812,ENSMUSG00000028854
GO:0043296	apical junction complex	cellular_component	0.10913	1	2	82	142	20790	ENSMUSG00000041378,ENSMUSG00000070473
GO:0006163	purine nucleotide metabolic process	biological_process	0.10947	1	4	82	459	20790	ENSMUSG00000028307,ENSMUSG00000002985,ENSMUSG00000003072,ENSMUSG00000044017
GO:0009259	ribonucleotide metabolic process	biological_process	0.10947	1	4	82	459	20790	ENSMUSG00000002985,ENSMUSG00000028307,ENSMUSG00000003072,ENSMUSG00000044017
GO:0030334	regulation of cell migration	biological_process	0.10995	1	5	82	639	20790	ENSMUSG00000041845,ENSMUSG00000002985,ENSMUSG00000028600,ENSMUSG00000034845,ENSMUSG00000030123
GO:0046700	heterocycle catabolic process	biological_process	0.11075	1	3	82	293	20790	ENSMUSG00000022283,ENSMUSG00000053333,ENSMUSG00000062203
GO:0009119	ribonucleoside metabolic process	biological_process	0.11158	1	3	82	294	20790	ENSMUSG00000028307,ENSMUSG00000037798,ENSMUSG00000003072
GO:0008016	regulation of heart contraction	biological_process	0.11168	1	2	82	144	20790	ENSMUSG00000045103,ENSMUSG00000028854
GO:0015992	proton transport	biological_process	0.11168	1	2	82	144	20790	ENSMUSG00000003072,ENSMUSG00000028854
GO:0001205	transcriptional activator activity, RNA polymerase II distal enhancer sequence-specific binding	molecular_function	0.11242	1	1	82	30	20790	ENSMUSG00000037025
GO:0002026	regulation of the force of heart contraction	biological_process	0.11242	1	1	82	30	20790	ENSMUSG00000028854
GO:0032965	regulation of collagen biosynthetic process	biological_process	0.11242	1	1	82	30	20790	ENSMUSG00000028967
GO:0033046	negative regulation of sister chromatid segregation	biological_process	0.11242	1	1	82	30	20790	ENSMUSG00000029554
GO:0035794	positive regulation of mitochondrial membrane permeability	biological_process	0.11242	1	1	82	30	20790	ENSMUSG00000028854
GO:0044003	modification by symbiont of host morphology or physiology	biological_process	0.11242	1	1	82	30	20790	ENSMUSG00000026542
GO:0051046	regulation of secretion	biological_process	0.11265	1	5	82	644	20790	ENSMUSG00000037025,ENSMUSG00000028001,ENSMUSG00000035621,ENSMUSG00000033831,ENSMUSG00000032083
GO:0006818	hydrogen transport	biological_process	0.11296	1	2	82	145	20790	ENSMUSG00000028854,ENSMUSG00000003072
GO:0007270	neuron-neuron synaptic transmission	biological_process	0.11296	1	2	82	145	20790	ENSMUSG00000071424,ENSMUSG00000070570
GO:0043069	negative regulation of programmed cell death	biological_process	0.11398	1	6	82	835	20790	ENSMUSG00000002985,ENSMUSG00000004221,ENSMUSG00000028001,ENSMUSG00000033831,ENSMUSG00000028854,ENSMUSG00000008305
GO:0006811	ion transport	biological_process	0.11398	1	9	82	1433	20790	ENSMUSG00000002985,ENSMUSG00000045103,ENSMUSG00000030688,ENSMUSG00000071424,ENSMUSG00000028854,ENSMUSG00000028603,ENSMUSG00000070570,ENSMUSG00000032083,ENSMUSG00000003072
GO:0031032	actomyosin structure organization	biological_process	0.11425	1	2	82	146	20790	ENSMUSG00000032083,ENSMUSG00000032812
GO:2001242	regulation of intrinsic apoptotic signaling pathway	biological_process	0.11425	1	2	82	146	20790	ENSMUSG00000019505,ENSMUSG00000004221
GO:1901701	cellular response to oxygen-containing compound	biological_process	0.11445	1	6	82	836	20790	ENSMUSG00000037025,ENSMUSG00000029836,ENSMUSG00000028854,ENSMUSG00000020609,ENSMUSG00000028307,ENSMUSG00000028967
GO:0009101	glycoprotein biosynthetic process	biological_process	0.11496	1	3	82	298	20790	ENSMUSG00000036023,ENSMUSG00000071178,ENSMUSG00000092329
GO:0007266	Rho protein signal transduction	biological_process	0.11554	1	2	82	147	20790	ENSMUSG00000002985,ENSMUSG00000032083
GO:0031346	positive regulation of cell projection organization	biological_process	0.11581	1	3	82	299	20790	ENSMUSG00000002985,ENSMUSG00000045103,ENSMUSG00000032812
GO:0001580	detection of chemical stimulus involved in sensory perception of bitter taste	biological_process	0.11594	1	1	82	31	20790	ENSMUSG00000026417
GO:0001960	negative regulation of cytokine-mediated signaling pathway	biological_process	0.11594	1	1	82	31	20790	ENSMUSG00000032083
GO:0008045	motor neuron axon guidance	biological_process	0.11594	1	1	82	31	20790	ENSMUSG00000030123
GO:0010226	response to lithium ion	biological_process	0.11594	1	1	82	31	20790	ENSMUSG00000034957
GO:0019894	kinesin binding	molecular_function	0.11594	1	1	82	31	20790	ENSMUSG00000029580
GO:0030225	macrophage differentiation	biological_process	0.11594	1	1	82	31	20790	ENSMUSG00000034957
GO:0031492	nucleosomal DNA binding	molecular_function	0.11594	1	1	82	31	20790	ENSMUSG00000029580
GO:0042304	regulation of fatty acid biosynthetic process	biological_process	0.11594	1	1	82	31	20790	ENSMUSG00000032083
GO:0050701	interleukin-1 secretion	biological_process	0.11594	1	1	82	31	20790	ENSMUSG00000032083
GO:0051439	regulation of ubiquitin-protein ligase activity involved in mitotic cell cycle	biological_process	0.11594	1	1	82	31	20790	ENSMUSG00000029554
GO:0051985	negative regulation of chromosome segregation	biological_process	0.11594	1	1	82	31	20790	ENSMUSG00000029554
GO:0060795	cell fate commitment involved in formation of primary germ layer	biological_process	0.11594	1	1	82	31	20790	ENSMUSG00000074637
GO:0072384	organelle transport along microtubule	biological_process	0.11594	1	1	82	31	20790	ENSMUSG00000019505
GO:1901031	regulation of response to reactive oxygen species	biological_process	0.11594	1	1	82	31	20790	ENSMUSG00000031722
GO:1903792	negative regulation of anion transport	biological_process	0.11594	1	1	82	31	20790	ENSMUSG00000002985
GO:0016071	mRNA metabolic process	biological_process	0.11598	1	4	82	469	20790	ENSMUSG00000022283,ENSMUSG00000053333,ENSMUSG00000062203,ENSMUSG00000004980
GO:0098552	side of membrane	cellular_component	0.11598	1	4	82	469	20790	ENSMUSG00000028967,ENSMUSG00000002365,ENSMUSG00000028001,ENSMUSG00000033831
GO:0045596	negative regulation of cell differentiation	biological_process	0.11648	1	5	82	651	20790	ENSMUSG00000074637,ENSMUSG00000037025,ENSMUSG00000026542,ENSMUSG00000031137,ENSMUSG00000002985
GO:0019693	ribose phosphate metabolic process	biological_process	0.11664	1	4	82	470	20790	ENSMUSG00000028307,ENSMUSG00000002985,ENSMUSG00000003072,ENSMUSG00000044017
GO:0007178	transmembrane receptor protein serine/threonine kinase signaling pathway	biological_process	0.11751	1	3	82	301	20790	ENSMUSG00000037095,ENSMUSG00000032812,ENSMUSG00000041378
GO:1902580	single-organism cellular localization	biological_process	0.11797	1	7	82	1039	20790	ENSMUSG00000028854,ENSMUSG00000026417,ENSMUSG00000019505,ENSMUSG00000031137,ENSMUSG00000032812,ENSMUSG00000002985,ENSMUSG00000028603
GO:0001764	neuron migration	biological_process	0.11813	1	2	82	149	20790	ENSMUSG00000031285,ENSMUSG00000031137
GO:0010628	positive regulation of gene expression	biological_process	0.11903	1	10	82	1655	20790	ENSMUSG00000028854,ENSMUSG00000008305,ENSMUSG00000004221,ENSMUSG00000034957,ENSMUSG00000020609,ENSMUSG00000074637,ENSMUSG00000037025,ENSMUSG00000022283,ENSMUSG00000071076,ENSMUSG00000032812
GO:0009165	nucleotide biosynthetic process	biological_process	0.11923	1	3	82	303	20790	ENSMUSG00000044017,ENSMUSG00000002985,ENSMUSG00000003072
GO:0060041	retina development in camera-type eye	biological_process	0.11943	1	2	82	150	20790	ENSMUSG00000070570,ENSMUSG00000074637
GO:0071241	cellular response to inorganic substance	biological_process	0.11943	1	2	82	150	20790	ENSMUSG00000034957,ENSMUSG00000071076
GO:0000578	embryonic axis specification	biological_process	0.11945	1	1	82	32	20790	ENSMUSG00000037025
GO:0001702	gastrulation with mouth forming second	biological_process	0.11945	1	1	82	32	20790	ENSMUSG00000037025
GO:0004683	calmodulin-dependent protein kinase activity	molecular_function	0.11945	1	1	82	32	20790	ENSMUSG00000031285
GO:0005547	phosphatidylinositol-3,4,5-trisphosphate binding	molecular_function	0.11945	1	1	82	32	20790	ENSMUSG00000032812
GO:0006182	cGMP biosynthetic process	biological_process	0.11945	1	1	82	32	20790	ENSMUSG00000002985
GO:0008376	acetylgalactosaminyltransferase activity	molecular_function	0.11945	1	1	82	32	20790	ENSMUSG00000092329
GO:0017080	sodium channel regulator activity	molecular_function	0.11945	1	1	82	32	20790	ENSMUSG00000031137
GO:0042181	ketone biosynthetic process	biological_process	0.11945	1	1	82	32	20790	ENSMUSG00000028603
GO:0045851	pH reduction	biological_process	0.11945	1	1	82	32	20790	ENSMUSG00000070570
GO:0046688	response to copper ion	biological_process	0.11945	1	1	82	32	20790	ENSMUSG00000028307
GO:0050686	negative regulation of mRNA processing	biological_process	0.11945	1	1	82	32	20790	ENSMUSG00000004980
GO:0050974	detection of mechanical stimulus involved in sensory perception	biological_process	0.11945	1	1	82	32	20790	ENSMUSG00000074637
GO:0070849	response to epidermal growth factor	biological_process	0.11945	1	1	82	32	20790	ENSMUSG00000028967
GO:1900408	negative regulation of cellular response to oxidative stress	biological_process	0.11945	1	1	82	32	20790	ENSMUSG00000031722
GO:1902883	negative regulation of response to oxidative stress	biological_process	0.11945	1	1	82	32	20790	ENSMUSG00000031722
GO:1990837	sequence-specific double-stranded DNA binding	molecular_function	0.11982	1	5	82	657	20790	ENSMUSG00000029580,ENSMUSG00000071076,ENSMUSG00000034957,ENSMUSG00000074637,ENSMUSG00000037025
GO:0019439	aromatic compound catabolic process	biological_process	0.12009	1	3	82	304	20790	ENSMUSG00000022283,ENSMUSG00000053333,ENSMUSG00000062203
GO:0046483	heterocycle metabolic process	biological_process	0.12019	1	26	82	5249	20790	ENSMUSG00000032812,ENSMUSG00000030895,ENSMUSG00000029836,ENSMUSG00000054452,ENSMUSG00000034957,ENSMUSG00000028854,ENSMUSG00000030602,ENSMUSG00000004980,ENSMUSG00000036023,ENSMUSG00000071076,ENSMUSG00000022283,ENSMUSG00000003072,ENSMUSG00000022710,ENSMUSG00000074637,ENSMUSG00000062203,ENSMUSG00000037025,ENSMUSG00000054160,ENSMUSG00000044017,ENSMUSG00000004221,ENSMUSG00000028307,ENSMUSG00000002985,…
GO:0009059	macromolecule biosynthetic process	biological_process	0.1204	1	23	82	4551	20790	ENSMUSG00000030602,ENSMUSG00000028854,ENSMUSG00000036023,ENSMUSG00000004980,ENSMUSG00000054452,ENSMUSG00000034957,ENSMUSG00000029836,ENSMUSG00000071178,ENSMUSG00000032083,ENSMUSG00000032812,ENSMUSG00000008305,ENSMUSG00000002985,ENSMUSG00000045103,ENSMUSG00000020609,ENSMUSG00000092329,ENSMUSG00000004221,ENSMUSG00000062203,ENSMUSG00000074637,ENSMUSG00000054160,ENSMUSG00000037025,ENSMUSG00000071076,…
GO:0001726	ruffle	cellular_component	0.12073	1	2	82	151	20790	ENSMUSG00000025909,ENSMUSG00000002365
GO:0005516	calmodulin binding	molecular_function	0.12073	1	2	82	151	20790	ENSMUSG00000031285,ENSMUSG00000028854
GO:0019827	stem cell population maintenance	biological_process	0.12073	1	2	82	151	20790	ENSMUSG00000074637,ENSMUSG00000053333
GO:1901564	organonitrogen compound metabolic process	biological_process	0.12131	1	11	82	1873	20790	ENSMUSG00000030895,ENSMUSG00000049091,ENSMUSG00000032083,ENSMUSG00000003072,ENSMUSG00000044017,ENSMUSG00000062203,ENSMUSG00000028307,ENSMUSG00000034957,ENSMUSG00000045103,ENSMUSG00000002985,ENSMUSG00000037798
GO:0007015	actin filament organization	biological_process	0.12182	1	3	82	306	20790	ENSMUSG00000032812,ENSMUSG00000032083,ENSMUSG00000041845
GO:0051093	negative regulation of developmental process	biological_process	0.12221	1	6	82	852	20790	ENSMUSG00000031137,ENSMUSG00000002985,ENSMUSG00000074637,ENSMUSG00000022868,ENSMUSG00000026542,ENSMUSG00000037025
GO:0031410	cytoplasmic vesicle	cellular_component	0.12235	1	7	82	1049	20790	ENSMUSG00000032812,ENSMUSG00000032083,ENSMUSG00000002365,ENSMUSG00000070570,ENSMUSG00000028001,ENSMUSG00000048087,ENSMUSG00000033831
GO:0034109	homotypic cell-cell adhesion	biological_process	0.12266	1	4	82	479	20790	ENSMUSG00000029554,ENSMUSG00000033831,ENSMUSG00000028001,ENSMUSG00000029580
GO:0048667	cell morphogenesis involved in neuron differentiation	biological_process	0.12266	1	4	82	479	20790	ENSMUSG00000031285,ENSMUSG00000002985,ENSMUSG00000031137,ENSMUSG00000030123
GO:0009116	nucleoside metabolic process	biological_process	0.12269	1	3	82	307	20790	ENSMUSG00000003072,ENSMUSG00000028307,ENSMUSG00000037798
GO:0043235	receptor complex	cellular_component	0.12269	1	3	82	307	20790	ENSMUSG00000030123,ENSMUSG00000071424,ENSMUSG00000026417
GO:1901293	nucleoside phosphate biosynthetic process	biological_process	0.12269	1	3	82	307	20790	ENSMUSG00000044017,ENSMUSG00000003072,ENSMUSG00000002985
GO:0000062	fatty-acyl-CoA binding	molecular_function	0.12295	1	1	82	33	20790	ENSMUSG00000028603
GO:0001782	B cell homeostasis	biological_process	0.12295	1	1	82	33	20790	ENSMUSG00000004221
GO:0001937	negative regulation of endothelial cell proliferation	biological_process	0.12295	1	1	82	33	20790	ENSMUSG00000002985
GO:0002920	regulation of humoral immune response	biological_process	0.12295	1	1	82	33	20790	ENSMUSG00000030895
GO:0005201	extracellular matrix structural constituent	molecular_function	0.12295	1	1	82	33	20790	ENSMUSG00000067158
GO:0005720	nuclear heterochromatin	cellular_component	0.12295	1	1	82	33	20790	ENSMUSG00000029836
GO:0010494	cytoplasmic stress granule	cellular_component	0.12295	1	1	82	33	20790	ENSMUSG00000022283
GO:0021799	cerebral cortex radially oriented cell migration	biological_process	0.12295	1	1	82	33	20790	ENSMUSG00000031285
GO:0034694	response to prostaglandin	biological_process	0.12295	1	1	82	33	20790	ENSMUSG00000020609
GO:0048009	insulin-like growth factor receptor signaling pathway	biological_process	0.12295	1	1	82	33	20790	ENSMUSG00000017493
GO:0048665	neuron fate specification	biological_process	0.12295	1	1	82	33	20790	ENSMUSG00000037025
GO:0050685	positive regulation of mRNA processing	biological_process	0.12295	1	1	82	33	20790	ENSMUSG00000022283
GO:0060487	lung epithelial cell differentiation	biological_process	0.12295	1	1	82	33	20790	ENSMUSG00000037025
GO:0009898	cytoplasmic side of plasma membrane	cellular_component	0.12335	1	2	82	153	20790	ENSMUSG00000002365,ENSMUSG00000028967
GO:0017157	regulation of exocytosis	biological_process	0.12335	1	2	82	153	20790	ENSMUSG00000033831,ENSMUSG00000028001
GO:0030799	regulation of cyclic nucleotide metabolic process	biological_process	0.12335	1	2	82	153	20790	ENSMUSG00000044017,ENSMUSG00000002985
GO:0052652	cyclic purine nucleotide metabolic process	biological_process	0.12335	1	2	82	153	20790	ENSMUSG00000002985,ENSMUSG00000044017
GO:0042127	regulation of cell proliferation	biological_process	0.12352	1	9	82	1459	20790	ENSMUSG00000002985,ENSMUSG00000053333,ENSMUSG00000034957,ENSMUSG00000029554,ENSMUSG00000071076,ENSMUSG00000028600,ENSMUSG00000028967,ENSMUSG00000037095,ENSMUSG00000074637
GO:0003012	muscle system process	biological_process	0.12356	1	3	82	308	20790	ENSMUSG00000045103,ENSMUSG00000028967,ENSMUSG00000028854
GO:0048871	multicellular organismal homeostasis	biological_process	0.12443	1	3	82	309	20790	ENSMUSG00000019505,ENSMUSG00000037071,ENSMUSG00000026417
GO:0009628	response to abiotic stimulus	biological_process	0.12457	1	7	82	1054	20790	ENSMUSG00000070473,ENSMUSG00000045103,ENSMUSG00000031285,ENSMUSG00000071076,ENSMUSG00000028967,ENSMUSG00000074637,ENSMUSG00000028854
GO:0009190	cyclic nucleotide biosynthetic process	biological_process	0.12467	1	2	82	154	20790	ENSMUSG00000002985,ENSMUSG00000044017
GO:0050796	regulation of insulin secretion	biological_process	0.12467	1	2	82	154	20790	ENSMUSG00000035621,ENSMUSG00000037025
GO:0098727	maintenance of cell number	biological_process	0.12467	1	2	82	154	20790	ENSMUSG00000053333,ENSMUSG00000074637
GO:0005802	trans-Golgi network	cellular_component	0.12599	1	2	82	155	20790	ENSMUSG00000032812,ENSMUSG00000002365
GO:0050866	negative regulation of cell activation	biological_process	0.12599	1	2	82	155	20790	ENSMUSG00000002985,ENSMUSG00000029554
GO:0048638	regulation of developmental growth	biological_process	0.12618	1	3	82	311	20790	ENSMUSG00000030123,ENSMUSG00000002985,ENSMUSG00000031137
GO:0002714	positive regulation of B cell mediated immunity	biological_process	0.12643	1	1	82	34	20790	ENSMUSG00000030895
GO:0002891	positive regulation of immunoglobulin mediated immune response	biological_process	0.12643	1	1	82	34	20790	ENSMUSG00000030895
GO:0004177	aminopeptidase activity	molecular_function	0.12643	1	1	82	34	20790	ENSMUSG00000039263
GO:0007143	female meiotic division	biological_process	0.12643	1	1	82	34	20790	ENSMUSG00000019505
GO:0014072	response to isoquinoline alkaloid	biological_process	0.12643	1	1	82	34	20790	ENSMUSG00000028001
GO:0030851	granulocyte differentiation	biological_process	0.12643	1	1	82	34	20790	ENSMUSG00000034957
GO:0040019	positive regulation of embryonic development	biological_process	0.12643	1	1	82	34	20790	ENSMUSG00000037025
GO:0043278	response to morphine	biological_process	0.12643	1	1	82	34	20790	ENSMUSG00000028001
GO:0043647	inositol phosphate metabolic process	biological_process	0.12643	1	1	82	34	20790	ENSMUSG00000028603
GO:0045923	positive regulation of fatty acid metabolic process	biological_process	0.12643	1	1	82	34	20790	ENSMUSG00000032083
GO:0046579	positive regulation of Ras protein signal transduction	biological_process	0.12643	1	1	82	34	20790	ENSMUSG00000032083
GO:0048016	inositol phosphate-mediated signaling	biological_process	0.12643	1	1	82	34	20790	ENSMUSG00000028854
GO:0060479	lung cell differentiation	biological_process	0.12643	1	1	82	34	20790	ENSMUSG00000037025
GO:0070830	bicellular tight junction assembly	biological_process	0.12643	1	1	82	34	20790	ENSMUSG00000070473
GO:0086001	cardiac muscle cell action potential	biological_process	0.12643	1	1	82	34	20790	ENSMUSG00000045103
GO:0090207	regulation of triglyceride metabolic process	biological_process	0.12643	1	1	82	34	20790	ENSMUSG00000032083
GO:0098900	regulation of action potential	biological_process	0.12643	1	1	82	34	20790	ENSMUSG00000028854
GO:0032970	regulation of actin filament-based process	biological_process	0.12706	1	3	82	312	20790	ENSMUSG00000032083,ENSMUSG00000032812,ENSMUSG00000041845
GO:0061351	neural precursor cell proliferation	biological_process	0.12731	1	2	82	156	20790	ENSMUSG00000031137,ENSMUSG00000074637
GO:1904062	regulation of cation transmembrane transport	biological_process	0.12731	1	2	82	156	20790	ENSMUSG00000045103,ENSMUSG00000028854
GO:0007267	cell-cell signaling	biological_process	0.12769	1	6	82	863	20790	ENSMUSG00000037025,ENSMUSG00000071424,ENSMUSG00000035621,ENSMUSG00000033831,ENSMUSG00000028001,ENSMUSG00000070570
GO:0006725	cellular aromatic compound metabolic process	biological_process	0.12773	1	26	82	5285	20790	ENSMUSG00000071076,ENSMUSG00000022283,ENSMUSG00000003072,ENSMUSG00000022710,ENSMUSG00000062203,ENSMUSG00000074637,ENSMUSG00000054160,ENSMUSG00000044017,ENSMUSG00000037025,ENSMUSG00000053333,ENSMUSG00000045103,ENSMUSG00000002985,ENSMUSG00000037798,ENSMUSG00000004221,ENSMUSG00000028307,ENSMUSG00000007610,ENSMUSG00000008305,ENSMUSG00000030895,ENSMUSG00000032812,ENSMUSG00000029836,ENSMUSG00000054452,…
GO:2000145	regulation of cell motility	biological_process	0.12778	1	5	82	671	20790	ENSMUSG00000030123,ENSMUSG00000028600,ENSMUSG00000034845,ENSMUSG00000041845,ENSMUSG00000002985
GO:0032880	regulation of protein localization	biological_process	0.1282	1	6	82	864	20790	ENSMUSG00000032083,ENSMUSG00000028854,ENSMUSG00000035621,ENSMUSG00000033831,ENSMUSG00000028001,ENSMUSG00000037025
GO:0070374	positive regulation of ERK1 and ERK2 cascade	biological_process	0.12863	1	2	82	157	20790	ENSMUSG00000033831,ENSMUSG00000028001
GO:0048514	blood vessel morphogenesis	biological_process	0.12951	1	4	82	489	20790	ENSMUSG00000030123,ENSMUSG00000002985,ENSMUSG00000020609,ENSMUSG00000037095
GO:0000791	euchromatin	cellular_component	0.1299	1	1	82	35	20790	ENSMUSG00000029836
GO:0002639	positive regulation of immunoglobulin production	biological_process	0.1299	1	1	82	35	20790	ENSMUSG00000030895
GO:0010712	regulation of collagen metabolic process	biological_process	0.1299	1	1	82	35	20790	ENSMUSG00000028967
GO:0031952	regulation of protein autophosphorylation	biological_process	0.1299	1	1	82	35	20790	ENSMUSG00000028967
GO:0032781	positive regulation of ATPase activity	biological_process	0.1299	1	1	82	35	20790	ENSMUSG00000028307
GO:0046470	phosphatidylcholine metabolic process	biological_process	0.1299	1	1	82	35	20790	ENSMUSG00000032083
GO:0048841	regulation of axon extension involved in axon guidance	biological_process	0.1299	1	1	82	35	20790	ENSMUSG00000030123
GO:0048854	brain morphogenesis	biological_process	0.1299	1	1	82	35	20790	ENSMUSG00000074637
GO:0071526	semaphorin-plexin signaling pathway	biological_process	0.1299	1	1	82	35	20790	ENSMUSG00000030123
GO:1902692	regulation of neuroblast proliferation	biological_process	0.1299	1	1	82	35	20790	ENSMUSG00000074637
GO:0072089	stem cell proliferation	biological_process	0.12996	1	2	82	158	20790	ENSMUSG00000031137,ENSMUSG00000074637
GO:2001236	regulation of extrinsic apoptotic signaling pathway	biological_process	0.12996	1	2	82	158	20790	ENSMUSG00000033831,ENSMUSG00000028001
GO:0031328	positive regulation of cellular biosynthetic process	biological_process	0.13067	1	10	82	1688	20790	ENSMUSG00000044017,ENSMUSG00000037025,ENSMUSG00000074637,ENSMUSG00000071076,ENSMUSG00000032812,ENSMUSG00000032083,ENSMUSG00000028854,ENSMUSG00000002985,ENSMUSG00000004221,ENSMUSG00000034957
GO:0098589	membrane region	cellular_component	0.13089	1	7	82	1068	20790	ENSMUSG00000041378,ENSMUSG00000070473,ENSMUSG00000045103,ENSMUSG00000025909,ENSMUSG00000034845,ENSMUSG00000071424,ENSMUSG00000028854
GO:0003714	transcription corepressor activity	molecular_function	0.1313	1	2	82	159	20790	ENSMUSG00000054452,ENSMUSG00000008305
GO:0043393	regulation of protein binding	biological_process	0.1313	1	2	82	159	20790	ENSMUSG00000054452,ENSMUSG00000030123
GO:0001667	ameboidal-type cell migration	biological_process	0.13149	1	3	82	317	20790	ENSMUSG00000032083,ENSMUSG00000002985,ENSMUSG00000030123
GO:0006935	chemotaxis	biological_process	0.13229	1	4	82	493	20790	ENSMUSG00000030123,ENSMUSG00000057465,ENSMUSG00000074115,ENSMUSG00000032083
GO:0042330	taxis	biological_process	0.13299	1	4	82	494	20790	ENSMUSG00000074115,ENSMUSG00000032083,ENSMUSG00000030123,ENSMUSG00000057465
GO:0014904	myotube cell development	biological_process	0.13335	1	1	82	36	20790	ENSMUSG00000045103
GO:0031111	negative regulation of microtubule polymerization or depolymerization	biological_process	0.13335	1	1	82	36	20790	ENSMUSG00000031137
GO:0032964	collagen biosynthetic process	biological_process	0.13335	1	1	82	36	20790	ENSMUSG00000028967
GO:0044246	regulation of multicellular organismal metabolic process	biological_process	0.13335	1	1	82	36	20790	ENSMUSG00000028967
GO:0046173	polyol biosynthetic process	biological_process	0.13335	1	1	82	36	20790	ENSMUSG00000028603
GO:0050913	sensory perception of bitter taste	biological_process	0.13335	1	1	82	36	20790	ENSMUSG00000026417
GO:0051444	negative regulation of ubiquitin-protein transferase activity	biological_process	0.13335	1	1	82	36	20790	ENSMUSG00000029554
GO:0060999	positive regulation of dendritic spine development	biological_process	0.13335	1	1	82	36	20790	ENSMUSG00000002985
GO:1901222	regulation of NIK/NF-kappaB signaling	biological_process	0.13335	1	1	82	36	20790	ENSMUSG00000004221
GO:0042493	response to drug	biological_process	0.13369	1	4	82	495	20790	ENSMUSG00000028854,ENSMUSG00000028307,ENSMUSG00000071076,ENSMUSG00000032083
GO:0046661	male sex differentiation	biological_process	0.13397	1	2	82	161	20790	ENSMUSG00000074637,ENSMUSG00000019505
GO:0051090	regulation of sequence-specific DNA binding transcription factor activity	biological_process	0.13418	1	3	82	320	20790	ENSMUSG00000037025,ENSMUSG00000022710,ENSMUSG00000004221
GO:0044087	regulation of cellular component biogenesis	biological_process	0.1342	1	5	82	682	20790	ENSMUSG00000002985,ENSMUSG00000041845,ENSMUSG00000002365,ENSMUSG00000032812,ENSMUSG00000032083
GO:0014074	response to purine-containing compound	biological_process	0.13531	1	2	82	162	20790	ENSMUSG00000071076,ENSMUSG00000028307
GO:0055065	metal ion homeostasis	biological_process	0.1358	1	4	82	498	20790	ENSMUSG00000002985,ENSMUSG00000045103,ENSMUSG00000030895,ENSMUSG00000028854
GO:0070013	intracellular organelle lumen	cellular_component	0.13598	1	18	82	3469	20790	ENSMUSG00000029836,ENSMUSG00000035621,ENSMUSG00000034957,ENSMUSG00000054452,ENSMUSG00000036023,ENSMUSG00000004980,ENSMUSG00000019261,ENSMUSG00000028854,ENSMUSG00000022710,ENSMUSG00000028603,ENSMUSG00000071076,ENSMUSG00000019505,ENSMUSG00000074637,ENSMUSG00000053333,ENSMUSG00000092329,ENSMUSG00000029580,ENSMUSG00000006373,ENSMUSG00000008305
GO:0009889	regulation of biosynthetic process	biological_process	0.13625	1	20	82	3927	20790	ENSMUSG00000034957,ENSMUSG00000054452,ENSMUSG00000004980,ENSMUSG00000030602,ENSMUSG00000028854,ENSMUSG00000032083,ENSMUSG00000032812,ENSMUSG00000029836,ENSMUSG00000002985,ENSMUSG00000045103,ENSMUSG00000004221,ENSMUSG00000020609,ENSMUSG00000008305,ENSMUSG00000022710,ENSMUSG00000071076,ENSMUSG00000028967,ENSMUSG00000054160,ENSMUSG00000044017,ENSMUSG00000037025,ENSMUSG00000074637
GO:0030902	hindbrain development	biological_process	0.13665	1	2	82	163	20790	ENSMUSG00000071424,ENSMUSG00000037025
GO:0006778	porphyrin-containing compound metabolic process	biological_process	0.1368	1	1	82	37	20790	ENSMUSG00000030895
GO:0007031	peroxisome organization	biological_process	0.1368	1	1	82	37	20790	ENSMUSG00000028603
GO:0010596	negative regulation of endothelial cell migration	biological_process	0.1368	1	1	82	37	20790	ENSMUSG00000002985
GO:0017145	stem cell division	biological_process	0.1368	1	1	82	37	20790	ENSMUSG00000031137
GO:0021696	cerebellar cortex morphogenesis	biological_process	0.1368	1	1	82	37	20790	ENSMUSG00000071424
GO:0031577	spindle checkpoint	biological_process	0.1368	1	1	82	37	20790	ENSMUSG00000029554
GO:0042743	hydrogen peroxide metabolic process	biological_process	0.1368	1	1	82	37	20790	ENSMUSG00000031722
GO:0044058	regulation of digestive system process	biological_process	0.1368	1	1	82	37	20790	ENSMUSG00000032083
GO:0045747	positive regulation of Notch signaling pathway	biological_process	0.1368	1	1	82	37	20790	ENSMUSG00000074637
GO:0051352	negative regulation of ligase activity	biological_process	0.1368	1	1	82	37	20790	ENSMUSG00000029554
GO:1903573	negative regulation of response to endoplasmic reticulum stress	biological_process	0.1368	1	1	82	37	20790	ENSMUSG00000004221
GO:0000280	nuclear division	biological_process	0.13721	1	4	82	500	20790	ENSMUSG00000053333,ENSMUSG00000019505,ENSMUSG00000002365,ENSMUSG00000029554
GO:1901657	glycosyl compound metabolic process	biological_process	0.13779	1	3	82	324	20790	ENSMUSG00000003072,ENSMUSG00000028307,ENSMUSG00000037798
GO:0050839	cell adhesion molecule binding	molecular_function	0.138	1	2	82	164	20790	ENSMUSG00000033831,ENSMUSG00000028001
GO:0060828	regulation of canonical Wnt signaling pathway	biological_process	0.138	1	2	82	164	20790	ENSMUSG00000054452,ENSMUSG00000074637
GO:0098562	cytoplasmic side of membrane	cellular_component	0.138	1	2	82	164	20790	ENSMUSG00000028967,ENSMUSG00000002365
GO:0051173	positive regulation of nitrogen compound metabolic process	biological_process	0.13802	1	10	82	1708	20790	ENSMUSG00000028854,ENSMUSG00000034957,ENSMUSG00000004221,ENSMUSG00000002985,ENSMUSG00000037025,ENSMUSG00000044017,ENSMUSG00000074637,ENSMUSG00000032812,ENSMUSG00000071076,ENSMUSG00000022283
GO:1902582	single-organism intracellular transport	biological_process	0.13842	1	8	82	1289	20790	ENSMUSG00000028854,ENSMUSG00000002365,ENSMUSG00000045103,ENSMUSG00000043384,ENSMUSG00000032812,ENSMUSG00000019505,ENSMUSG00000028603,ENSMUSG00000041845
GO:0006139	nucleobase-containing compound metabolic process	biological_process	0.14018	1	25	82	5106	20790	ENSMUSG00000044017,ENSMUSG00000054160,ENSMUSG00000037025,ENSMUSG00000062203,ENSMUSG00000074637,ENSMUSG00000022710,ENSMUSG00000022283,ENSMUSG00000071076,ENSMUSG00000003072,ENSMUSG00000008305,ENSMUSG00000007610,ENSMUSG00000053333,ENSMUSG00000037798,ENSMUSG00000045103,ENSMUSG00000002985,ENSMUSG00000004221,ENSMUSG00000028307,ENSMUSG00000029836,ENSMUSG00000032812,ENSMUSG00000036023,ENSMUSG00000004980,…
GO:0002762	negative regulation of myeloid leukocyte differentiation	biological_process	0.14022	1	1	82	38	20790	ENSMUSG00000026542
GO:0003009	skeletal muscle contraction	biological_process	0.14022	1	1	82	38	20790	ENSMUSG00000045103
GO:0006284	base-excision repair	biological_process	0.14022	1	1	82	38	20790	ENSMUSG00000036023
GO:0007435	salivary gland morphogenesis	biological_process	0.14022	1	1	82	38	20790	ENSMUSG00000030123
GO:0016796	exonuclease activity, active with either ribo- or deoxyribonucleic acids and producing 5'-phosphomonoesters	molecular_function	0.14022	1	1	82	38	20790	ENSMUSG00000053333
GO:0019674	NAD metabolic process	biological_process	0.14022	1	1	82	38	20790	ENSMUSG00000028307
GO:0031128	developmental induction	biological_process	0.14022	1	1	82	38	20790	ENSMUSG00000074637
GO:0032768	regulation of monooxygenase activity	biological_process	0.14022	1	1	82	38	20790	ENSMUSG00000002985
GO:0045744	negative regulation of G-protein coupled receptor protein signaling pathway	biological_process	0.14022	1	1	82	38	20790	ENSMUSG00000043384
GO:0050891	multicellular organismal water homeostasis	biological_process	0.14022	1	1	82	38	20790	ENSMUSG00000037071
GO:0050912	detection of chemical stimulus involved in sensory perception of taste	biological_process	0.14022	1	1	82	38	20790	ENSMUSG00000026417
GO:0061028	establishment of endothelial barrier	biological_process	0.14022	1	1	82	38	20790	ENSMUSG00000041378
GO:0061640	cytoskeleton-dependent cytokinesis	biological_process	0.14022	1	1	82	38	20790	ENSMUSG00000002365
GO:1902667	regulation of axon guidance	biological_process	0.14022	1	1	82	38	20790	ENSMUSG00000030123
GO:0032412	regulation of ion transmembrane transporter activity	biological_process	0.14071	1	2	82	166	20790	ENSMUSG00000028854,ENSMUSG00000045103
GO:0009891	positive regulation of biosynthetic process	biological_process	0.14216	1	10	82	1719	20790	ENSMUSG00000032083,ENSMUSG00000032812,ENSMUSG00000071076,ENSMUSG00000074637,ENSMUSG00000037025,ENSMUSG00000044017,ENSMUSG00000004221,ENSMUSG00000034957,ENSMUSG00000002985,ENSMUSG00000028854
GO:0031667	response to nutrient levels	biological_process	0.14221	1	4	82	507	20790	ENSMUSG00000002985,ENSMUSG00000028307,ENSMUSG00000032083,ENSMUSG00000037025
GO:0042803	protein homodimerization activity	molecular_function	0.14318	1	5	82	697	20790	ENSMUSG00000034845,ENSMUSG00000002365,ENSMUSG00000002985,ENSMUSG00000034957,ENSMUSG00000004221
GO:0000775	chromosome, centromeric region	cellular_component	0.14342	1	2	82	168	20790	ENSMUSG00000029554,ENSMUSG00000029836
GO:0006958	complement activation, classical pathway	biological_process	0.14364	1	1	82	39	20790	ENSMUSG00000055172
GO:0009069	serine family amino acid metabolic process	biological_process	0.14364	1	1	82	39	20790	ENSMUSG00000049091
GO:0015909	long-chain fatty acid transport	biological_process	0.14364	1	1	82	39	20790	ENSMUSG00000002985
GO:0031103	axon regeneration	biological_process	0.14364	1	1	82	39	20790	ENSMUSG00000032083
GO:0050732	negative regulation of peptidyl-tyrosine phosphorylation	biological_process	0.14364	1	1	82	39	20790	ENSMUSG00000028967
GO:0060612	adipose tissue development	biological_process	0.14364	1	1	82	39	20790	ENSMUSG00000019505
GO:0086003	cardiac muscle cell contraction	biological_process	0.14364	1	1	82	39	20790	ENSMUSG00000028854
GO:1900024	regulation of substrate adhesion-dependent cell spreading	biological_process	0.14364	1	1	82	39	20790	ENSMUSG00000032083
GO:2000737	negative regulation of stem cell differentiation	biological_process	0.14364	1	1	82	39	20790	ENSMUSG00000037025
GO:0022898	regulation of transmembrane transporter activity	biological_process	0.14615	1	2	82	170	20790	ENSMUSG00000045103,ENSMUSG00000028854
GO:0034645	cellular macromolecule biosynthetic process	biological_process	0.14615	1	22	82	4429	20790	ENSMUSG00000037025,ENSMUSG00000054160,ENSMUSG00000074637,ENSMUSG00000062203,ENSMUSG00000022710,ENSMUSG00000071076,ENSMUSG00000008305,ENSMUSG00000020609,ENSMUSG00000092329,ENSMUSG00000004221,ENSMUSG00000002985,ENSMUSG00000045103,ENSMUSG00000071178,ENSMUSG00000029836,ENSMUSG00000032812,ENSMUSG00000032083,ENSMUSG00000036023,ENSMUSG00000004980,ENSMUSG00000028854,ENSMUSG00000030602,ENSMUSG00000034957,…
GO:0007140	male meiosis	biological_process	0.14704	1	1	82	40	20790	ENSMUSG00000019505
GO:0008333	endosome to lysosome transport	biological_process	0.14704	1	1	82	40	20790	ENSMUSG00000043384
GO:0018198	peptidyl-cysteine modification	biological_process	0.14704	1	1	82	40	20790	ENSMUSG00000045103
GO:0045839	negative regulation of mitotic nuclear division	biological_process	0.14704	1	1	82	40	20790	ENSMUSG00000029554
GO:0048846	axon extension involved in axon guidance	biological_process	0.14704	1	1	82	40	20790	ENSMUSG00000030123
GO:0051057	positive regulation of small GTPase mediated signal transduction	biological_process	0.14704	1	1	82	40	20790	ENSMUSG00000032083
GO:0051353	positive regulation of oxidoreductase activity	biological_process	0.14704	1	1	82	40	20790	ENSMUSG00000002985
GO:0051489	regulation of filopodium assembly	biological_process	0.14704	1	1	82	40	20790	ENSMUSG00000032812
GO:0051496	positive regulation of stress fiber assembly	biological_process	0.14704	1	1	82	40	20790	ENSMUSG00000032083
GO:1902284	neuron projection extension involved in neuron projection guidance	biological_process	0.14704	1	1	82	40	20790	ENSMUSG00000030123
GO:0016829	lyase activity	molecular_function	0.14751	1	2	82	171	20790	ENSMUSG00000027559,ENSMUSG00000028307
GO:0060548	negative regulation of cell death	biological_process	0.14808	1	6	82	902	20790	ENSMUSG00000008305,ENSMUSG00000028854,ENSMUSG00000033831,ENSMUSG00000028001,ENSMUSG00000004221,ENSMUSG00000002985
GO:0005681	spliceosomal complex	cellular_component	0.14888	1	2	82	172	20790	ENSMUSG00000004980,ENSMUSG00000022283
GO:0020037	heme binding	molecular_function	0.14888	1	2	82	172	20790	ENSMUSG00000030895,ENSMUSG00000006373
GO:0071383	cellular response to steroid hormone stimulus	biological_process	0.14888	1	2	82	172	20790	ENSMUSG00000029836,ENSMUSG00000028967
GO:0044432	endoplasmic reticulum part	cellular_component	0.14971	1	6	82	905	20790	ENSMUSG00000024665,ENSMUSG00000028307,ENSMUSG00000037071,ENSMUSG00000028854,ENSMUSG00000042359,ENSMUSG00000006373
GO:0060429	epithelium development	biological_process	0.15034	1	7	82	1109	20790	ENSMUSG00000074637,ENSMUSG00000037025,ENSMUSG00000030123,ENSMUSG00000028967,ENSMUSG00000041378,ENSMUSG00000045103,ENSMUSG00000070473
GO:0006754	ATP biosynthetic process	biological_process	0.15043	1	1	82	41	20790	ENSMUSG00000003072
GO:0014888	striated muscle adaptation	biological_process	0.15043	1	1	82	41	20790	ENSMUSG00000028967
GO:0032720	negative regulation of tumor necrosis factor production	biological_process	0.15043	1	1	82	41	20790	ENSMUSG00000028967
GO:0043044	ATP-dependent chromatin remodeling	biological_process	0.15043	1	1	82	41	20790	ENSMUSG00000029580
GO:0051893	regulation of focal adhesion assembly	biological_process	0.15043	1	1	82	41	20790	ENSMUSG00000041845
GO:0090109	regulation of cell-substrate junction assembly	biological_process	0.15043	1	1	82	41	20790	ENSMUSG00000041845
GO:1903018	regulation of glycoprotein metabolic process	biological_process	0.15043	1	1	82	41	20790	ENSMUSG00000026542
GO:0034654	nucleobase-containing compound biosynthetic process	biological_process	0.15145	1	19	82	3755	20790	ENSMUSG00000029836,ENSMUSG00000032812,ENSMUSG00000004980,ENSMUSG00000028854,ENSMUSG00000030602,ENSMUSG00000034957,ENSMUSG00000054452,ENSMUSG00000037025,ENSMUSG00000054160,ENSMUSG00000044017,ENSMUSG00000074637,ENSMUSG00000022710,ENSMUSG00000071076,ENSMUSG00000003072,ENSMUSG00000008305,ENSMUSG00000004221,ENSMUSG00000045103,ENSMUSG00000037798,ENSMUSG00000002985
GO:0006955	immune response	biological_process	0.15231	1	7	82	1113	20790	ENSMUSG00000028001,ENSMUSG00000033831,ENSMUSG00000026417,ENSMUSG00000026542,ENSMUSG00000032083,ENSMUSG00000030895,ENSMUSG00000055172
GO:0031252	cell leading edge	cellular_component	0.15255	1	3	82	340	20790	ENSMUSG00000025909,ENSMUSG00000002365,ENSMUSG00000030123
GO:0051345	positive regulation of hydrolase activity	biological_process	0.15368	1	5	82	714	20790	ENSMUSG00000032812,ENSMUSG00000032083,ENSMUSG00000002365,ENSMUSG00000028307,ENSMUSG00000037738
GO:0001569	patterning of blood vessels	biological_process	0.1538	1	1	82	42	20790	ENSMUSG00000030123
GO:0001954	positive regulation of cell-matrix adhesion	biological_process	0.1538	1	1	82	42	20790	ENSMUSG00000045103
GO:0006360	transcription from RNA polymerase I promoter	biological_process	0.1538	1	1	82	42	20790	ENSMUSG00000034957
GO:0006879	cellular iron ion homeostasis	biological_process	0.1538	1	1	82	42	20790	ENSMUSG00000030895
GO:0007019	microtubule depolymerization	biological_process	0.1538	1	1	82	42	20790	ENSMUSG00000031137
GO:0007431	salivary gland development	biological_process	0.1538	1	1	82	42	20790	ENSMUSG00000030123
GO:0030071	regulation of mitotic metaphase/anaphase transition	biological_process	0.1538	1	1	82	42	20790	ENSMUSG00000029554
GO:0030315	T-tubule	cellular_component	0.1538	1	1	82	42	20790	ENSMUSG00000028854
GO:0045123	cellular extravasation	biological_process	0.1538	1	1	82	42	20790	ENSMUSG00000034845
GO:0045668	negative regulation of osteoblast differentiation	biological_process	0.1538	1	1	82	42	20790	ENSMUSG00000074637
GO:0050710	negative regulation of cytokine secretion	biological_process	0.1538	1	1	82	42	20790	ENSMUSG00000032083
[truncated: 1,312 more rows]
