# Supplementary material for: DNA methylation changes underlie the long-term association between periodontitis and atherosclerotic cardiovascular disease
Source: Front Cardiovasc Med. 2023 Apr 21;10:1164499. doi: 10.3389/fcvm.2023.1164499 (PMC10160482; doi:10.3389/fcvm.2023.1164499)
Supplement: Supplementary file 4 [file Table4.xlsx]

## Sheet: Go enrichmentment DMR hypo gene
GO_accession	Description	Term_type	Over_represented_pValue	Corrected_pValue	DMR_item	DMR_list	Bg_item	Bg_list	DMR genes
GO:0043565	sequence-specific DNA binding	molecular_function	6.0616e-08	0.001229	25	158	968	20790	ENSMUSG00000070345,ENSMUSG00000038193,ENSMUSG00000028634,ENSMUSG00000039191,ENSMUSG00000068154,ENSMUSG00000030551,ENSMUSG00000048349,ENSMUSG00000039275,ENSMUSG00000039741,ENSMUSG00000029275,ENSMUSG00000026497,ENSMUSG00000020063,ENSMUSG00000049577,ENSMUSG00000049230,ENSMUSG00000001911,ENSMUSG00000010476,ENSMUSG00000059213,ENSMUSG00000052135,ENSMUSG00000038765,ENSMUSG00000070990,ENSMUSG00000016458,…
GO:0003677	DNA binding	molecular_function	2.9775e-07	0.0030186	37	158	2041	20790	ENSMUSG00000001911,ENSMUSG00000059213,ENSMUSG00000040943,ENSMUSG00000052135,ENSMUSG00000028977,ENSMUSG00000070990,ENSMUSG00000045991,ENSMUSG00000079560,ENSMUSG00000034656,ENSMUSG00000028634,ENSMUSG00000030551,ENSMUSG00000038932,ENSMUSG00000068154,ENSMUSG00000039275,ENSMUSG00000029275,ENSMUSG00000039741,ENSMUSG00000026497,ENSMUSG00000049230,ENSMUSG00000010476,ENSMUSG00000054199,ENSMUSG00000034801,…
GO:0044212	transcription regulatory region DNA binding	molecular_function	1.4589e-06	0.0064004	20	158	775	20790	ENSMUSG00000068154,ENSMUSG00000028634,ENSMUSG00000039191,ENSMUSG00000038193,ENSMUSG00000049577,ENSMUSG00000049230,ENSMUSG00000026497,ENSMUSG00000020063,ENSMUSG00000039741,ENSMUSG00000029275,ENSMUSG00000039275,ENSMUSG00000048349,ENSMUSG00000059213,ENSMUSG00000010476,ENSMUSG00000001911,ENSMUSG00000045991,ENSMUSG00000048763,ENSMUSG00000062563,ENSMUSG00000016458,ENSMUSG00000062115
GO:0000975	regulatory region DNA binding	molecular_function	1.5477e-06	0.0064004	20	158	778	20790	ENSMUSG00000062115,ENSMUSG00000062563,ENSMUSG00000048763,ENSMUSG00000016458,ENSMUSG00000045991,ENSMUSG00000001911,ENSMUSG00000010476,ENSMUSG00000059213,ENSMUSG00000048349,ENSMUSG00000039275,ENSMUSG00000029275,ENSMUSG00000039741,ENSMUSG00000026497,ENSMUSG00000020063,ENSMUSG00000049577,ENSMUSG00000049230,ENSMUSG00000038193,ENSMUSG00000028634,ENSMUSG00000039191,ENSMUSG00000068154
GO:0001067	regulatory region nucleic acid binding	molecular_function	1.5783e-06	0.0064004	20	158	779	20790	ENSMUSG00000010476,ENSMUSG00000001911,ENSMUSG00000059213,ENSMUSG00000062115,ENSMUSG00000045991,ENSMUSG00000062563,ENSMUSG00000048763,ENSMUSG00000016458,ENSMUSG00000038193,ENSMUSG00000068154,ENSMUSG00000039191,ENSMUSG00000028634,ENSMUSG00000039741,ENSMUSG00000029275,ENSMUSG00000039275,ENSMUSG00000048349,ENSMUSG00000049230,ENSMUSG00000049577,ENSMUSG00000020063,ENSMUSG00000026497
GO:0000982	transcription factor activity, RNA polymerase II core promoter proximal region sequence-specific binding	molecular_function	2.4343e-06	0.0068054	13	158	350	20790	ENSMUSG00000039275,ENSMUSG00000048349,ENSMUSG00000029275,ENSMUSG00000062563,ENSMUSG00000026497,ENSMUSG00000045991,ENSMUSG00000049577,ENSMUSG00000049230,ENSMUSG00000010476,ENSMUSG00000038193,ENSMUSG00000059213,ENSMUSG00000039191,ENSMUSG00000068154
GO:0001071	nucleic acid binding transcription factor activity	molecular_function	2.6851e-06	0.0068054	23	158	1031	20790	ENSMUSG00000026497,ENSMUSG00000049577,ENSMUSG00000049230,ENSMUSG00000048349,ENSMUSG00000039275,ENSMUSG00000029275,ENSMUSG00000028634,ENSMUSG00000039191,ENSMUSG00000068154,ENSMUSG00000030551,ENSMUSG00000070345,ENSMUSG00000038193,ENSMUSG00000048763,ENSMUSG00000062563,ENSMUSG00000045991,ENSMUSG00000079560,ENSMUSG00000062115,ENSMUSG00000038765,ENSMUSG00000070990,ENSMUSG00000059213,ENSMUSG00000052135,…
GO:0003700	transcription factor activity, sequence-specific DNA binding	molecular_function	2.6851e-06	0.0068054	23	158	1031	20790	ENSMUSG00000062563,ENSMUSG00000048763,ENSMUSG00000045991,ENSMUSG00000079560,ENSMUSG00000038765,ENSMUSG00000062115,ENSMUSG00000070990,ENSMUSG00000059213,ENSMUSG00000052135,ENSMUSG00000001911,ENSMUSG00000010476,ENSMUSG00000026497,ENSMUSG00000049577,ENSMUSG00000049230,ENSMUSG00000039275,ENSMUSG00000048349,ENSMUSG00000029275,ENSMUSG00000039191,ENSMUSG00000028634,ENSMUSG00000068154,ENSMUSG00000030551,…
GO:0000976	transcription regulatory region sequence-specific DNA binding	molecular_function	5.6053e-06	0.011695	17	158	633	20790	ENSMUSG00000062563,ENSMUSG00000048763,ENSMUSG00000045991,ENSMUSG00000001911,ENSMUSG00000010476,ENSMUSG00000059213,ENSMUSG00000039275,ENSMUSG00000048349,ENSMUSG00000039741,ENSMUSG00000029275,ENSMUSG00000026497,ENSMUSG00000020063,ENSMUSG00000049230,ENSMUSG00000049577,ENSMUSG00000038193,ENSMUSG00000039191,ENSMUSG00000068154
GO:0045202	synapse	cellular_component	5.9947e-06	0.011695	18	158	706	20790	ENSMUSG00000022240,ENSMUSG00000058446,ENSMUSG00000059213,ENSMUSG00000001986,ENSMUSG00000063239,ENSMUSG00000029071,ENSMUSG00000003279,ENSMUSG00000039809,ENSMUSG00000028613,ENSMUSG00000035226,ENSMUSG00000025658,ENSMUSG00000041794,ENSMUSG00000022656,ENSMUSG00000056553,ENSMUSG00000040990,ENSMUSG00000002771,ENSMUSG00000028289,ENSMUSG00000037217
GO:0000981	RNA polymerase II transcription factor activity, sequence-specific DNA binding	molecular_function	6.3446e-06	0.011695	17	158	639	20790	ENSMUSG00000068154,ENSMUSG00000030551,ENSMUSG00000039191,ENSMUSG00000038193,ENSMUSG00000049577,ENSMUSG00000049230,ENSMUSG00000026497,ENSMUSG00000029275,ENSMUSG00000048349,ENSMUSG00000039275,ENSMUSG00000052135,ENSMUSG00000059213,ENSMUSG00000010476,ENSMUSG00000001911,ENSMUSG00000045991,ENSMUSG00000062563,ENSMUSG00000070990
GO:0003690	double-stranded DNA binding	molecular_function	8.2914e-06	0.013994	18	158	723	20790	ENSMUSG00000039741,ENSMUSG00000029275,ENSMUSG00000048349,ENSMUSG00000039275,ENSMUSG00000049230,ENSMUSG00000049577,ENSMUSG00000020063,ENSMUSG00000026497,ENSMUSG00000038193,ENSMUSG00000068154,ENSMUSG00000039191,ENSMUSG00000045991,ENSMUSG00000048763,ENSMUSG00000062563,ENSMUSG00000016458,ENSMUSG00000010476,ENSMUSG00000001911,ENSMUSG00000059213
GO:1990837	sequence-specific double-stranded DNA binding	molecular_function	9.1171e-06	0.013994	17	158	657	20790	ENSMUSG00000059213,ENSMUSG00000001911,ENSMUSG00000010476,ENSMUSG00000048763,ENSMUSG00000062563,ENSMUSG00000045991,ENSMUSG00000039191,ENSMUSG00000068154,ENSMUSG00000038193,ENSMUSG00000020063,ENSMUSG00000026497,ENSMUSG00000049577,ENSMUSG00000049230,ENSMUSG00000048349,ENSMUSG00000039275,ENSMUSG00000039741,ENSMUSG00000029275
GO:0097458	neuron part	cellular_component	9.6626e-06	0.013994	25	158	1279	20790	ENSMUSG00000039809,ENSMUSG00000039481,ENSMUSG00000034656,ENSMUSG00000004631,ENSMUSG00000025658,ENSMUSG00000022272,ENSMUSG00000069227,ENSMUSG00000028613,ENSMUSG00000058446,ENSMUSG00000059213,ENSMUSG00000001986,ENSMUSG00000022240,ENSMUSG00000003279,ENSMUSG00000029071,ENSMUSG00000063239,ENSMUSG00000019986,ENSMUSG00000002771,ENSMUSG00000040990,ENSMUSG00000056553,ENSMUSG00000037217,ENSMUSG00000061080,…
GO:0097060	synaptic membrane	cellular_component	1.2722e-05	0.017197	10	158	238	20790	ENSMUSG00000001986,ENSMUSG00000058446,ENSMUSG00000063239,ENSMUSG00000022656,ENSMUSG00000003279,ENSMUSG00000039809,ENSMUSG00000002771,ENSMUSG00000028289,ENSMUSG00000035226,ENSMUSG00000025658
GO:0048699	generation of neurons	biological_process	1.6294e-05	0.019281	25	158	1319	20790	ENSMUSG00000048763,ENSMUSG00000039481,ENSMUSG00000019790,ENSMUSG00000034656,ENSMUSG00000045991,ENSMUSG00000038765,ENSMUSG00000069227,ENSMUSG00000028613,ENSMUSG00000060257,ENSMUSG00000030084,ENSMUSG00000024420,ENSMUSG00000022240,ENSMUSG00000028977,ENSMUSG00000052135,ENSMUSG00000029071,ENSMUSG00000001911,ENSMUSG00000019986,ENSMUSG00000061080,ENSMUSG00000048349,ENSMUSG00000029275,ENSMUSG00000028289,…
GO:0035270	endocrine system development	biological_process	1.6722e-05	0.019281	8	158	149	20790	ENSMUSG00000048763,ENSMUSG00000016458,ENSMUSG00000045991,ENSMUSG00000079560,ENSMUSG00000070990,ENSMUSG00000039191,ENSMUSG00000068154,ENSMUSG00000030671
GO:0044456	synapse part	cellular_component	1.7116e-05	0.019281	15	158	550	20790	ENSMUSG00000022240,ENSMUSG00000058446,ENSMUSG00000059213,ENSMUSG00000001986,ENSMUSG00000063239,ENSMUSG00000003279,ENSMUSG00000022656,ENSMUSG00000056553,ENSMUSG00000002771,ENSMUSG00000039809,ENSMUSG00000028289,ENSMUSG00000037217,ENSMUSG00000028613,ENSMUSG00000035226,ENSMUSG00000025658
GO:0006366	transcription from RNA polymerase II promoter	biological_process	1.8349e-05	0.019581	30	158	1770	20790	ENSMUSG00000070990,ENSMUSG00000060257,ENSMUSG00000062115,ENSMUSG00000028613,ENSMUSG00000038765,ENSMUSG00000045991,ENSMUSG00000062563,ENSMUSG00000016458,ENSMUSG00000048763,ENSMUSG00000010476,ENSMUSG00000001911,ENSMUSG00000029071,ENSMUSG00000024052,ENSMUSG00000040943,ENSMUSG00000052135,ENSMUSG00000059213,ENSMUSG00000029275,ENSMUSG00000039275,ENSMUSG00000048349,ENSMUSG00000049577,ENSMUSG00000049230,…
GO:0022008	neurogenesis	biological_process	2.0144e-05	0.020422	26	158	1422	20790	ENSMUSG00000030551,ENSMUSG00000068154,ENSMUSG00000030265,ENSMUSG00000039191,ENSMUSG00000038193,ENSMUSG00000028289,ENSMUSG00000029275,ENSMUSG00000048349,ENSMUSG00000061080,ENSMUSG00000028977,ENSMUSG00000052135,ENSMUSG00000022240,ENSMUSG00000024420,ENSMUSG00000019986,ENSMUSG00000001911,ENSMUSG00000029071,ENSMUSG00000045991,ENSMUSG00000034656,ENSMUSG00000019790,ENSMUSG00000039481,ENSMUSG00000048763,…
GO:0000977	RNA polymerase II regulatory region sequence-specific DNA binding	molecular_function	2.696e-05	0.026031	15	158	572	20790	ENSMUSG00000001911,ENSMUSG00000038193,ENSMUSG00000010476,ENSMUSG00000039191,ENSMUSG00000059213,ENSMUSG00000068154,ENSMUSG00000048349,ENSMUSG00000039275,ENSMUSG00000029275,ENSMUSG00000062563,ENSMUSG00000048763,ENSMUSG00000026497,ENSMUSG00000049577,ENSMUSG00000049230,ENSMUSG00000045991
GO:0001012	RNA polymerase II regulatory region DNA binding	molecular_function	2.9796e-05	0.027015	15	158	577	20790	ENSMUSG00000029275,ENSMUSG00000048349,ENSMUSG00000039275,ENSMUSG00000049577,ENSMUSG00000045991,ENSMUSG00000049230,ENSMUSG00000062563,ENSMUSG00000026497,ENSMUSG00000048763,ENSMUSG00000010476,ENSMUSG00000038193,ENSMUSG00000001911,ENSMUSG00000068154,ENSMUSG00000059213,ENSMUSG00000039191
GO:0009653	anatomical structure morphogenesis	biological_process	3.3049e-05	0.027015	37	158	2498	20790	ENSMUSG00000034656,ENSMUSG00000079560,ENSMUSG00000045991,ENSMUSG00000030084,ENSMUSG00000070990,ENSMUSG00000022272,ENSMUSG00000040943,ENSMUSG00000052135,ENSMUSG00000028977,ENSMUSG00000027474,ENSMUSG00000019986,ENSMUSG00000031987,ENSMUSG00000001911,ENSMUSG00000026497,ENSMUSG00000029275,ENSMUSG00000039275,ENSMUSG00000030551,ENSMUSG00000030265,ENSMUSG00000078794,ENSMUSG00000019790,ENSMUSG00000016458,…
GO:0048934	peripheral nervous system neuron differentiation	biological_process	3.331e-05	0.027015	3	158	9	20790	ENSMUSG00000038193,ENSMUSG00000048349,ENSMUSG00000045991
GO:0048935	peripheral nervous system neuron development	biological_process	3.331e-05	0.027015	3	158	9	20790	ENSMUSG00000045991,ENSMUSG00000038193,ENSMUSG00000048349
GO:0005515	protein binding	molecular_function	3.9626e-05	0.030499	116	158	12166	20790	ENSMUSG00000049577,ENSMUSG00000040990,ENSMUSG00000038388,ENSMUSG00000048349,ENSMUSG00000074102,ENSMUSG00000020176,ENSMUSG00000042594,ENSMUSG00000026426,ENSMUSG00000041685,ENSMUSG00000022656,ENSMUSG00000014470,ENSMUSG00000019790,ENSMUSG00000078794,ENSMUSG00000033510,ENSMUSG00000046844,ENSMUSG00000062563,ENSMUSG00000031662,ENSMUSG00000033152,ENSMUSG00000044340,ENSMUSG00000069227,ENSMUSG00000038765,…
GO:0043005	neuron projection	cellular_component	4.0857e-05	0.030499	20	158	973	20790	ENSMUSG00000040990,ENSMUSG00000002771,ENSMUSG00000056553,ENSMUSG00000048349,ENSMUSG00000061080,ENSMUSG00000037217,ENSMUSG00000028289,ENSMUSG00000031751,ENSMUSG00000039481,ENSMUSG00000039809,ENSMUSG00000004631,ENSMUSG00000034656,ENSMUSG00000069227,ENSMUSG00000028613,ENSMUSG00000025658,ENSMUSG00000022272,ENSMUSG00000059213,ENSMUSG00000001986,ENSMUSG00000022240,ENSMUSG00000029071
GO:0005488	binding	molecular_function	4.2118e-05	0.030499	140	158	15825	20790	ENSMUSG00000038193,ENSMUSG00000021536,ENSMUSG00000041037,ENSMUSG00000031751,ENSMUSG00000041794,ENSMUSG00000074305,ENSMUSG00000025103,ENSMUSG00000028124,ENSMUSG00000102758,ENSMUSG00000002365,ENSMUSG00000001131,ENSMUSG00000056553,ENSMUSG00000090877,ENSMUSG00000029071,ENSMUSG00000089704,ENSMUSG00000006307,ENSMUSG00000022240,ENSMUSG00000040209,ENSMUSG00000032089,ENSMUSG00000037965,ENSMUSG00000092035,…
GO:0098589	membrane region	cellular_component	4.9186e-05	0.03439	21	158	1068	20790	ENSMUSG00000059213,ENSMUSG00000001986,ENSMUSG00000058446,ENSMUSG00000003279,ENSMUSG00000063239,ENSMUSG00000004631,ENSMUSG00000039809,ENSMUSG00000030530,ENSMUSG00000062563,ENSMUSG00000025658,ENSMUSG00000022272,ENSMUSG00000028613,ENSMUSG00000035226,ENSMUSG00000027340,ENSMUSG00000030265,ENSMUSG00000041685,ENSMUSG00000022656,ENSMUSG00000041794,ENSMUSG00000002771,ENSMUSG00000000915,ENSMUSG00000028289
GO:0003676	nucleic acid binding	molecular_function	5.5725e-05	0.037663	50	158	3924	20790	ENSMUSG00000037331,ENSMUSG00000039741,ENSMUSG00000029275,ENSMUSG00000039275,ENSMUSG00000049230,ENSMUSG00000042498,ENSMUSG00000028799,ENSMUSG00000026497,ENSMUSG00000041297,ENSMUSG00000038932,ENSMUSG00000030551,ENSMUSG00000068154,ENSMUSG00000028634,ENSMUSG00000070990,ENSMUSG00000045991,ENSMUSG00000079560,ENSMUSG00000034656,ENSMUSG00000021758,ENSMUSG00000032575,ENSMUSG00000001911,ENSMUSG00000052135,…
GO:0048731	system development	biological_process	6.2872e-05	0.041122	52	158	4162	20790	ENSMUSG00000039191,ENSMUSG00000042594,ENSMUSG00000030671,ENSMUSG00000022656,ENSMUSG00000038193,ENSMUSG00000020063,ENSMUSG00000049577,ENSMUSG00000001131,ENSMUSG00000061080,ENSMUSG00000048349,ENSMUSG00000028289,ENSMUSG00000092035,ENSMUSG00000024420,ENSMUSG00000034801,ENSMUSG00000054199,ENSMUSG00000022240,ENSMUSG00000006307,ENSMUSG00000029071,ENSMUSG00000048763,ENSMUSG00000062563,ENSMUSG00000016458,…
GO:0006357	regulation of transcription from RNA polymerase II promoter	biological_process	7.2552e-05	0.044947	28	158	1718	20790	ENSMUSG00000039191,ENSMUSG00000049327,ENSMUSG00000030551,ENSMUSG00000068154,ENSMUSG00000038193,ENSMUSG00000041297,ENSMUSG00000020063,ENSMUSG00000026497,ENSMUSG00000049577,ENSMUSG00000049230,ENSMUSG00000039275,ENSMUSG00000048349,ENSMUSG00000029275,ENSMUSG00000059213,ENSMUSG00000052135,ENSMUSG00000040943,ENSMUSG00000001911,ENSMUSG00000024052,ENSMUSG00000010476,ENSMUSG00000062563,ENSMUSG00000016458,…
GO:0048513	organ development	biological_process	7.3786e-05	0.044947	43	158	3213	20790	ENSMUSG00000039191,ENSMUSG00000042594,ENSMUSG00000030671,ENSMUSG00000022656,ENSMUSG00000038193,ENSMUSG00000020063,ENSMUSG00000049577,ENSMUSG00000001131,ENSMUSG00000048349,ENSMUSG00000028289,ENSMUSG00000092035,ENSMUSG00000034801,ENSMUSG00000054199,ENSMUSG00000006307,ENSMUSG00000029071,ENSMUSG00000062563,ENSMUSG00000048763,ENSMUSG00000016458,ENSMUSG00000078794,ENSMUSG00000038765,ENSMUSG00000028613,…
GO:0007275	multicellular organismal development	biological_process	7.9055e-05	0.044947	56	158	4646	20790	ENSMUSG00000048349,ENSMUSG00000061080,ENSMUSG00000028289,ENSMUSG00000020063,ENSMUSG00000049577,ENSMUSG00000001131,ENSMUSG00000022656,ENSMUSG00000038193,ENSMUSG00000039191,ENSMUSG00000030671,ENSMUSG00000042594,ENSMUSG00000062115,ENSMUSG00000069227,ENSMUSG00000038765,ENSMUSG00000028613,ENSMUSG00000060257,ENSMUSG00000044340,ENSMUSG00000062563,ENSMUSG00000048763,ENSMUSG00000016458,ENSMUSG00000019790,…
GO:0055008	cardiac muscle tissue morphogenesis	biological_process	7.9267e-05	0.044947	5	158	59	20790	ENSMUSG00000048349,ENSMUSG00000031987,ENSMUSG00000027474,ENSMUSG00000039191,ENSMUSG00000049577
GO:0030136	clathrin-coated vesicle	cellular_component	7.9803e-05	0.044947	6	158	95	20790	ENSMUSG00000002365,ENSMUSG00000029071,ENSMUSG00000000915,ENSMUSG00000023830,ENSMUSG00000041685,ENSMUSG00000030530
GO:0048729	tissue morphogenesis	biological_process	0.00010615	0.057436	15	158	646	20790	ENSMUSG00000039191,ENSMUSG00000030265,ENSMUSG00000027474,ENSMUSG00000044221,ENSMUSG00000028977,ENSMUSG00000022656,ENSMUSG00000029071,ENSMUSG00000038193,ENSMUSG00000031987,ENSMUSG00000016458,ENSMUSG00000049577,ENSMUSG00000070990,ENSMUSG00000048349,ENSMUSG00000028289,ENSMUSG00000030084
GO:0044767	single-organism developmental process	biological_process	0.00010764	0.057436	63	158	5506	20790	ENSMUSG00000048763,ENSMUSG00000062563,ENSMUSG00000016458,ENSMUSG00000030530,ENSMUSG00000078794,ENSMUSG00000019790,ENSMUSG00000060257,ENSMUSG00000069227,ENSMUSG00000038765,ENSMUSG00000062115,ENSMUSG00000028613,ENSMUSG00000044340,ENSMUSG00000034801,ENSMUSG00000054199,ENSMUSG00000024420,ENSMUSG00000092035,ENSMUSG00000044221,ENSMUSG00000006307,ENSMUSG00000022240,ENSMUSG00000029071,ENSMUSG00000010476,…
GO:0048856	anatomical structure development	biological_process	0.0001137	0.05808	58	158	4935	20790	ENSMUSG00000068154,ENSMUSG00000030551,ENSMUSG00000030265,ENSMUSG00000028634,ENSMUSG00000041297,ENSMUSG00000026497,ENSMUSG00000029275,ENSMUSG00000039275,ENSMUSG00000028977,ENSMUSG00000052135,ENSMUSG00000040943,ENSMUSG00000027474,ENSMUSG00000040711,ENSMUSG00000031987,ENSMUSG00000019986,ENSMUSG00000053580,ENSMUSG00000001911,ENSMUSG00000035696,ENSMUSG00000079560,ENSMUSG00000045991,ENSMUSG00000034656,…
GO:0048870	cell motility	biological_process	0.0001185	0.05808	22	158	1223	20790	ENSMUSG00000040990,ENSMUSG00000026497,ENSMUSG00000001131,ENSMUSG00000048349,ENSMUSG00000030551,ENSMUSG00000074305,ENSMUSG00000068154,ENSMUSG00000038193,ENSMUSG00000033152,ENSMUSG00000039481,ENSMUSG00000030530,ENSMUSG00000016458,ENSMUSG00000045991,ENSMUSG00000021758,ENSMUSG00000070990,ENSMUSG00000022272,ENSMUSG00000060257,ENSMUSG00000038765,ENSMUSG00000028613,ENSMUSG00000030084,ENSMUSG00000021279,…
GO:0051674	localization of cell	biological_process	0.0001185	0.05808	22	158	1223	20790	ENSMUSG00000048349,ENSMUSG00000026497,ENSMUSG00000040990,ENSMUSG00000001131,ENSMUSG00000038193,ENSMUSG00000068154,ENSMUSG00000030551,ENSMUSG00000074305,ENSMUSG00000028613,ENSMUSG00000038765,ENSMUSG00000060257,ENSMUSG00000070990,ENSMUSG00000022272,ENSMUSG00000030084,ENSMUSG00000030530,ENSMUSG00000016458,ENSMUSG00000033152,ENSMUSG00000039481,ENSMUSG00000045991,ENSMUSG00000021758,ENSMUSG00000045038,…
GO:0007268	synaptic transmission	biological_process	0.00012256	0.05808	13	158	509	20790	ENSMUSG00000002771,ENSMUSG00000056553,ENSMUSG00000034656,ENSMUSG00000037217,ENSMUSG00000035226,ENSMUSG00000028613,ENSMUSG00000001986,ENSMUSG00000030265,ENSMUSG00000022240,ENSMUSG00000003279,ENSMUSG00000045038,ENSMUSG00000029071,ENSMUSG00000063239
GO:0000122	negative regulation of transcription from RNA polymerase II promoter	biological_process	0.00012317	0.05808	16	158	731	20790	ENSMUSG00000001911,ENSMUSG00000070990,ENSMUSG00000060257,ENSMUSG00000028613,ENSMUSG00000016458,ENSMUSG00000048763,ENSMUSG00000062563,ENSMUSG00000030551,ENSMUSG00000068154,ENSMUSG00000039191,ENSMUSG00000049327,ENSMUSG00000029275,ENSMUSG00000048349,ENSMUSG00000049230,ENSMUSG00000049577,ENSMUSG00000020063
GO:1901363	heterocyclic compound binding	molecular_function	0.00012793	0.058253	66	158	5892	20790	ENSMUSG00000033510,ENSMUSG00000062563,ENSMUSG00000048763,ENSMUSG00000038765,ENSMUSG00000038305,ENSMUSG00000034801,ENSMUSG00000044221,ENSMUSG00000010476,ENSMUSG00000049482,ENSMUSG00000045038,ENSMUSG00000021279,ENSMUSG00000049577,ENSMUSG00000074102,ENSMUSG00000048349,ENSMUSG00000026426,ENSMUSG00000071477,ENSMUSG00000070345,ENSMUSG00000045991,ENSMUSG00000034656,ENSMUSG00000021758,ENSMUSG00000022272,…
GO:0009888	tissue development	biological_process	0.00013047	0.058253	28	158	1778	20790	ENSMUSG00000048349,ENSMUSG00000029275,ENSMUSG00000028289,ENSMUSG00000026497,ENSMUSG00000001131,ENSMUSG00000049577,ENSMUSG00000022656,ENSMUSG00000038193,ENSMUSG00000039191,ENSMUSG00000028634,ENSMUSG00000030265,ENSMUSG00000068154,ENSMUSG00000030551,ENSMUSG00000038765,ENSMUSG00000070990,ENSMUSG00000030084,ENSMUSG00000048763,ENSMUSG00000016458,ENSMUSG00000039481,ENSMUSG00000078794,ENSMUSG00000079560,…
GO:0032502	developmental process	biological_process	0.00013216	0.058253	63	158	5543	20790	ENSMUSG00000030265,ENSMUSG00000028634,ENSMUSG00000038932,ENSMUSG00000030551,ENSMUSG00000068154,ENSMUSG00000041297,ENSMUSG00000026497,ENSMUSG00000039275,ENSMUSG00000029275,ENSMUSG00000027474,ENSMUSG00000040711,ENSMUSG00000052135,ENSMUSG00000028977,ENSMUSG00000040943,ENSMUSG00000001911,ENSMUSG00000053580,ENSMUSG00000019986,ENSMUSG00000031987,ENSMUSG00000039481,ENSMUSG00000079560,ENSMUSG00000045991,…
GO:0040011	locomotion	biological_process	0.00016713	0.070783	24	158	1432	20790	ENSMUSG00000038193,ENSMUSG00000068154,ENSMUSG00000074305,ENSMUSG00000030551,ENSMUSG00000028289,ENSMUSG00000048349,ENSMUSG00000001131,ENSMUSG00000026497,ENSMUSG00000040990,ENSMUSG00000029071,ENSMUSG00000045038,ENSMUSG00000021279,ENSMUSG00000030084,ENSMUSG00000028613,ENSMUSG00000038765,ENSMUSG00000070990,ENSMUSG00000060257,ENSMUSG00000022272,ENSMUSG00000045991,ENSMUSG00000021758,ENSMUSG00000030530,…
GO:0060415	muscle tissue morphogenesis	biological_process	0.00016757	0.070783	5	158	69	20790	ENSMUSG00000048349,ENSMUSG00000031987,ENSMUSG00000039191,ENSMUSG00000027474,ENSMUSG00000049577
GO:0097159	organic cyclic compound binding	molecular_function	0.00018938	0.078366	66	158	5966	20790	ENSMUSG00000049577,ENSMUSG00000048349,ENSMUSG00000074102,ENSMUSG00000026426,ENSMUSG00000071477,ENSMUSG00000070345,ENSMUSG00000033510,ENSMUSG00000062563,ENSMUSG00000048763,ENSMUSG00000038765,ENSMUSG00000038305,ENSMUSG00000034801,ENSMUSG00000044221,ENSMUSG00000010476,ENSMUSG00000021279,ENSMUSG00000049482,ENSMUSG00000045038,ENSMUSG00000029275,ENSMUSG00000039741,ENSMUSG00000039275,ENSMUSG00000037217,…
GO:0003206	cardiac chamber morphogenesis	biological_process	0.00019792	0.080075	6	158	112	20790	ENSMUSG00000039191,ENSMUSG00000027474,ENSMUSG00000049577,ENSMUSG00000048349,ENSMUSG00000038193,ENSMUSG00000031987
GO:0006928	movement of cell or subcellular component	biological_process	0.00020141	0.080075	25	158	1542	20790	ENSMUSG00000021279,ENSMUSG00000045038,ENSMUSG00000029071,ENSMUSG00000033152,ENSMUSG00000039481,ENSMUSG00000030530,ENSMUSG00000016458,ENSMUSG00000021758,ENSMUSG00000045991,ENSMUSG00000022272,ENSMUSG00000070990,ENSMUSG00000060257,ENSMUSG00000028613,ENSMUSG00000038765,ENSMUSG00000030084,ENSMUSG00000030551,ENSMUSG00000074305,ENSMUSG00000068154,ENSMUSG00000041794,ENSMUSG00000038193,ENSMUSG00000040990,…
GO:0030182	neuron differentiation	biological_process	0.00021001	0.081888	21	158	1185	20790	ENSMUSG00000019790,ENSMUSG00000034656,ENSMUSG00000045991,ENSMUSG00000039481,ENSMUSG00000030084,ENSMUSG00000069227,ENSMUSG00000038765,ENSMUSG00000028613,ENSMUSG00000022240,ENSMUSG00000052135,ENSMUSG00000028977,ENSMUSG00000024420,ENSMUSG00000019986,ENSMUSG00000029071,ENSMUSG00000001911,ENSMUSG00000029275,ENSMUSG00000028289,ENSMUSG00000048349,ENSMUSG00000068154,ENSMUSG00000039191,ENSMUSG00000038193
GO:0060255	regulation of macromolecule metabolic process	biological_process	0.0002301	0.088028	61	158	5410	20790	ENSMUSG00000026497,ENSMUSG00000049230,ENSMUSG00000039275,ENSMUSG00000038546,ENSMUSG00000029275,ENSMUSG00000039741,ENSMUSG00000037331,ENSMUSG00000049327,ENSMUSG00000028634,ENSMUSG00000030265,ENSMUSG00000068154,ENSMUSG00000025060,ENSMUSG00000030551,ENSMUSG00000038932,ENSMUSG00000041297,ENSMUSG00000022136,ENSMUSG00000079560,ENSMUSG00000045991,ENSMUSG00000070990,ENSMUSG00000038400,ENSMUSG00000059213,…
GO:0045893	positive regulation of transcription, DNA-templated	biological_process	0.00025605	0.094393	23	158	1382	20790	ENSMUSG00000028613,ENSMUSG00000062115,ENSMUSG00000038765,ENSMUSG00000070990,ENSMUSG00000045991,ENSMUSG00000062563,ENSMUSG00000016458,ENSMUSG00000010476,ENSMUSG00000024052,ENSMUSG00000029071,ENSMUSG00000001911,ENSMUSG00000040943,ENSMUSG00000059213,ENSMUSG00000048349,ENSMUSG00000039275,ENSMUSG00000049577,ENSMUSG00000026497,ENSMUSG00000020063,ENSMUSG00000038193,ENSMUSG00000030551,ENSMUSG00000028634,…
GO:1903508	positive regulation of nucleic acid-templated transcription	biological_process	0.00025605	0.094393	23	158	1382	20790	ENSMUSG00000070990,ENSMUSG00000038765,ENSMUSG00000062115,ENSMUSG00000028613,ENSMUSG00000045991,ENSMUSG00000016458,ENSMUSG00000062563,ENSMUSG00000010476,ENSMUSG00000001911,ENSMUSG00000024052,ENSMUSG00000029071,ENSMUSG00000040943,ENSMUSG00000059213,ENSMUSG00000039275,ENSMUSG00000048349,ENSMUSG00000049577,ENSMUSG00000020063,ENSMUSG00000026497,ENSMUSG00000038193,ENSMUSG00000030551,ENSMUSG00000030265,…
GO:1902680	positive regulation of RNA biosynthetic process	biological_process	0.00026411	0.095628	23	158	1385	20790	ENSMUSG00000030551,ENSMUSG00000039191,ENSMUSG00000030265,ENSMUSG00000028634,ENSMUSG00000038193,ENSMUSG00000049577,ENSMUSG00000020063,ENSMUSG00000026497,ENSMUSG00000048349,ENSMUSG00000039275,ENSMUSG00000040943,ENSMUSG00000059213,ENSMUSG00000010476,ENSMUSG00000001911,ENSMUSG00000024052,ENSMUSG00000029071,ENSMUSG00000045991,ENSMUSG00000016458,ENSMUSG00000062563,ENSMUSG00000070990,ENSMUSG00000028613,…
GO:0003231	cardiac ventricle development	biological_process	0.00027503	0.097692	6	158	119	20790	ENSMUSG00000049577,ENSMUSG00000039191,ENSMUSG00000027474,ENSMUSG00000038193,ENSMUSG00000031987,ENSMUSG00000048349
GO:0048644	muscle organ morphogenesis	biological_process	0.00028079	0.097692	5	158	77	20790	ENSMUSG00000031987,ENSMUSG00000048349,ENSMUSG00000049577,ENSMUSG00000039191,ENSMUSG00000027474
GO:0042995	cell projection	cellular_component	0.00028427	0.097692	27	158	1767	20790	ENSMUSG00000019986,ENSMUSG00000003279,ENSMUSG00000029071,ENSMUSG00000022240,ENSMUSG00000059213,ENSMUSG00000001986,ENSMUSG00000040711,ENSMUSG00000022272,ENSMUSG00000025658,ENSMUSG00000069227,ENSMUSG00000028613,ENSMUSG00000034656,ENSMUSG00000035696,ENSMUSG00000004631,ENSMUSG00000039481,ENSMUSG00000039809,ENSMUSG00000062563,ENSMUSG00000031751,ENSMUSG00000041794,ENSMUSG00000028289,ENSMUSG00000048349,…
GO:0050793	regulation of developmental process	biological_process	0.00032787	0.10615	31	158	2176	20790	ENSMUSG00000030265,ENSMUSG00000039191,ENSMUSG00000038932,ENSMUSG00000030671,ENSMUSG00000068154,ENSMUSG00000038193,ENSMUSG00000040990,ENSMUSG00000020063,ENSMUSG00000026497,ENSMUSG00000049577,ENSMUSG00000001131,ENSMUSG00000048349,ENSMUSG00000061080,ENSMUSG00000028289,ENSMUSG00000029275,ENSMUSG00000034801,ENSMUSG00000040711,ENSMUSG00000052135,ENSMUSG00000028977,ENSMUSG00000029071,ENSMUSG00000031987,…
GO:0002378	immunoglobulin biosynthetic process	biological_process	0.00032983	0.10615	2	158	4	20790	ENSMUSG00000089704,ENSMUSG00000092329
GO:0018242	protein O-linked glycosylation via serine	biological_process	0.00032983	0.10615	2	158	4	20790	ENSMUSG00000089704,ENSMUSG00000092329
GO:0021615	glossopharyngeal nerve morphogenesis	biological_process	0.00032983	0.10615	2	158	4	20790	ENSMUSG00000079560,ENSMUSG00000048763
GO:0043167	ion binding	molecular_function	0.00034239	0.10847	65	158	5962	20790	ENSMUSG00000028799,ENSMUSG00000041297,ENSMUSG00000020841,ENSMUSG00000015968,ENSMUSG00000030265,ENSMUSG00000023830,ENSMUSG00000031987,ENSMUSG00000028977,ENSMUSG00000058446,ENSMUSG00000042272,ENSMUSG00000028289,ENSMUSG00000000915,ENSMUSG00000002365,ENSMUSG00000001131,ENSMUSG00000020063,ENSMUSG00000090877,ENSMUSG00000041794,ENSMUSG00000034413,ENSMUSG00000041037,ENSMUSG00000031751,ENSMUSG00000030671,…
GO:0044260	cellular macromolecule metabolic process	biological_process	0.00035277	0.11004	79	158	7691	20790	ENSMUSG00000044221,ENSMUSG00000010476,ENSMUSG00000024052,ENSMUSG00000049482,ENSMUSG00000045038,ENSMUSG00000021279,ENSMUSG00000014470,ENSMUSG00000033510,ENSMUSG00000062563,ENSMUSG00000048763,ENSMUSG00000044340,ENSMUSG00000038765,ENSMUSG00000071477,ENSMUSG00000070345,ENSMUSG00000049577,ENSMUSG00000048349,ENSMUSG00000074102,ENSMUSG00000020176,ENSMUSG00000040943,ENSMUSG00000026626,ENSMUSG00000035696,…
GO:0019222	regulation of metabolic process	biological_process	0.00036877	0.11329	67	158	6218	20790	ENSMUSG00000028634,ENSMUSG00000025060,ENSMUSG00000068154,ENSMUSG00000030551,ENSMUSG00000038932,ENSMUSG00000039275,ENSMUSG00000038546,ENSMUSG00000039741,ENSMUSG00000029275,ENSMUSG00000026626,ENSMUSG00000040943,ENSMUSG00000045991,ENSMUSG00000034656,ENSMUSG00000070345,ENSMUSG00000071477,ENSMUSG00000074102,ENSMUSG00000048349,ENSMUSG00000020176,ENSMUSG00000049577,ENSMUSG00000024052,ENSMUSG00000045038,…
GO:0051254	positive regulation of RNA metabolic process	biological_process	0.00040313	0.122	23	158	1427	20790	ENSMUSG00000049577,ENSMUSG00000026497,ENSMUSG00000020063,ENSMUSG00000048349,ENSMUSG00000039275,ENSMUSG00000030551,ENSMUSG00000039191,ENSMUSG00000028634,ENSMUSG00000030265,ENSMUSG00000038193,ENSMUSG00000045991,ENSMUSG00000062563,ENSMUSG00000016458,ENSMUSG00000062115,ENSMUSG00000028613,ENSMUSG00000038765,ENSMUSG00000070990,ENSMUSG00000040943,ENSMUSG00000059213,ENSMUSG00000010476,ENSMUSG00000024052,…
GO:0006351	transcription, DNA-templated	biological_process	0.00041481	0.12369	42	158	3360	20790	ENSMUSG00000045991,ENSMUSG00000079560,ENSMUSG00000070990,ENSMUSG00000059213,ENSMUSG00000052135,ENSMUSG00000028977,ENSMUSG00000040943,ENSMUSG00000001911,ENSMUSG00000031987,ENSMUSG00000026497,ENSMUSG00000049230,ENSMUSG00000039275,ENSMUSG00000029275,ENSMUSG00000039741,ENSMUSG00000028634,ENSMUSG00000030265,ENSMUSG00000049327,ENSMUSG00000030551,ENSMUSG00000038932,ENSMUSG00000068154,ENSMUSG00000041297,…
GO:0097659	nucleic acid-templated transcription	biological_process	0.00045303	0.13196	42	158	3374	20790	ENSMUSG00000049577,ENSMUSG00000020063,ENSMUSG00000074102,ENSMUSG00000048349,ENSMUSG00000039191,ENSMUSG00000038193,ENSMUSG00000071477,ENSMUSG00000070345,ENSMUSG00000062563,ENSMUSG00000016458,ENSMUSG00000048763,ENSMUSG00000062115,ENSMUSG00000028613,ENSMUSG00000038765,ENSMUSG00000060257,ENSMUSG00000006307,ENSMUSG00000024420,ENSMUSG00000054199,ENSMUSG00000010476,ENSMUSG00000024052,ENSMUSG00000029071,…
GO:0080090	regulation of primary metabolic process	biological_process	0.00045558	0.13196	60	158	5423	20790	ENSMUSG00000068154,ENSMUSG00000025060,ENSMUSG00000030551,ENSMUSG00000038932,ENSMUSG00000049327,ENSMUSG00000030265,ENSMUSG00000028634,ENSMUSG00000041297,ENSMUSG00000049230,ENSMUSG00000026497,ENSMUSG00000039741,ENSMUSG00000029275,ENSMUSG00000037331,ENSMUSG00000039275,ENSMUSG00000038546,ENSMUSG00000040943,ENSMUSG00000052135,ENSMUSG00000028977,ENSMUSG00000026626,ENSMUSG00000059213,ENSMUSG00000031987,…
GO:0010556	regulation of macromolecule biosynthetic process	biological_process	0.00046879	0.13216	45	158	3709	20790	ENSMUSG00000039191,ENSMUSG00000071477,ENSMUSG00000038193,ENSMUSG00000070345,ENSMUSG00000049577,ENSMUSG00000020063,ENSMUSG00000048349,ENSMUSG00000020176,ENSMUSG00000006307,ENSMUSG00000024420,ENSMUSG00000054199,ENSMUSG00000010476,ENSMUSG00000024052,ENSMUSG00000029071,ENSMUSG00000030530,ENSMUSG00000062563,ENSMUSG00000016458,ENSMUSG00000048763,ENSMUSG00000028613,ENSMUSG00000062115,ENSMUSG00000038765,…
GO:0001077	transcriptional activator activity, RNA polymerase II core promoter proximal region sequence-specific binding	molecular_function	0.00048612	0.13216	8	158	242	20790	ENSMUSG00000038193,ENSMUSG00000010476,ENSMUSG00000039191,ENSMUSG00000048349,ENSMUSG00000039275,ENSMUSG00000045991,ENSMUSG00000026497,ENSMUSG00000062563
GO:0017015	regulation of transforming growth factor beta receptor signaling pathway	biological_process	0.00049457	0.13216	5	158	87	20790	ENSMUSG00000038400,ENSMUSG00000045991,ENSMUSG00000092035,ENSMUSG00000030530,ENSMUSG00000020063
GO:1903844	regulation of cellular response to transforming growth factor beta stimulus	biological_process	0.00049457	0.13216	5	158	87	20790	ENSMUSG00000038400,ENSMUSG00000045991,ENSMUSG00000020063,ENSMUSG00000030530,ENSMUSG00000092035
GO:2000112	regulation of cellular macromolecule biosynthetic process	biological_process	0.00050536	0.13216	44	158	3611	20790	ENSMUSG00000020176,ENSMUSG00000048349,ENSMUSG00000049577,ENSMUSG00000020063,ENSMUSG00000071477,ENSMUSG00000038193,ENSMUSG00000070345,ENSMUSG00000039191,ENSMUSG00000060257,ENSMUSG00000028613,ENSMUSG00000062115,ENSMUSG00000038765,ENSMUSG00000062563,ENSMUSG00000048763,ENSMUSG00000016458,ENSMUSG00000010476,ENSMUSG00000024052,ENSMUSG00000029071,ENSMUSG00000006307,ENSMUSG00000054199,ENSMUSG00000024420,…
GO:0032774	RNA biosynthetic process	biological_process	0.00051312	0.13216	42	158	3394	20790	ENSMUSG00000041297,ENSMUSG00000030551,ENSMUSG00000038932,ENSMUSG00000068154,ENSMUSG00000028634,ENSMUSG00000030265,ENSMUSG00000049327,ENSMUSG00000029275,ENSMUSG00000039741,ENSMUSG00000039275,ENSMUSG00000049230,ENSMUSG00000026497,ENSMUSG00000031987,ENSMUSG00000001911,ENSMUSG00000040943,ENSMUSG00000052135,ENSMUSG00000028977,ENSMUSG00000059213,ENSMUSG00000070990,ENSMUSG00000045991,ENSMUSG00000079560,…
GO:0043235	receptor complex	cellular_component	0.00052078	0.13216	9	158	307	20790	ENSMUSG00000053395,ENSMUSG00000001986,ENSMUSG00000031169,ENSMUSG00000028613,ENSMUSG00000030084,ENSMUSG00000039809,ENSMUSG00000002771,ENSMUSG00000056553,ENSMUSG00000019790
GO:0006355	regulation of transcription, DNA-templated	biological_process	0.00052573	0.13216	41	158	3289	20790	ENSMUSG00000041297,ENSMUSG00000068154,ENSMUSG00000030551,ENSMUSG00000038932,ENSMUSG00000049327,ENSMUSG00000030265,ENSMUSG00000028634,ENSMUSG00000029275,ENSMUSG00000039741,ENSMUSG00000039275,ENSMUSG00000049230,ENSMUSG00000026497,ENSMUSG00000031987,ENSMUSG00000001911,ENSMUSG00000052135,ENSMUSG00000040943,ENSMUSG00000028977,ENSMUSG00000059213,ENSMUSG00000070990,ENSMUSG00000045991,ENSMUSG00000079560,…
GO:0035091	phosphatidylinositol binding	molecular_function	0.00052694	0.13216	7	158	187	20790	ENSMUSG00000000915,ENSMUSG00000042272,ENSMUSG00000002365,ENSMUSG00000022272,ENSMUSG00000041685,ENSMUSG00000031662,ENSMUSG00000040711
GO:0018243	protein O-linked glycosylation via threonine	biological_process	0.00054701	0.13216	2	158	5	20790	ENSMUSG00000092329,ENSMUSG00000089704
GO:0021563	glossopharyngeal nerve development	biological_process	0.00054701	0.13216	2	158	5	20790	ENSMUSG00000048763,ENSMUSG00000079560
GO:0051252	regulation of RNA metabolic process	biological_process	0.00055935	0.13216	42	158	3408	20790	ENSMUSG00000039191,ENSMUSG00000070345,ENSMUSG00000038193,ENSMUSG00000071477,ENSMUSG00000020063,ENSMUSG00000049577,ENSMUSG00000048349,ENSMUSG00000074102,ENSMUSG00000024420,ENSMUSG00000054199,ENSMUSG00000006307,ENSMUSG00000029071,ENSMUSG00000024052,ENSMUSG00000010476,ENSMUSG00000062563,ENSMUSG00000016458,ENSMUSG00000048763,ENSMUSG00000062115,ENSMUSG00000028613,ENSMUSG00000038765,ENSMUSG00000060257,…
GO:0044708	single-organism behavior	biological_process	0.0005695	0.13216	11	158	448	20790	ENSMUSG00000022240,ENSMUSG00000052135,ENSMUSG00000006307,ENSMUSG00000030265,ENSMUSG00000063239,ENSMUSG00000045038,ENSMUSG00000031751,ENSMUSG00000034656,ENSMUSG00000002771,ENSMUSG00000029275,ENSMUSG00000061080
GO:0036477	somatodendritic compartment	cellular_component	0.00057192	0.13216	14	158	676	20790	ENSMUSG00000034656,ENSMUSG00000004631,ENSMUSG00000002771,ENSMUSG00000028289,ENSMUSG00000022272,ENSMUSG00000025658,ENSMUSG00000061080,ENSMUSG00000037217,ENSMUSG00000028613,ENSMUSG00000022240,ENSMUSG00000059213,ENSMUSG00000001986,ENSMUSG00000031751,ENSMUSG00000029071
GO:0048666	neuron development	biological_process	0.000573	0.13216	17	158	924	20790	ENSMUSG00000030084,ENSMUSG00000028613,ENSMUSG00000069227,ENSMUSG00000038765,ENSMUSG00000019790,ENSMUSG00000034656,ENSMUSG00000045991,ENSMUSG00000039481,ENSMUSG00000019986,ENSMUSG00000029071,ENSMUSG00000022240,ENSMUSG00000052135,ENSMUSG00000029275,ENSMUSG00000028289,ENSMUSG00000048349,ENSMUSG00000038193,ENSMUSG00000068154
GO:1903506	regulation of nucleic acid-templated transcription	biological_process	0.0005773	0.13216	41	158	3304	20790	ENSMUSG00000024420,ENSMUSG00000054199,ENSMUSG00000006307,ENSMUSG00000024052,ENSMUSG00000029071,ENSMUSG00000010476,ENSMUSG00000062563,ENSMUSG00000048763,ENSMUSG00000016458,ENSMUSG00000038765,ENSMUSG00000062115,ENSMUSG00000028613,ENSMUSG00000060257,ENSMUSG00000039191,ENSMUSG00000070345,ENSMUSG00000038193,ENSMUSG00000071477,ENSMUSG00000020063,ENSMUSG00000049577,ENSMUSG00000048349,ENSMUSG00000059213,…
GO:0010557	positive regulation of macromolecule biosynthetic process	biological_process	0.00057788	0.13216	24	158	1559	20790	ENSMUSG00000059213,ENSMUSG00000040943,ENSMUSG00000001911,ENSMUSG00000029071,ENSMUSG00000024052,ENSMUSG00000010476,ENSMUSG00000062563,ENSMUSG00000016458,ENSMUSG00000045991,ENSMUSG00000070990,ENSMUSG00000062115,ENSMUSG00000038765,ENSMUSG00000028613,ENSMUSG00000039191,ENSMUSG00000028634,ENSMUSG00000030265,ENSMUSG00000030551,ENSMUSG00000038193,ENSMUSG00000020063,ENSMUSG00000026497,ENSMUSG00000049577,…
GO:0010628	positive regulation of gene expression	biological_process	0.00057974	0.13216	25	158	1655	20790	ENSMUSG00000049577,ENSMUSG00000020063,ENSMUSG00000026497,ENSMUSG00000037331,ENSMUSG00000048349,ENSMUSG00000039275,ENSMUSG00000030551,ENSMUSG00000028634,ENSMUSG00000039191,ENSMUSG00000030265,ENSMUSG00000038193,ENSMUSG00000045991,ENSMUSG00000062563,ENSMUSG00000016458,ENSMUSG00000070990,ENSMUSG00000062115,ENSMUSG00000038765,ENSMUSG00000028613,ENSMUSG00000040943,ENSMUSG00000059213,ENSMUSG00000010476,…
GO:0043025	neuronal cell body	cellular_component	0.00058009	0.13216	11	158	449	20790	ENSMUSG00000028289,ENSMUSG00000028613,ENSMUSG00000061080,ENSMUSG00000025658,ENSMUSG00000022272,ENSMUSG00000034656,ENSMUSG00000029071,ENSMUSG00000031751,ENSMUSG00000022240,ENSMUSG00000059213,ENSMUSG00000001986
GO:2001141	regulation of RNA biosynthetic process	biological_process	0.00059917	0.13438	41	158	3310	20790	ENSMUSG00000024052,ENSMUSG00000029071,ENSMUSG00000010476,ENSMUSG00000054199,ENSMUSG00000024420,ENSMUSG00000006307,ENSMUSG00000060257,ENSMUSG00000062115,ENSMUSG00000028613,ENSMUSG00000038765,ENSMUSG00000048763,ENSMUSG00000062563,ENSMUSG00000016458,ENSMUSG00000070345,ENSMUSG00000071477,ENSMUSG00000038193,ENSMUSG00000039191,ENSMUSG00000048349,ENSMUSG00000020063,ENSMUSG00000049577,ENSMUSG00000001911,…
GO:0030512	negative regulation of transforming growth factor beta receptor signaling pathway	biological_process	0.00061573	0.13438	4	158	52	20790	ENSMUSG00000038400,ENSMUSG00000020063,ENSMUSG00000092035,ENSMUSG00000045991
GO:1903845	negative regulation of cellular response to transforming growth factor beta stimulus	biological_process	0.00061573	0.13438	4	158	52	20790	ENSMUSG00000038400,ENSMUSG00000020063,ENSMUSG00000092035,ENSMUSG00000045991
GO:0045211	postsynaptic membrane	cellular_component	0.00061634	0.13438	7	158	192	20790	ENSMUSG00000039809,ENSMUSG00000002771,ENSMUSG00000001986,ENSMUSG00000028289,ENSMUSG00000022656,ENSMUSG00000025658,ENSMUSG00000003279
GO:0008270	zinc ion binding	molecular_function	0.0006315	0.13622	19	158	1107	20790	ENSMUSG00000020376,ENSMUSG00000029275,ENSMUSG00000030551,ENSMUSG00000020841,ENSMUSG00000031751,ENSMUSG00000034413,ENSMUSG00000014470,ENSMUSG00000035696,ENSMUSG00000053929,ENSMUSG00000033510,ENSMUSG00000046844,ENSMUSG00000016458,ENSMUSG00000062115,ENSMUSG00000038765,ENSMUSG00000027189,ENSMUSG00000006307,ENSMUSG00000040943,ENSMUSG00000092035,ENSMUSG00000058446
GO:0048568	embryonic organ development	biological_process	0.00065896	0.13966	11	158	456	20790	ENSMUSG00000039191,ENSMUSG00000030551,ENSMUSG00000042594,ENSMUSG00000029071,ENSMUSG00000038193,ENSMUSG00000031987,ENSMUSG00000048763,ENSMUSG00000049577,ENSMUSG00000079560,ENSMUSG00000070990,ENSMUSG00000029275
GO:0048468	cell development	biological_process	0.00066367	0.13966	28	158	1965	20790	ENSMUSG00000068154,ENSMUSG00000074305,ENSMUSG00000039191,ENSMUSG00000030265,ENSMUSG00000038193,ENSMUSG00000049577,ENSMUSG00000029275,ENSMUSG00000028289,ENSMUSG00000061080,ENSMUSG00000048349,ENSMUSG00000022240,ENSMUSG00000052135,ENSMUSG00000028977,ENSMUSG00000006307,ENSMUSG00000019986,ENSMUSG00000029071,ENSMUSG00000019790,ENSMUSG00000078794,ENSMUSG00000045991,ENSMUSG00000034656,ENSMUSG00000016458,…
GO:0031323	regulation of cellular metabolic process	biological_process	0.00066935	0.13966	60	158	5500	20790	ENSMUSG00000049230,ENSMUSG00000026497,ENSMUSG00000029275,ENSMUSG00000039741,ENSMUSG00000037331,ENSMUSG00000039275,ENSMUSG00000038546,ENSMUSG00000068154,ENSMUSG00000025060,ENSMUSG00000038932,ENSMUSG00000030551,ENSMUSG00000049327,ENSMUSG00000028634,ENSMUSG00000030265,ENSMUSG00000041297,ENSMUSG00000022136,ENSMUSG00000045991,ENSMUSG00000079560,ENSMUSG00000034656,ENSMUSG00000038400,ENSMUSG00000070990,…
GO:0007610	behavior	biological_process	0.00067501	0.13966	15	158	769	20790	ENSMUSG00000030265,ENSMUSG00000022240,ENSMUSG00000052135,ENSMUSG00000006307,ENSMUSG00000063239,ENSMUSG00000029071,ENSMUSG00000045038,ENSMUSG00000031751,ENSMUSG00000038193,ENSMUSG00000002771,ENSMUSG00000034656,ENSMUSG00000048349,ENSMUSG00000061080,ENSMUSG00000030084,ENSMUSG00000029275
GO:0034702	ion channel complex	cellular_component	0.00068517	0.14033	8	158	255	20790	ENSMUSG00000042272,ENSMUSG00000031169,ENSMUSG00000034656,ENSMUSG00000019790,ENSMUSG00000002771,ENSMUSG00000053395,ENSMUSG00000015968,ENSMUSG00000001986
GO:0098805	whole membrane	cellular_component	0.00069397	0.14071	26	158	1773	20790	ENSMUSG00000038400,ENSMUSG00000023830,ENSMUSG00000035226,ENSMUSG00000028613,ENSMUSG00000031441,ENSMUSG00000022272,ENSMUSG00000025658,ENSMUSG00000004631,ENSMUSG00000062563,ENSMUSG00000030530,ENSMUSG00000039809,ENSMUSG00000063239,ENSMUSG00000003279,ENSMUSG00000001986,ENSMUSG00000059213,ENSMUSG00000058446,ENSMUSG00000028289,ENSMUSG00000000915,ENSMUSG00000056553,ENSMUSG00000002771,ENSMUSG00000041794,…
GO:0008328	ionotropic glutamate receptor complex	cellular_component	0.00071099	0.14273	4	158	54	20790	ENSMUSG00000002771,ENSMUSG00000001986,ENSMUSG00000053395,ENSMUSG00000031169
GO:0030135	coated vesicle	cellular_component	0.00073088	0.14529	6	158	143	20790	ENSMUSG00000029071,ENSMUSG00000002365,ENSMUSG00000023830,ENSMUSG00000000915,ENSMUSG00000030530,ENSMUSG00000041685
GO:0061384	heart trabecula morphogenesis	biological_process	0.00073911	0.1455	3	158	24	20790	ENSMUSG00000039191,ENSMUSG00000027474,ENSMUSG00000031987
GO:0042326	negative regulation of phosphorylation	biological_process	0.0007572	0.14578	10	158	392	20790	ENSMUSG00000038546,ENSMUSG00000020176,ENSMUSG00000038400,ENSMUSG00000020063,ENSMUSG00000022136,ENSMUSG00000037887,ENSMUSG00000029071,ENSMUSG00000026626,ENSMUSG00000068154,ENSMUSG00000030551
GO:0016477	cell migration	biological_process	0.00075791	0.14578	19	158	1124	20790	ENSMUSG00000026497,ENSMUSG00000040990,ENSMUSG00000001131,ENSMUSG00000048349,ENSMUSG00000068154,ENSMUSG00000074305,ENSMUSG00000030551,ENSMUSG00000038193,ENSMUSG00000030530,ENSMUSG00000033152,ENSMUSG00000039481,ENSMUSG00000045991,ENSMUSG00000028613,ENSMUSG00000038765,ENSMUSG00000060257,ENSMUSG00000070990,ENSMUSG00000030084,ENSMUSG00000045038,ENSMUSG00000021279
GO:0009887	organ morphogenesis	biological_process	0.0007621	0.14578	17	158	948	20790	ENSMUSG00000039191,ENSMUSG00000030265,ENSMUSG00000022656,ENSMUSG00000038193,ENSMUSG00000049577,ENSMUSG00000048349,ENSMUSG00000029275,ENSMUSG00000027474,ENSMUSG00000028977,ENSMUSG00000040943,ENSMUSG00000029071,ENSMUSG00000031987,ENSMUSG00000016458,ENSMUSG00000048763,ENSMUSG00000079560,ENSMUSG00000070990,ENSMUSG00000030084
GO:0007267	cell-cell signaling	biological_process	0.00076956	0.14583	16	158	863	20790	ENSMUSG00000028613,ENSMUSG00000035226,ENSMUSG00000034656,ENSMUSG00000045038,ENSMUSG00000003279,ENSMUSG00000029071,ENSMUSG00000063239,ENSMUSG00000001986,ENSMUSG00000022240,ENSMUSG00000037217,ENSMUSG00000002771,ENSMUSG00000056553,ENSMUSG00000015968,ENSMUSG00000041794,ENSMUSG00000030265,ENSMUSG00000030671
GO:0007270	neuron-neuron synaptic transmission	biological_process	0.00078592	0.14712	6	158	145	20790	ENSMUSG00000034656,ENSMUSG00000030265,ENSMUSG00000002771,ENSMUSG00000001986,ENSMUSG00000045038,ENSMUSG00000063239
GO:0009892	negative regulation of metabolic process	biological_process	0.00079703	0.14712	33	158	2500	20790	ENSMUSG00000006307,ENSMUSG00000037887,ENSMUSG00000029071,ENSMUSG00000045038,ENSMUSG00000016458,ENSMUSG00000030530,ENSMUSG00000062563,ENSMUSG00000048763,ENSMUSG00000028613,ENSMUSG00000060257,ENSMUSG00000039191,ENSMUSG00000030671,ENSMUSG00000038193,ENSMUSG00000020063,ENSMUSG00000049577,ENSMUSG00000001131,ENSMUSG00000056553,ENSMUSG00000048349,ENSMUSG00000020176,ENSMUSG00000026626,ENSMUSG00000001911,…
GO:0046914	transition metal ion binding	molecular_function	0.00079817	0.14712	22	158	1405	20790	ENSMUSG00000029275,ENSMUSG00000092329,ENSMUSG00000020376,ENSMUSG00000020841,ENSMUSG00000031751,ENSMUSG00000034413,ENSMUSG00000030551,ENSMUSG00000038765,ENSMUSG00000062115,ENSMUSG00000014470,ENSMUSG00000035696,ENSMUSG00000053929,ENSMUSG00000033510,ENSMUSG00000046844,ENSMUSG00000016458,ENSMUSG00000031987,ENSMUSG00000089704,ENSMUSG00000027189,ENSMUSG00000006307,ENSMUSG00000040943,ENSMUSG00000092035,…
GO:0042421	norepinephrine biosynthetic process	biological_process	0.00081648	0.14781	2	158	6	20790	ENSMUSG00000038193,ENSMUSG00000068154
GO:0060839	endothelial cell fate commitment	biological_process	0.00081648	0.14781	2	158	6	20790	ENSMUSG00000030551,ENSMUSG00000039191
GO:0010468	regulation of gene expression	biological_process	0.0008455	0.15151	46	158	3923	20790	ENSMUSG00000070990,ENSMUSG00000022136,ENSMUSG00000045991,ENSMUSG00000079560,ENSMUSG00000001911,ENSMUSG00000019986,ENSMUSG00000031987,ENSMUSG00000059213,ENSMUSG00000040943,ENSMUSG00000052135,ENSMUSG00000028977,ENSMUSG00000039275,ENSMUSG00000029275,ENSMUSG00000039741,ENSMUSG00000037331,ENSMUSG00000026497,ENSMUSG00000049230,ENSMUSG00000041297,ENSMUSG00000049327,ENSMUSG00000030265,ENSMUSG00000028634,…
GO:0000978	RNA polymerase II core promoter proximal region sequence-specific DNA binding	molecular_function	0.00085184	0.15151	9	158	329	20790	ENSMUSG00000010476,ENSMUSG00000059213,ENSMUSG00000039191,ENSMUSG00000068154,ENSMUSG00000039275,ENSMUSG00000062563,ENSMUSG00000026497,ENSMUSG00000045991,ENSMUSG00000049230
GO:0009889	regulation of biosynthetic process	biological_process	0.00086448	0.15242	46	158	3927	20790	ENSMUSG00000039275,ENSMUSG00000037331,ENSMUSG00000039741,ENSMUSG00000029275,ENSMUSG00000026497,ENSMUSG00000049230,ENSMUSG00000041297,ENSMUSG00000028634,ENSMUSG00000030265,ENSMUSG00000049327,ENSMUSG00000038932,ENSMUSG00000030551,ENSMUSG00000068154,ENSMUSG00000070990,ENSMUSG00000079560,ENSMUSG00000045991,ENSMUSG00000034656,ENSMUSG00000022136,ENSMUSG00000001911,ENSMUSG00000031987,ENSMUSG00000059213,…
GO:0098590	plasma membrane region	cellular_component	0.00091184	0.15938	16	158	877	20790	ENSMUSG00000058446,ENSMUSG00000059213,ENSMUSG00000001986,ENSMUSG00000063239,ENSMUSG00000003279,ENSMUSG00000039809,ENSMUSG00000004631,ENSMUSG00000028613,ENSMUSG00000035226,ENSMUSG00000025658,ENSMUSG00000022272,ENSMUSG00000027340,ENSMUSG00000041794,ENSMUSG00000022656,ENSMUSG00000002771,ENSMUSG00000028289
GO:0048732	gland development	biological_process	0.00093502	0.16204	11	158	476	20790	ENSMUSG00000079560,ENSMUSG00000045991,ENSMUSG00000048763,ENSMUSG00000016458,ENSMUSG00000023830,ENSMUSG00000030084,ENSMUSG00000070990,ENSMUSG00000040943,ENSMUSG00000068154,ENSMUSG00000039191,ENSMUSG00000038193
GO:0030154	cell differentiation	biological_process	0.00094562	0.16249	43	158	3607	20790	ENSMUSG00000029275,ENSMUSG00000039275,ENSMUSG00000026497,ENSMUSG00000068154,ENSMUSG00000038932,ENSMUSG00000030551,ENSMUSG00000028634,ENSMUSG00000030265,ENSMUSG00000030084,ENSMUSG00000070990,ENSMUSG00000034656,ENSMUSG00000045991,ENSMUSG00000039481,ENSMUSG00000019986,ENSMUSG00000001911,ENSMUSG00000052135,ENSMUSG00000040943,ENSMUSG00000028977,ENSMUSG00000040711,ENSMUSG00000028289,ENSMUSG00000061080,…
GO:0046872	metal ion binding	molecular_function	0.00097581	0.16626	46	158	3949	20790	ENSMUSG00000034656,ENSMUSG00000053929,ENSMUSG00000035696,ENSMUSG00000031987,ENSMUSG00000058446,ENSMUSG00000040943,ENSMUSG00000028977,ENSMUSG00000039275,ENSMUSG00000029275,ENSMUSG00000028799,ENSMUSG00000020376,ENSMUSG00000092329,ENSMUSG00000015968,ENSMUSG00000020841,ENSMUSG00000028634,ENSMUSG00000030551,ENSMUSG00000068154,ENSMUSG00000060257,ENSMUSG00000062115,ENSMUSG00000031441,ENSMUSG00000028613,…
GO:0045595	regulation of cell differentiation	biological_process	0.0010095	0.16969	23	158	1526	20790	ENSMUSG00000038193,ENSMUSG00000039191,ENSMUSG00000030265,ENSMUSG00000038932,ENSMUSG00000068154,ENSMUSG00000048349,ENSMUSG00000061080,ENSMUSG00000029275,ENSMUSG00000028289,ENSMUSG00000020063,ENSMUSG00000026497,ENSMUSG00000049577,ENSMUSG00000029071,ENSMUSG00000034801,ENSMUSG00000040711,ENSMUSG00000052135,ENSMUSG00000028977,ENSMUSG00000060257,ENSMUSG00000028613,ENSMUSG00000030084,ENSMUSG00000048763,…
GO:0007166	cell surface receptor signaling pathway	biological_process	0.0010126	0.16969	29	158	2121	20790	ENSMUSG00000022240,ENSMUSG00000032089,ENSMUSG00000001986,ENSMUSG00000092035,ENSMUSG00000045038,ENSMUSG00000063239,ENSMUSG00000029071,ENSMUSG00000045991,ENSMUSG00000078794,ENSMUSG00000039481,ENSMUSG00000030530,ENSMUSG00000030084,ENSMUSG00000038400,ENSMUSG00000028613,ENSMUSG00000039191,ENSMUSG00000030265,ENSMUSG00000042428,ENSMUSG00000053395,ENSMUSG00000038193,ENSMUSG00000034413,ENSMUSG00000001131,…
GO:0001228	transcriptional activator activity, RNA polymerase II transcription regulatory region sequence-specific binding	molecular_function	0.0010506	0.17181	9	158	339	20790	ENSMUSG00000048349,ENSMUSG00000039275,ENSMUSG00000045991,ENSMUSG00000026497,ENSMUSG00000062563,ENSMUSG00000010476,ENSMUSG00000038193,ENSMUSG00000001911,ENSMUSG00000039191
GO:0008066	glutamate receptor activity	molecular_function	0.0010507	0.17181	3	158	27	20790	ENSMUSG00000002771,ENSMUSG00000001986,ENSMUSG00000063239
GO:0030878	thyroid gland development	biological_process	0.0010507	0.17181	3	158	27	20790	ENSMUSG00000048763,ENSMUSG00000079560,ENSMUSG00000070990
GO:0034645	cellular macromolecule biosynthetic process	biological_process	0.0011051	0.17925	50	158	4429	20790	ENSMUSG00000038193,ENSMUSG00000071477,ENSMUSG00000070345,ENSMUSG00000039191,ENSMUSG00000020176,ENSMUSG00000048349,ENSMUSG00000074102,ENSMUSG00000049577,ENSMUSG00000048920,ENSMUSG00000020063,ENSMUSG00000010476,ENSMUSG00000029071,ENSMUSG00000089704,ENSMUSG00000024052,ENSMUSG00000006307,ENSMUSG00000054199,ENSMUSG00000024420,ENSMUSG00000060257,ENSMUSG00000062115,ENSMUSG00000028613,ENSMUSG00000038765,…
GO:0005677	chromatin silencing complex	cellular_component	0.0011375	0.17951	2	158	7	20790	ENSMUSG00000020063,ENSMUSG00000039741
GO:0061032	visceral serous pericardium development	biological_process	0.0011375	0.17951	2	158	7	20790	ENSMUSG00000038193,ENSMUSG00000016458
GO:0070097	delta-catenin binding	molecular_function	0.0011375	0.17951	2	158	7	20790	ENSMUSG00000078794,ENSMUSG00000053141
GO:0009059	macromolecule biosynthetic process	biological_process	0.0011421	0.17951	51	158	4551	20790	ENSMUSG00000038193,ENSMUSG00000071477,ENSMUSG00000070345,ENSMUSG00000039191,ENSMUSG00000020176,ENSMUSG00000048349,ENSMUSG00000074102,ENSMUSG00000049577,ENSMUSG00000048920,ENSMUSG00000020063,ENSMUSG00000010476,ENSMUSG00000024052,ENSMUSG00000089704,ENSMUSG00000029071,ENSMUSG00000006307,ENSMUSG00000054199,ENSMUSG00000024420,ENSMUSG00000060257,ENSMUSG00000038765,ENSMUSG00000062115,ENSMUSG00000028613,…
GO:0006464	cellular protein modification process	biological_process	0.0011821	0.18296	41	158	3424	20790	ENSMUSG00000040943,ENSMUSG00000058446,ENSMUSG00000026626,ENSMUSG00000031987,ENSMUSG00000024222,ENSMUSG00000063239,ENSMUSG00000022136,ENSMUSG00000035696,ENSMUSG00000038400,ENSMUSG00000030551,ENSMUSG00000025060,ENSMUSG00000068154,ENSMUSG00000030265,ENSMUSG00000049327,ENSMUSG00000042428,ENSMUSG00000041297,ENSMUSG00000092329,ENSMUSG00000020376,ENSMUSG00000053141,ENSMUSG00000031169,ENSMUSG00000038546,…
GO:0036211	protein modification process	biological_process	0.0011821	0.18296	41	158	3424	20790	ENSMUSG00000031987,ENSMUSG00000024222,ENSMUSG00000063239,ENSMUSG00000040943,ENSMUSG00000058446,ENSMUSG00000026626,ENSMUSG00000038400,ENSMUSG00000022136,ENSMUSG00000035696,ENSMUSG00000041297,ENSMUSG00000042428,ENSMUSG00000068154,ENSMUSG00000025060,ENSMUSG00000030551,ENSMUSG00000049327,ENSMUSG00000030265,ENSMUSG00000053141,ENSMUSG00000038546,ENSMUSG00000031169,ENSMUSG00000092329,ENSMUSG00000020376,…
GO:0003205	cardiac chamber development	biological_process	0.0012259	0.18689	6	158	158	20790	ENSMUSG00000031987,ENSMUSG00000038193,ENSMUSG00000048349,ENSMUSG00000049577,ENSMUSG00000027474,ENSMUSG00000039191
GO:0098802	plasma membrane receptor complex	cellular_component	0.0012259	0.18689	6	158	158	20790	ENSMUSG00000019790,ENSMUSG00000039809,ENSMUSG00000002771,ENSMUSG00000001986,ENSMUSG00000053395,ENSMUSG00000031169
GO:0000987	core promoter proximal region sequence-specific DNA binding	molecular_function	0.0012354	0.18693	9	158	347	20790	ENSMUSG00000059213,ENSMUSG00000039191,ENSMUSG00000068154,ENSMUSG00000010476,ENSMUSG00000062563,ENSMUSG00000026497,ENSMUSG00000049230,ENSMUSG00000045991,ENSMUSG00000039275
GO:0031326	regulation of cellular biosynthetic process	biological_process	0.0012528	0.18779	45	158	3882	20790	ENSMUSG00000039741,ENSMUSG00000029275,ENSMUSG00000037331,ENSMUSG00000039275,ENSMUSG00000049230,ENSMUSG00000026497,ENSMUSG00000041297,ENSMUSG00000068154,ENSMUSG00000030551,ENSMUSG00000038932,ENSMUSG00000049327,ENSMUSG00000030265,ENSMUSG00000028634,ENSMUSG00000070990,ENSMUSG00000022136,ENSMUSG00000079560,ENSMUSG00000045991,ENSMUSG00000034656,ENSMUSG00000031987,ENSMUSG00000001911,ENSMUSG00000040943,…
GO:0048869	cellular developmental process	biological_process	0.0012596	0.18779	45	158	3883	20790	ENSMUSG00000070990,ENSMUSG00000022272,ENSMUSG00000030084,ENSMUSG00000039481,ENSMUSG00000034656,ENSMUSG00000045991,ENSMUSG00000001911,ENSMUSG00000019986,ENSMUSG00000040711,ENSMUSG00000040943,ENSMUSG00000052135,ENSMUSG00000028977,ENSMUSG00000039275,ENSMUSG00000029275,ENSMUSG00000026497,ENSMUSG00000030265,ENSMUSG00000028634,ENSMUSG00000068154,ENSMUSG00000030551,ENSMUSG00000038932,ENSMUSG00000028613,…
GO:0001159	core promoter proximal region DNA binding	molecular_function	0.0012855	0.19025	9	158	349	20790	ENSMUSG00000039275,ENSMUSG00000045991,ENSMUSG00000049230,ENSMUSG00000062563,ENSMUSG00000026497,ENSMUSG00000010476,ENSMUSG00000068154,ENSMUSG00000059213,ENSMUSG00000039191
GO:0010646	regulation of cell communication	biological_process	0.0013172	0.19353	34	158	2681	20790	ENSMUSG00000030265,ENSMUSG00000049327,ENSMUSG00000053395,ENSMUSG00000037331,ENSMUSG00000029275,ENSMUSG00000038546,ENSMUSG00000037217,ENSMUSG00000063239,ENSMUSG00000045991,ENSMUSG00000034656,ENSMUSG00000038400,ENSMUSG00000035226,ENSMUSG00000042594,ENSMUSG00000030671,ENSMUSG00000039191,ENSMUSG00000038193,ENSMUSG00000041794,ENSMUSG00000001131,ENSMUSG00000020063,ENSMUSG00000028289,ENSMUSG00000028124,…
GO:0050804	modulation of synaptic transmission	biological_process	0.0013382	0.19381	8	158	283	20790	ENSMUSG00000063239,ENSMUSG00000045038,ENSMUSG00000030265,ENSMUSG00000022240,ENSMUSG00000037217,ENSMUSG00000028613,ENSMUSG00000035226,ENSMUSG00000034656
GO:1902495	transmembrane transporter complex	cellular_component	0.0013382	0.19381	8	158	283	20790	ENSMUSG00000053395,ENSMUSG00000015968,ENSMUSG00000001986,ENSMUSG00000042272,ENSMUSG00000031169,ENSMUSG00000019790,ENSMUSG00000034656,ENSMUSG00000002771
GO:0006493	protein O-linked glycosylation	biological_process	0.0013482	0.19387	4	158	64	20790	ENSMUSG00000089704,ENSMUSG00000040943,ENSMUSG00000092329,ENSMUSG00000048920
GO:0090287	regulation of cellular response to growth factor stimulus	biological_process	0.0014358	0.20502	7	158	222	20790	ENSMUSG00000020176,ENSMUSG00000038400,ENSMUSG00000020063,ENSMUSG00000039191,ENSMUSG00000030530,ENSMUSG00000092035,ENSMUSG00000045991
GO:1990351	transporter complex	cellular_component	0.0014623	0.20734	8	158	287	20790	ENSMUSG00000001986,ENSMUSG00000015968,ENSMUSG00000053395,ENSMUSG00000002771,ENSMUSG00000034656,ENSMUSG00000019790,ENSMUSG00000031169,ENSMUSG00000042272
GO:0031324	negative regulation of cellular metabolic process	biological_process	0.0014966	0.21074	30	158	2279	20790	ENSMUSG00000001131,ENSMUSG00000049577,ENSMUSG00000049230,ENSMUSG00000020063,ENSMUSG00000039741,ENSMUSG00000029275,ENSMUSG00000048349,ENSMUSG00000038546,ENSMUSG00000020176,ENSMUSG00000068154,ENSMUSG00000030551,ENSMUSG00000049327,ENSMUSG00000039191,ENSMUSG00000038193,ENSMUSG00000022136,ENSMUSG00000034656,ENSMUSG00000062563,ENSMUSG00000048763,ENSMUSG00000030530,ENSMUSG00000016458,ENSMUSG00000038400,…
GO:0098794	postsynapse	cellular_component	0.0015315	0.21324	9	158	358	20790	ENSMUSG00000022656,ENSMUSG00000003279,ENSMUSG00000001986,ENSMUSG00000022240,ENSMUSG00000025658,ENSMUSG00000028613,ENSMUSG00000028289,ENSMUSG00000002771,ENSMUSG00000039809
GO:0045892	negative regulation of transcription, DNA-templated	biological_process	0.0015355	0.21324	19	158	1194	20790	ENSMUSG00000049327,ENSMUSG00000039191,ENSMUSG00000068154,ENSMUSG00000030551,ENSMUSG00000038193,ENSMUSG00000020063,ENSMUSG00000049577,ENSMUSG00000049230,ENSMUSG00000048349,ENSMUSG00000029275,ENSMUSG00000039741,ENSMUSG00000001911,ENSMUSG00000031987,ENSMUSG00000062563,ENSMUSG00000048763,ENSMUSG00000016458,ENSMUSG00000028613,ENSMUSG00000060257,ENSMUSG00000070990
GO:0045944	positive regulation of transcription from RNA polymerase II promoter	biological_process	0.0015467	0.21334	17	158	1012	20790	ENSMUSG00000026497,ENSMUSG00000020063,ENSMUSG00000049577,ENSMUSG00000048349,ENSMUSG00000039275,ENSMUSG00000039191,ENSMUSG00000038193,ENSMUSG00000062563,ENSMUSG00000016458,ENSMUSG00000045991,ENSMUSG00000038765,ENSMUSG00000062115,ENSMUSG00000059213,ENSMUSG00000040943,ENSMUSG00000024052,ENSMUSG00000001911,ENSMUSG00000010476
GO:0043169	cation binding	molecular_function	0.0015599	0.21354	46	158	4037	20790	ENSMUSG00000034656,ENSMUSG00000053929,ENSMUSG00000035696,ENSMUSG00000058446,ENSMUSG00000040943,ENSMUSG00000028977,ENSMUSG00000031987,ENSMUSG00000028799,ENSMUSG00000020376,ENSMUSG00000092329,ENSMUSG00000039275,ENSMUSG00000029275,ENSMUSG00000028634,ENSMUSG00000030551,ENSMUSG00000068154,ENSMUSG00000015968,ENSMUSG00000020841,ENSMUSG00000030530,ENSMUSG00000046844,ENSMUSG00000016458,ENSMUSG00000033510,…
GO:0010453	regulation of cell fate commitment	biological_process	0.0015797	0.21354	3	158	31	20790	ENSMUSG00000029275,ENSMUSG00000039191,ENSMUSG00000028977
GO:0032281	AMPA glutamate receptor complex	cellular_component	0.0015797	0.21354	3	158	31	20790	ENSMUSG00000053395,ENSMUSG00000031169,ENSMUSG00000001986
GO:0050794	regulation of cellular process	biological_process	0.0016023	0.21515	99	158	10670	20790	ENSMUSG00000020063,ENSMUSG00000001131,ENSMUSG00000028124,ENSMUSG00000061080,ENSMUSG00000002365,ENSMUSG00000028289,ENSMUSG00000039191,ENSMUSG00000030671,ENSMUSG00000034413,ENSMUSG00000031751,ENSMUSG00000041794,ENSMUSG00000038193,ENSMUSG00000021536,ENSMUSG00000039809,ENSMUSG00000016458,ENSMUSG00000030530,ENSMUSG00000095440,ENSMUSG00000060257,ENSMUSG00000028613,ENSMUSG00000062115,ENSMUSG00000032089,…
GO:0043170	macromolecule metabolic process	biological_process	0.0016318	0.21767	82	158	8433	20790	ENSMUSG00000026626,ENSMUSG00000040943,ENSMUSG00000045991,ENSMUSG00000021758,ENSMUSG00000035696,ENSMUSG00000028634,ENSMUSG00000038932,ENSMUSG00000030551,ENSMUSG00000068154,ENSMUSG00000025060,ENSMUSG00000020376,ENSMUSG00000092329,ENSMUSG00000038546,ENSMUSG00000039275,ENSMUSG00000039741,ENSMUSG00000029275,ENSMUSG00000044221,ENSMUSG00000049482,ENSMUSG00000045038,ENSMUSG00000021279,ENSMUSG00000024052,…
GO:0044297	cell body	cellular_component	0.0016463	0.21785	11	158	511	20790	ENSMUSG00000034656,ENSMUSG00000028289,ENSMUSG00000061080,ENSMUSG00000028613,ENSMUSG00000022272,ENSMUSG00000025658,ENSMUSG00000022240,ENSMUSG00000059213,ENSMUSG00000001986,ENSMUSG00000029071,ENSMUSG00000031751
GO:0019219	regulation of nucleobase-containing compound metabolic process	biological_process	0.0016546	0.21785	43	158	3708	20790	ENSMUSG00000060257,ENSMUSG00000095440,ENSMUSG00000062115,ENSMUSG00000038765,ENSMUSG00000028613,ENSMUSG00000062563,ENSMUSG00000016458,ENSMUSG00000048763,ENSMUSG00000010476,ENSMUSG00000024052,ENSMUSG00000029071,ENSMUSG00000006307,ENSMUSG00000054199,ENSMUSG00000024420,ENSMUSG00000048349,ENSMUSG00000074102,ENSMUSG00000049577,ENSMUSG00000020063,ENSMUSG00000071477,ENSMUSG00000038193,ENSMUSG00000070345,…
GO:0003208	cardiac ventricle morphogenesis	biological_process	0.0016886	0.22089	4	158	68	20790	ENSMUSG00000038193,ENSMUSG00000048349,ENSMUSG00000027474,ENSMUSG00000039191
GO:0031328	positive regulation of cellular biosynthetic process	biological_process	0.0017227	0.22391	24	158	1688	20790	ENSMUSG00000030551,ENSMUSG00000030265,ENSMUSG00000039191,ENSMUSG00000028634,ENSMUSG00000038193,ENSMUSG00000049577,ENSMUSG00000020063,ENSMUSG00000026497,ENSMUSG00000037331,ENSMUSG00000039275,ENSMUSG00000048349,ENSMUSG00000040943,ENSMUSG00000059213,ENSMUSG00000010476,ENSMUSG00000001911,ENSMUSG00000029071,ENSMUSG00000024052,ENSMUSG00000045991,ENSMUSG00000062563,ENSMUSG00000016458,ENSMUSG00000070990,…
GO:0051171	regulation of nitrogen compound metabolic process	biological_process	0.001813	0.23414	45	158	3952	20790	ENSMUSG00000070345,ENSMUSG00000071477,ENSMUSG00000038193,ENSMUSG00000039191,ENSMUSG00000048349,ENSMUSG00000074102,ENSMUSG00000020063,ENSMUSG00000049577,ENSMUSG00000029071,ENSMUSG00000024052,ENSMUSG00000010476,ENSMUSG00000054199,ENSMUSG00000024420,ENSMUSG00000006307,ENSMUSG00000095440,ENSMUSG00000060257,ENSMUSG00000028613,ENSMUSG00000062115,ENSMUSG00000038765,ENSMUSG00000016458,ENSMUSG00000062563,…
GO:0007215	glutamate receptor signaling pathway	biological_process	0.0018793	0.24117	4	158	70	20790	ENSMUSG00000001986,ENSMUSG00000002771,ENSMUSG00000063239,ENSMUSG00000053395
GO:0007399	nervous system development	biological_process	0.001934	0.24663	27	158	2006	20790	ENSMUSG00000030084,ENSMUSG00000038765,ENSMUSG00000069227,ENSMUSG00000028613,ENSMUSG00000060257,ENSMUSG00000019790,ENSMUSG00000079560,ENSMUSG00000034656,ENSMUSG00000045991,ENSMUSG00000048763,ENSMUSG00000039481,ENSMUSG00000019986,ENSMUSG00000029071,ENSMUSG00000001911,ENSMUSG00000022240,ENSMUSG00000052135,ENSMUSG00000028977,ENSMUSG00000024420,ENSMUSG00000029275,ENSMUSG00000028289,ENSMUSG00000061080,…
GO:0021675	nerve development	biological_process	0.0019801	0.2495	4	158	71	20790	ENSMUSG00000079560,ENSMUSG00000048763,ENSMUSG00000039481,ENSMUSG00000048349
GO:0023051	regulation of signaling	biological_process	0.0019812	0.2495	33	158	2639	20790	ENSMUSG00000053395,ENSMUSG00000049327,ENSMUSG00000030265,ENSMUSG00000029275,ENSMUSG00000038546,ENSMUSG00000037217,ENSMUSG00000063239,ENSMUSG00000038400,ENSMUSG00000035226,ENSMUSG00000045991,ENSMUSG00000034656,ENSMUSG00000038193,ENSMUSG00000041794,ENSMUSG00000042594,ENSMUSG00000030671,ENSMUSG00000039191,ENSMUSG00000028289,ENSMUSG00000028124,ENSMUSG00000020176,ENSMUSG00000001131,ENSMUSG00000020063,…
GO:0051173	positive regulation of nitrogen compound metabolic process	biological_process	0.0020133	0.25084	24	158	1708	20790	ENSMUSG00000037331,ENSMUSG00000048349,ENSMUSG00000039275,ENSMUSG00000049577,ENSMUSG00000020063,ENSMUSG00000026497,ENSMUSG00000038193,ENSMUSG00000030551,ENSMUSG00000028634,ENSMUSG00000039191,ENSMUSG00000030265,ENSMUSG00000070990,ENSMUSG00000062115,ENSMUSG00000038765,ENSMUSG00000028613,ENSMUSG00000045991,ENSMUSG00000062563,ENSMUSG00000016458,ENSMUSG00000010476,ENSMUSG00000001911,ENSMUSG00000024052,…
GO:1903507	negative regulation of nucleic acid-templated transcription	biological_process	0.0020165	0.25084	19	158	1223	20790	ENSMUSG00000031987,ENSMUSG00000001911,ENSMUSG00000062563,ENSMUSG00000048763,ENSMUSG00000016458,ENSMUSG00000028613,ENSMUSG00000070990,ENSMUSG00000060257,ENSMUSG00000068154,ENSMUSG00000030551,ENSMUSG00000049327,ENSMUSG00000039191,ENSMUSG00000038193,ENSMUSG00000049577,ENSMUSG00000049230,ENSMUSG00000020063,ENSMUSG00000029275,ENSMUSG00000039741,ENSMUSG00000048349
GO:0034654	nucleobase-containing compound biosynthetic process	biological_process	0.0021213	0.26226	43	158	3755	20790	ENSMUSG00000024420,ENSMUSG00000054199,ENSMUSG00000006307,ENSMUSG00000024052,ENSMUSG00000029071,ENSMUSG00000010476,ENSMUSG00000062563,ENSMUSG00000048763,ENSMUSG00000016458,ENSMUSG00000062115,ENSMUSG00000038765,ENSMUSG00000028613,ENSMUSG00000060257,ENSMUSG00000039191,ENSMUSG00000070345,ENSMUSG00000021536,ENSMUSG00000071477,ENSMUSG00000038193,ENSMUSG00000020063,ENSMUSG00000049577,ENSMUSG00000048349,…
GO:2000026	regulation of multicellular organismal development	biological_process	0.0021667	0.26625	23	158	1618	20790	ENSMUSG00000028613,ENSMUSG00000060257,ENSMUSG00000030084,ENSMUSG00000044340,ENSMUSG00000016458,ENSMUSG00000048763,ENSMUSG00000034656,ENSMUSG00000078794,ENSMUSG00000029071,ENSMUSG00000031987,ENSMUSG00000034801,ENSMUSG00000028977,ENSMUSG00000052135,ENSMUSG00000048349,ENSMUSG00000061080,ENSMUSG00000028289,ENSMUSG00000029275,ENSMUSG00000026497,ENSMUSG00000001131,ENSMUSG00000049577,ENSMUSG00000038193,…
GO:0009891	positive regulation of biosynthetic process	biological_process	0.0021904	0.26755	24	158	1719	20790	ENSMUSG00000038765,ENSMUSG00000062115,ENSMUSG00000028613,ENSMUSG00000070990,ENSMUSG00000045991,ENSMUSG00000062563,ENSMUSG00000016458,ENSMUSG00000010476,ENSMUSG00000029071,ENSMUSG00000024052,ENSMUSG00000001911,ENSMUSG00000040943,ENSMUSG00000059213,ENSMUSG00000037331,ENSMUSG00000048349,ENSMUSG00000039275,ENSMUSG00000049577,ENSMUSG00000026497,ENSMUSG00000020063,ENSMUSG00000038193,ENSMUSG00000030551,…
GO:0050789	regulation of biological process	biological_process	0.0022483	0.27297	102	158	11168	20790	ENSMUSG00000028634,ENSMUSG00000025060,ENSMUSG00000068154,ENSMUSG00000038932,ENSMUSG00000030551,ENSMUSG00000053395,ENSMUSG00000002771,ENSMUSG00000038546,ENSMUSG00000039275,ENSMUSG00000037217,ENSMUSG00000021285,ENSMUSG00000039741,ENSMUSG00000029275,ENSMUSG00000040711,ENSMUSG00000001986,ENSMUSG00000026626,ENSMUSG00000040943,ENSMUSG00000034656,ENSMUSG00000045991,ENSMUSG00000038990,ENSMUSG00000021758,…
GO:0051239	regulation of multicellular organismal process	biological_process	0.0022649	0.27326	31	158	2447	20790	ENSMUSG00000027474,ENSMUSG00000034801,ENSMUSG00000028977,ENSMUSG00000052135,ENSMUSG00000029071,ENSMUSG00000045038,ENSMUSG00000031987,ENSMUSG00000016458,ENSMUSG00000048763,ENSMUSG00000030530,ENSMUSG00000019790,ENSMUSG00000078794,ENSMUSG00000034656,ENSMUSG00000062115,ENSMUSG00000028613,ENSMUSG00000060257,ENSMUSG00000030084,ENSMUSG00000044340,ENSMUSG00000039191,ENSMUSG00000030671,ENSMUSG00000030551,…
GO:0045935	positive regulation of nucleobase-containing compound metabolic process	biological_process	0.0022889	0.27326	23	158	1625	20790	ENSMUSG00000030551,ENSMUSG00000039191,ENSMUSG00000028634,ENSMUSG00000030265,ENSMUSG00000038193,ENSMUSG00000049577,ENSMUSG00000020063,ENSMUSG00000026497,ENSMUSG00000048349,ENSMUSG00000039275,ENSMUSG00000040943,ENSMUSG00000059213,ENSMUSG00000010476,ENSMUSG00000001911,ENSMUSG00000024052,ENSMUSG00000029071,ENSMUSG00000045991,ENSMUSG00000016458,ENSMUSG00000062563,ENSMUSG00000070990,ENSMUSG00000062115,…
GO:1902679	negative regulation of RNA biosynthetic process	biological_process	0.0022911	0.27326	19	158	1237	20790	ENSMUSG00000048763,ENSMUSG00000062563,ENSMUSG00000016458,ENSMUSG00000060257,ENSMUSG00000070990,ENSMUSG00000028613,ENSMUSG00000001911,ENSMUSG00000031987,ENSMUSG00000020063,ENSMUSG00000049577,ENSMUSG00000049230,ENSMUSG00000048349,ENSMUSG00000029275,ENSMUSG00000039741,ENSMUSG00000039191,ENSMUSG00000049327,ENSMUSG00000030551,ENSMUSG00000068154,ENSMUSG00000038193
GO:0043412	macromolecule modification	biological_process	0.0023794	0.28214	41	158	3551	20790	ENSMUSG00000031169,ENSMUSG00000038546,ENSMUSG00000053141,ENSMUSG00000020376,ENSMUSG00000092329,ENSMUSG00000042428,ENSMUSG00000041297,ENSMUSG00000030265,ENSMUSG00000049327,ENSMUSG00000030551,ENSMUSG00000068154,ENSMUSG00000025060,ENSMUSG00000038400,ENSMUSG00000035696,ENSMUSG00000022136,ENSMUSG00000063239,ENSMUSG00000024222,ENSMUSG00000031987,ENSMUSG00000026626,ENSMUSG00000058446,ENSMUSG00000040943,…
GO:0010455	positive regulation of cell fate commitment	biological_process	0.0024017	0.28312	2	158	10	20790	ENSMUSG00000039191,ENSMUSG00000029275
GO:0007269	neurotransmitter secretion	biological_process	0.0024165	0.28322	5	158	124	20790	ENSMUSG00000037217,ENSMUSG00000029071,ENSMUSG00000035226,ENSMUSG00000056553,ENSMUSG00000034656
GO:0030425	dendrite	cellular_component	0.0024409	0.28444	10	158	459	20790	ENSMUSG00000002771,ENSMUSG00000004631,ENSMUSG00000034656,ENSMUSG00000028613,ENSMUSG00000037217,ENSMUSG00000028289,ENSMUSG00000001986,ENSMUSG00000059213,ENSMUSG00000029071,ENSMUSG00000031751
GO:2000113	negative regulation of cellular macromolecule biosynthetic process	biological_process	0.002471	0.2863	20	158	1341	20790	ENSMUSG00000001911,ENSMUSG00000031987,ENSMUSG00000060257,ENSMUSG00000070990,ENSMUSG00000028613,ENSMUSG00000062563,ENSMUSG00000048763,ENSMUSG00000016458,ENSMUSG00000038193,ENSMUSG00000039191,ENSMUSG00000049327,ENSMUSG00000030551,ENSMUSG00000068154,ENSMUSG00000020176,ENSMUSG00000048349,ENSMUSG00000029275,ENSMUSG00000039741,ENSMUSG00000020063,ENSMUSG00000049577,ENSMUSG00000049230
GO:0010605	negative regulation of macromolecule metabolic process	biological_process	0.0026319	0.30321	29	158	2259	20790	ENSMUSG00000006307,ENSMUSG00000045038,ENSMUSG00000001911,ENSMUSG00000029071,ENSMUSG00000037887,ENSMUSG00000031987,ENSMUSG00000062563,ENSMUSG00000016458,ENSMUSG00000048763,ENSMUSG00000030530,ENSMUSG00000022136,ENSMUSG00000060257,ENSMUSG00000070990,ENSMUSG00000028613,ENSMUSG00000038400,ENSMUSG00000039191,ENSMUSG00000049327,ENSMUSG00000030551,ENSMUSG00000068154,ENSMUSG00000038193,ENSMUSG00000020063,…
GO:0048663	neuron fate commitment	biological_process	0.0026641	0.30518	4	158	77	20790	ENSMUSG00000024420,ENSMUSG00000039191,ENSMUSG00000028977,ENSMUSG00000048349
GO:0003222	ventricular trabecula myocardium morphogenesis	biological_process	0.0029211	0.32755	2	158	11	20790	ENSMUSG00000027474,ENSMUSG00000039191
GO:0008331	high voltage-gated calcium channel activity	molecular_function	0.0029211	0.32755	2	158	11	20790	ENSMUSG00000034656,ENSMUSG00000015968
GO:0010314	phosphatidylinositol-5-phosphate binding	molecular_function	0.0029211	0.32755	2	158	11	20790	ENSMUSG00000042272,ENSMUSG00000040711
GO:0045833	negative regulation of lipid metabolic process	biological_process	0.002924	0.32755	4	158	79	20790	ENSMUSG00000029275,ENSMUSG00000026626,ENSMUSG00000020063,ENSMUSG00000030671
GO:0031327	negative regulation of cellular biosynthetic process	biological_process	0.0029607	0.32984	21	158	1460	20790	ENSMUSG00000049327,ENSMUSG00000039191,ENSMUSG00000068154,ENSMUSG00000030551,ENSMUSG00000038193,ENSMUSG00000020063,ENSMUSG00000049577,ENSMUSG00000049230,ENSMUSG00000048349,ENSMUSG00000020176,ENSMUSG00000039741,ENSMUSG00000029275,ENSMUSG00000001911,ENSMUSG00000031987,ENSMUSG00000062563,ENSMUSG00000048763,ENSMUSG00000016458,ENSMUSG00000034656,ENSMUSG00000028613,ENSMUSG00000070990,ENSMUSG00000060257
GO:0018130	heterocycle biosynthetic process	biological_process	0.003	0.33171	43	158	3823	20790	ENSMUSG00000020063,ENSMUSG00000049577,ENSMUSG00000074102,ENSMUSG00000048349,ENSMUSG00000039191,ENSMUSG00000070345,ENSMUSG00000021536,ENSMUSG00000071477,ENSMUSG00000038193,ENSMUSG00000062563,ENSMUSG00000016458,ENSMUSG00000048763,ENSMUSG00000062115,ENSMUSG00000038765,ENSMUSG00000028613,ENSMUSG00000060257,ENSMUSG00000024420,ENSMUSG00000054199,ENSMUSG00000006307,ENSMUSG00000024052,ENSMUSG00000029071,…
GO:0098797	plasma membrane protein complex	cellular_component	0.003026	0.33171	10	158	473	20790	ENSMUSG00000031169,ENSMUSG00000019790,ENSMUSG00000048920,ENSMUSG00000004631,ENSMUSG00000034656,ENSMUSG00000039809,ENSMUSG00000002771,ENSMUSG00000053395,ENSMUSG00000015968,ENSMUSG00000001986
GO:0045165	cell fate commitment	biological_process	0.0030617	0.33171	7	158	254	20790	ENSMUSG00000029275,ENSMUSG00000048349,ENSMUSG00000028977,ENSMUSG00000045991,ENSMUSG00000030551,ENSMUSG00000039191,ENSMUSG00000024420
GO:0007423	sensory organ development	biological_process	0.0030724	0.33171	11	158	554	20790	ENSMUSG00000029275,ENSMUSG00000038765,ENSMUSG00000062563,ENSMUSG00000016458,ENSMUSG00000019986,ENSMUSG00000038193,ENSMUSG00000029071,ENSMUSG00000022656,ENSMUSG00000028977,ENSMUSG00000040711,ENSMUSG00000039191
GO:0061383	trabecula morphogenesis	biological_process	0.0030746	0.33171	3	158	39	20790	ENSMUSG00000027474,ENSMUSG00000039191,ENSMUSG00000031987
GO:0019438	aromatic compound biosynthetic process	biological_process	0.0030757	0.33171	43	158	3828	20790	ENSMUSG00000062563,ENSMUSG00000016458,ENSMUSG00000048763,ENSMUSG00000060257,ENSMUSG00000038765,ENSMUSG00000062115,ENSMUSG00000028613,ENSMUSG00000054199,ENSMUSG00000024420,ENSMUSG00000006307,ENSMUSG00000024052,ENSMUSG00000029071,ENSMUSG00000010476,ENSMUSG00000020063,ENSMUSG00000049577,ENSMUSG00000074102,ENSMUSG00000048349,ENSMUSG00000039191,ENSMUSG00000070345,ENSMUSG00000038193,ENSMUSG00000071477,…
GO:0065007	biological regulation	biological_process	0.0031682	0.33989	105	158	11674	20790	ENSMUSG00000001911,ENSMUSG00000063239,ENSMUSG00000032575,ENSMUSG00000031987,ENSMUSG00000019986,ENSMUSG00000059213,ENSMUSG00000027474,ENSMUSG00000028977,ENSMUSG00000052135,ENSMUSG00000049807,ENSMUSG00000070990,ENSMUSG00000035226,ENSMUSG00000038400,ENSMUSG00000023830,ENSMUSG00000030084,ENSMUSG00000039481,ENSMUSG00000079560,ENSMUSG00000022136,ENSMUSG00000015968,ENSMUSG00000042428,ENSMUSG00000041297,…
GO:0051253	negative regulation of RNA metabolic process	biological_process	0.0032277	0.34445	19	158	1276	20790	ENSMUSG00000062563,ENSMUSG00000016458,ENSMUSG00000048763,ENSMUSG00000060257,ENSMUSG00000070990,ENSMUSG00000028613,ENSMUSG00000031987,ENSMUSG00000001911,ENSMUSG00000049577,ENSMUSG00000049230,ENSMUSG00000020063,ENSMUSG00000029275,ENSMUSG00000039741,ENSMUSG00000048349,ENSMUSG00000030551,ENSMUSG00000068154,ENSMUSG00000039191,ENSMUSG00000049327,ENSMUSG00000038193
GO:0010604	positive regulation of macromolecule metabolic process	biological_process	0.0033247	0.35294	32	158	2617	20790	ENSMUSG00000026497,ENSMUSG00000039275,ENSMUSG00000037331,ENSMUSG00000030265,ENSMUSG00000028634,ENSMUSG00000025060,ENSMUSG00000030551,ENSMUSG00000045991,ENSMUSG00000070990,ENSMUSG00000026626,ENSMUSG00000059213,ENSMUSG00000040943,ENSMUSG00000063239,ENSMUSG00000001911,ENSMUSG00000019986,ENSMUSG00000020063,ENSMUSG00000049577,ENSMUSG00000048349,ENSMUSG00000002365,ENSMUSG00000028289,ENSMUSG00000039191,…
GO:0048519	negative regulation of biological process	biological_process	0.0033929	0.3583	47	158	4310	20790	ENSMUSG00000045991,ENSMUSG00000034656,ENSMUSG00000022136,ENSMUSG00000033083,ENSMUSG00000038400,ENSMUSG00000070990,ENSMUSG00000028977,ENSMUSG00000026626,ENSMUSG00000027474,ENSMUSG00000031987,ENSMUSG00000001911,ENSMUSG00000049230,ENSMUSG00000026497,ENSMUSG00000029275,ENSMUSG00000039741,ENSMUSG00000038546,ENSMUSG00000021285,ENSMUSG00000030551,ENSMUSG00000068154,ENSMUSG00000030265,ENSMUSG00000049327,…
GO:0080182	histone H3-K4 trimethylation	biological_process	0.0034881	0.36645	2	158	12	20790	ENSMUSG00000040943,ENSMUSG00000006307
GO:0007517	muscle organ development	biological_process	0.0035896	0.37517	8	158	332	20790	ENSMUSG00000020063,ENSMUSG00000049577,ENSMUSG00000048349,ENSMUSG00000027474,ENSMUSG00000039191,ENSMUSG00000028634,ENSMUSG00000030551,ENSMUSG00000031987
GO:0009890	negative regulation of biosynthetic process	biological_process	0.0036083	0.37519	21	158	1485	20790	ENSMUSG00000038193,ENSMUSG00000030551,ENSMUSG00000068154,ENSMUSG00000039191,ENSMUSG00000049327,ENSMUSG00000039741,ENSMUSG00000029275,ENSMUSG00000020176,ENSMUSG00000048349,ENSMUSG00000049577,ENSMUSG00000049230,ENSMUSG00000020063,ENSMUSG00000031987,ENSMUSG00000001911,ENSMUSG00000060257,ENSMUSG00000070990,ENSMUSG00000028613,ENSMUSG00000034656,ENSMUSG00000048763,ENSMUSG00000062563,ENSMUSG00000016458
GO:0035249	synaptic transmission, glutamatergic	biological_process	0.0036486	0.37744	4	158	84	20790	ENSMUSG00000034656,ENSMUSG00000001986,ENSMUSG00000002771,ENSMUSG00000063239
GO:0016070	RNA metabolic process	biological_process	0.0038206	0.39323	45	158	4103	20790	ENSMUSG00000059213,ENSMUSG00000040943,ENSMUSG00000052135,ENSMUSG00000028977,ENSMUSG00000001911,ENSMUSG00000031987,ENSMUSG00000079560,ENSMUSG00000045991,ENSMUSG00000021758,ENSMUSG00000070990,ENSMUSG00000049327,ENSMUSG00000028634,ENSMUSG00000030265,ENSMUSG00000068154,ENSMUSG00000030551,ENSMUSG00000038932,ENSMUSG00000041297,ENSMUSG00000026497,ENSMUSG00000049230,ENSMUSG00000039275,ENSMUSG00000039741,…
GO:0090092	regulation of transmembrane receptor protein serine/threonine kinase signaling pathway	biological_process	0.003891	0.39845	6	158	199	20790	ENSMUSG00000045991,ENSMUSG00000092035,ENSMUSG00000030530,ENSMUSG00000039191,ENSMUSG00000020063,ENSMUSG00000038400
GO:0005245	voltage-gated calcium channel activity	molecular_function	0.0040623	0.40772	3	158	43	20790	ENSMUSG00000015968,ENSMUSG00000053395,ENSMUSG00000034656
GO:0021545	cranial nerve development	biological_process	0.0040623	0.40772	3	158	43	20790	ENSMUSG00000048349,ENSMUSG00000079560,ENSMUSG00000048763
GO:0055010	ventricular cardiac muscle tissue morphogenesis	biological_process	0.0040623	0.40772	3	158	43	20790	ENSMUSG00000048349,ENSMUSG00000039191,ENSMUSG00000027474
GO:0001972	retinoic acid binding	molecular_function	0.0041022	0.40772	2	158	13	20790	ENSMUSG00000030551,ENSMUSG00000023830
GO:0010454	negative regulation of cell fate commitment	biological_process	0.0041022	0.40772	2	158	13	20790	ENSMUSG00000029275,ENSMUSG00000028977
GO:0042415	norepinephrine metabolic process	biological_process	0.0041022	0.40772	2	158	13	20790	ENSMUSG00000068154,ENSMUSG00000038193
GO:0048523	negative regulation of cellular process	biological_process	0.0041731	0.41275	44	158	4006	20790	ENSMUSG00000028613,ENSMUSG00000060257,ENSMUSG00000044340,ENSMUSG00000062563,ENSMUSG00000030530,ENSMUSG00000048763,ENSMUSG00000016458,ENSMUSG00000033510,ENSMUSG00000078794,ENSMUSG00000029071,ENSMUSG00000037887,ENSMUSG00000045038,ENSMUSG00000092035,ENSMUSG00000048349,ENSMUSG00000028124,ENSMUSG00000020176,ENSMUSG00000028289,ENSMUSG00000020063,ENSMUSG00000049577,ENSMUSG00000001131,ENSMUSG00000038193,…
GO:0010558	negative regulation of macromolecule biosynthetic process	biological_process	0.0043848	0.43159	20	158	1411	20790	ENSMUSG00000070990,ENSMUSG00000060257,ENSMUSG00000028613,ENSMUSG00000062563,ENSMUSG00000016458,ENSMUSG00000048763,ENSMUSG00000001911,ENSMUSG00000031987,ENSMUSG00000020176,ENSMUSG00000048349,ENSMUSG00000029275,ENSMUSG00000039741,ENSMUSG00000020063,ENSMUSG00000049230,ENSMUSG00000049577,ENSMUSG00000038193,ENSMUSG00000039191,ENSMUSG00000049327,ENSMUSG00000030551,ENSMUSG00000068154
GO:0007179	transforming growth factor beta receptor signaling pathway	biological_process	0.0045843	0.44904	5	158	144	20790	ENSMUSG00000045991,ENSMUSG00000030530,ENSMUSG00000092035,ENSMUSG00000020063,ENSMUSG00000038400
GO:0021587	cerebellum morphogenesis	biological_process	0.0046204	0.4504	3	158	45	20790	ENSMUSG00000001911,ENSMUSG00000038765,ENSMUSG00000034656
GO:0001046	core promoter sequence-specific DNA binding	molecular_function	0.004668	0.45071	4	158	90	20790	ENSMUSG00000048763,ENSMUSG00000039191,ENSMUSG00000020063,ENSMUSG00000049577
GO:0051705	multi-organism behavior	biological_process	0.004668	0.45071	4	158	90	20790	ENSMUSG00000030265,ENSMUSG00000048349,ENSMUSG00000029071,ENSMUSG00000038193
GO:0035641	locomotory exploration behavior	biological_process	0.0047624	0.45765	2	158	14	20790	ENSMUSG00000061080,ENSMUSG00000045038
GO:0051093	negative regulation of developmental process	biological_process	0.0048559	0.46443	14	158	852	20790	ENSMUSG00000026497,ENSMUSG00000016458,ENSMUSG00000020063,ENSMUSG00000049577,ENSMUSG00000078794,ENSMUSG00000001131,ENSMUSG00000062115,ENSMUSG00000029275,ENSMUSG00000028289,ENSMUSG00000030265,ENSMUSG00000039191,ENSMUSG00000030671,ENSMUSG00000028977,ENSMUSG00000038193
GO:0044271	cellular nitrogen compound biosynthetic process	biological_process	0.0049522	0.47142	47	158	4393	20790	ENSMUSG00000029071,ENSMUSG00000024052,ENSMUSG00000010476,ENSMUSG00000054199,ENSMUSG00000024420,ENSMUSG00000006307,ENSMUSG00000060257,ENSMUSG00000028613,ENSMUSG00000062115,ENSMUSG00000038765,ENSMUSG00000062563,ENSMUSG00000016458,ENSMUSG00000048763,ENSMUSG00000030530,ENSMUSG00000070345,ENSMUSG00000038193,ENSMUSG00000071477,ENSMUSG00000021536,ENSMUSG00000039191,ENSMUSG00000028124,ENSMUSG00000048349,…
GO:0001047	core promoter binding	molecular_function	0.0049998	0.47372	5	158	147	20790	ENSMUSG00000068154,ENSMUSG00000049577,ENSMUSG00000048763,ENSMUSG00000039191,ENSMUSG00000020063
GO:0010563	negative regulation of phosphorus metabolic process	biological_process	0.0050544	0.47445	10	158	509	20790	ENSMUSG00000038400,ENSMUSG00000020176,ENSMUSG00000038546,ENSMUSG00000022136,ENSMUSG00000020063,ENSMUSG00000037887,ENSMUSG00000029071,ENSMUSG00000030551,ENSMUSG00000068154,ENSMUSG00000026626
GO:0045936	negative regulation of phosphate metabolic process	biological_process	0.0050544	0.47445	10	158	509	20790	ENSMUSG00000029071,ENSMUSG00000037887,ENSMUSG00000026626,ENSMUSG00000030551,ENSMUSG00000068154,ENSMUSG00000020176,ENSMUSG00000038546,ENSMUSG00000038400,ENSMUSG00000020063,ENSMUSG00000022136
GO:0002520	immune system development	biological_process	0.0051592	0.48206	14	158	858	20790	ENSMUSG00000070990,ENSMUSG00000029275,ENSMUSG00000044340,ENSMUSG00000048763,ENSMUSG00000026497,ENSMUSG00000079560,ENSMUSG00000049577,ENSMUSG00000041297,ENSMUSG00000038193,ENSMUSG00000054199,ENSMUSG00000034801,ENSMUSG00000039191,ENSMUSG00000042594,ENSMUSG00000040943
GO:1901362	organic cyclic compound biosynthetic process	biological_process	0.0051905	0.48267	43	158	3937	20790	ENSMUSG00000006307,ENSMUSG00000024420,ENSMUSG00000054199,ENSMUSG00000010476,ENSMUSG00000029071,ENSMUSG00000024052,ENSMUSG00000016458,ENSMUSG00000062563,ENSMUSG00000048763,ENSMUSG00000062115,ENSMUSG00000028613,ENSMUSG00000038765,ENSMUSG00000060257,ENSMUSG00000039191,ENSMUSG00000021536,ENSMUSG00000071477,ENSMUSG00000038193,ENSMUSG00000070345,ENSMUSG00000049577,ENSMUSG00000020063,ENSMUSG00000048349,…
GO:0044237	cellular metabolic process	biological_process	0.0052133	0.48267	87	158	9399	20790	ENSMUSG00000039275,ENSMUSG00000038546,ENSMUSG00000039741,ENSMUSG00000029275,ENSMUSG00000020376,ENSMUSG00000092329,ENSMUSG00000052392,ENSMUSG00000028634,ENSMUSG00000025060,ENSMUSG00000068154,ENSMUSG00000030551,ENSMUSG00000038932,ENSMUSG00000035696,ENSMUSG00000034656,ENSMUSG00000045991,ENSMUSG00000021758,ENSMUSG00000040711,ENSMUSG00000026626,ENSMUSG00000040943,ENSMUSG00000074102,ENSMUSG00000048349,…
GO:0034968	histone lysine methylation	biological_process	0.005243	0.48321	4	158	93	20790	ENSMUSG00000049327,ENSMUSG00000020063,ENSMUSG00000040943,ENSMUSG00000006307
GO:0050767	regulation of neurogenesis	biological_process	0.0052927	0.48559	12	158	682	20790	ENSMUSG00000048349,ENSMUSG00000061080,ENSMUSG00000028613,ENSMUSG00000060257,ENSMUSG00000030084,ENSMUSG00000029275,ENSMUSG00000028289,ENSMUSG00000048763,ENSMUSG00000034656,ENSMUSG00000029071,ENSMUSG00000052135,ENSMUSG00000028977
GO:2000136	regulation of cell proliferation involved in heart morphogenesis	biological_process	0.0054683	0.49943	2	158	15	20790	ENSMUSG00000038193,ENSMUSG00000039191
GO:0001933	negative regulation of protein phosphorylation	biological_process	0.0055254	0.50239	8	158	357	20790	ENSMUSG00000030551,ENSMUSG00000068154,ENSMUSG00000037887,ENSMUSG00000029071,ENSMUSG00000022136,ENSMUSG00000020063,ENSMUSG00000038400,ENSMUSG00000038546
GO:0090101	negative regulation of transmembrane receptor protein serine/threonine kinase signaling pathway	biological_process	0.0058635	0.52898	4	158	96	20790	ENSMUSG00000045991,ENSMUSG00000092035,ENSMUSG00000020063,ENSMUSG00000038400
GO:0021575	hindbrain morphogenesis	biological_process	0.00587	0.52898	3	158	49	20790	ENSMUSG00000038765,ENSMUSG00000001911,ENSMUSG00000034656
GO:0033673	negative regulation of kinase activity	biological_process	0.0059036	0.52965	6	158	217	20790	ENSMUSG00000030551,ENSMUSG00000022136,ENSMUSG00000026626,ENSMUSG00000020063,ENSMUSG00000029071,ENSMUSG00000037887
GO:0044433	cytoplasmic vesicle part	cellular_component	0.0060905	0.53506	8	158	363	20790	ENSMUSG00000041794,ENSMUSG00000058446,ENSMUSG00000002365,ENSMUSG00000000915,ENSMUSG00000040990,ENSMUSG00000020128,ENSMUSG00000030530,ENSMUSG00000056553
GO:0034704	calcium channel complex	cellular_component	0.0062109	0.53506	3	158	50	20790	ENSMUSG00000042272,ENSMUSG00000015968,ENSMUSG00000034656
GO:0061323	cell proliferation involved in heart morphogenesis	biological_process	0.0062189	0.53506	2	158	16	20790	ENSMUSG00000038193,ENSMUSG00000039191
GO:0044092	negative regulation of molecular function	biological_process	0.0063352	0.53506	15	158	972	20790	ENSMUSG00000029275,ENSMUSG00000020063,ENSMUSG00000030530,ENSMUSG00000062563,ENSMUSG00000001131,ENSMUSG00000056553,ENSMUSG00000049577,ENSMUSG00000022136,ENSMUSG00000037887,ENSMUSG00000029071,ENSMUSG00000038193,ENSMUSG00000031987,ENSMUSG00000026626,ENSMUSG00000027474,ENSMUSG00000030551
GO:0060070	canonical Wnt signaling pathway	biological_process	0.0064381	0.53506	6	158	221	20790	ENSMUSG00000039191,ENSMUSG00000022240,ENSMUSG00000078794,ENSMUSG00000029071,ENSMUSG00000031169,ENSMUSG00000042428
GO:0019904	protein domain specific binding	molecular_function	0.0064952	0.53506	11	158	613	20790	ENSMUSG00000038400,ENSMUSG00000038388,ENSMUSG00000079560,ENSMUSG00000016458,ENSMUSG00000020063,ENSMUSG00000040990,ENSMUSG00000026018,ENSMUSG00000003279,ENSMUSG00000040711,ENSMUSG00000024420,ENSMUSG00000030265
GO:0003229	ventricular cardiac muscle tissue development	biological_process	0.0065633	0.53506	3	158	51	20790	ENSMUSG00000048349,ENSMUSG00000039191,ENSMUSG00000027474
GO:0048471	perinuclear region of cytoplasm	cellular_component	0.0065719	0.53506	11	158	614	20790	ENSMUSG00000032575,ENSMUSG00000031751,ENSMUSG00000045038,ENSMUSG00000089704,ENSMUSG00000041794,ENSMUSG00000000915,ENSMUSG00000023830,ENSMUSG00000053929,ENSMUSG00000092329,ENSMUSG00000021758,ENSMUSG00000020128
GO:0018022	peptidyl-lysine methylation	biological_process	0.0067644	0.53506	4	158	100	20790	ENSMUSG00000049327,ENSMUSG00000020063,ENSMUSG00000006307,ENSMUSG00000040943
GO:0001967	suckling behavior	biological_process	0.0070137	0.53506	2	158	17	20790	ENSMUSG00000048349,ENSMUSG00000038193
GO:0004653	polypeptide N-acetylgalactosaminyltransferase activity	molecular_function	0.0070137	0.53506	2	158	17	20790	ENSMUSG00000092329,ENSMUSG00000089704
GO:0016010	dystrophin-associated glycoprotein complex	cellular_component	0.0070137	0.53506	2	158	17	20790	ENSMUSG00000004631,ENSMUSG00000048920
GO:0072148	epithelial cell fate commitment	biological_process	0.0070137	0.53506	2	158	17	20790	ENSMUSG00000039191,ENSMUSG00000030551
GO:0090665	glycoprotein complex	cellular_component	0.0070137	0.53506	2	158	17	20790	ENSMUSG00000048920,ENSMUSG00000004631
GO:0010629	negative regulation of gene expression	biological_process	0.0072959	0.53506	20	158	1479	20790	ENSMUSG00000049577,ENSMUSG00000049230,ENSMUSG00000020063,ENSMUSG00000029275,ENSMUSG00000039741,ENSMUSG00000048349,ENSMUSG00000068154,ENSMUSG00000030551,ENSMUSG00000049327,ENSMUSG00000039191,ENSMUSG00000038193,ENSMUSG00000062563,ENSMUSG00000048763,ENSMUSG00000016458,ENSMUSG00000028613,ENSMUSG00000070990,ENSMUSG00000060257,ENSMUSG00000006307,ENSMUSG00000031987,ENSMUSG00000001911
GO:0002014	vasoconstriction of artery involved in ischemic response to lowering of systemic arterial blood pressure	biological_process	0.0074736	0.53506	1	158	1	20790	ENSMUSG00000032575
GO:0003830	beta-1,4-mannosylglycoprotein 4-beta-N-acetylglucosaminyltransferase activity	molecular_function	0.0074736	0.53506	1	158	1	20790	ENSMUSG00000042428
GO:0004778	succinyl-CoA hydrolase activity	molecular_function	0.0074736	0.53506	1	158	1	20790	ENSMUSG00000052392
GO:0006211	5-methylcytosine catabolic process	biological_process	0.0074736	0.53506	1	158	1	20790	ENSMUSG00000040943
GO:0006343	establishment of chromatin silencing	biological_process	0.0074736	0.53506	1	158	1	20790	ENSMUSG00000020063
GO:0009956	radial pattern formation	biological_process	0.0074736	0.53506	1	158	1	20790	ENSMUSG00000030551
GO:0010554	neurotransmitter secretory pathway	biological_process	0.0074736	0.53506	1	158	1	20790	ENSMUSG00000056553
GO:0017188	aspartate N-acetyltransferase activity	molecular_function	0.0074736	0.53506	1	158	1	20790	ENSMUSG00000048142
GO:0019857	5-methylcytosine metabolic process	biological_process	0.0074736	0.53506	1	158	1	20790	ENSMUSG00000040943
GO:0019969	interleukin-10 binding	molecular_function	0.0074736	0.53506	1	158	1	20790	ENSMUSG00000032089
GO:0021541	ammon gyrus development	biological_process	0.0074736	0.53506	1	158	1	20790	ENSMUSG00000028613
GO:0035226	glutamate-cysteine ligase catalytic subunit binding	molecular_function	0.0074736	0.53506	1	158	1	20790	ENSMUSG00000028124
GO:0035227	regulation of glutamate-cysteine ligase activity	biological_process	0.0074736	0.53506	1	158	1	20790	ENSMUSG00000028124
GO:0035229	positive regulation of glutamate-cysteine ligase activity	biological_process	0.0074736	0.53506	1	158	1	20790	ENSMUSG00000028124
GO:0038002	endocrine signaling	biological_process	0.0074736	0.53506	1	158	1	20790	ENSMUSG00000030265
GO:0045403	negative regulation of interleukin-4 biosynthetic process	biological_process	0.0074736	0.53506	1	158	1	20790	ENSMUSG00000049577
GO:0046551	retinal cone cell fate commitment	biological_process	0.0074736	0.53506	1	158	1	20790	ENSMUSG00000028977
GO:0051097	negative regulation of helicase activity	biological_process	0.0074736	0.53506	1	158	1	20790	ENSMUSG00000020063
GO:0051355	proprioception involved in equilibrioception	biological_process	0.0074736	0.53506	1	158	1	20790	ENSMUSG00000048349
GO:0060222	regulation of retinal cone cell fate commitment	biological_process	0.0074736	0.53506	1	158	1	20790	ENSMUSG00000028977
GO:0060223	retinal rod cell fate commitment	biological_process	0.0074736	0.53506	1	158	1	20790	ENSMUSG00000028977
GO:0060226	negative regulation of retinal cone cell fate commitment	biological_process	0.0074736	0.53506	1	158	1	20790	ENSMUSG00000028977
GO:0060377	negative regulation of mast cell differentiation	biological_process	0.0074736	0.53506	1	158	1	20790	ENSMUSG00000049577
GO:0061076	negative regulation of neural retina development	biological_process	0.0074736	0.53506	1	158	1	20790	ENSMUSG00000028977
GO:0070105	positive regulation of interleukin-6-mediated signaling pathway	biological_process	0.0074736	0.53506	1	158	1	20790	ENSMUSG00000029275
GO:0071441	negative regulation of histone H3-K14 acetylation	biological_process	0.0074736	0.53506	1	158	1	20790	ENSMUSG00000020063
GO:0071527	semaphorin-plexin signaling pathway involved in outflow tract morphogenesis	biological_process	0.0074736	0.53506	1	158	1	20790	ENSMUSG00000038193
GO:0086007	voltage-gated calcium channel activity involved in cardiac muscle cell action potential	molecular_function	0.0074736	0.53506	1	158	1	20790	ENSMUSG00000015968
GO:0086059	voltage-gated calcium channel activity involved SA node cell action potential	molecular_function	0.0074736	0.53506	1	158	1	20790	ENSMUSG00000015968
GO:1901297	positive regulation of canonical Wnt signaling pathway involved in cardiac muscle cell fate commitment	biological_process	0.0074736	0.53506	1	158	1	20790	ENSMUSG00000039191
GO:1902867	negative regulation of retina development in camera-type eye	biological_process	0.0074736	0.53506	1	158	1	20790	ENSMUSG00000028977
GO:1902869	regulation of amacrine cell differentiation	biological_process	0.0074736	0.53506	1	158	1	20790	ENSMUSG00000028977
GO:1902870	negative regulation of amacrine cell differentiation	biological_process	0.0074736	0.53506	1	158	1	20790	ENSMUSG00000028977
GO:2000654	regulation of cellular response to testosterone stimulus	biological_process	0.0074736	0.53506	1	158	1	20790	ENSMUSG00000020063
GO:2000655	negative regulation of cellular response to testosterone stimulus	biological_process	0.0074736	0.53506	1	158	1	20790	ENSMUSG00000020063
GO:2000763	positive regulation of transcription from RNA polymerase II promoter involved in norepinephrine biosynthetic process	biological_process	0.0074736	0.53506	1	158	1	20790	ENSMUSG00000038193
GO:2000764	positive regulation of semaphorin-plexin signaling pathway involved in outflow tract morphogenesis	biological_process	0.0074736	0.53506	1	158	1	20790	ENSMUSG00000038193
GO:2001031	positive regulation of cellular glucuronidation	biological_process	0.0074736	0.53506	1	158	1	20790	ENSMUSG00000045038
GO:2001207	regulation of transcription elongation from RNA polymerase I promoter	biological_process	0.0074736	0.53506	1	158	1	20790	ENSMUSG00000048349
GO:2001208	negative regulation of transcription elongation from RNA polymerase I promoter	biological_process	0.0074736	0.53506	1	158	1	20790	ENSMUSG00000048349
GO:2001260	regulation of semaphorin-plexin signaling pathway	biological_process	0.0074736	0.53506	1	158	1	20790	ENSMUSG00000038193
GO:2001262	positive regulation of semaphorin-plexin signaling pathway	biological_process	0.0074736	0.53506	1	158	1	20790	ENSMUSG00000038193
GO:0030659	cytoplasmic vesicle membrane	cellular_component	0.0074944	0.53506	7	158	300	20790	ENSMUSG00000000915,ENSMUSG00000002365,ENSMUSG00000041794,ENSMUSG00000056553,ENSMUSG00000040990,ENSMUSG00000058446,ENSMUSG00000030530
GO:0003007	heart morphogenesis	biological_process	0.0076115	0.54151	6	158	229	20790	ENSMUSG00000049577,ENSMUSG00000039191,ENSMUSG00000027474,ENSMUSG00000038193,ENSMUSG00000031987,ENSMUSG00000048349
GO:0030902	hindbrain development	biological_process	0.007676	0.54419	5	158	163	20790	ENSMUSG00000048763,ENSMUSG00000034656,ENSMUSG00000001911,ENSMUSG00000048349,ENSMUSG00000038765
GO:0044249	cellular biosynthetic process	biological_process	0.007729	0.54604	54	158	5336	20790	ENSMUSG00000049230,ENSMUSG00000092329,ENSMUSG00000026497,ENSMUSG00000039741,ENSMUSG00000029275,ENSMUSG00000037331,ENSMUSG00000039275,ENSMUSG00000031169,ENSMUSG00000068154,ENSMUSG00000030551,ENSMUSG00000038932,ENSMUSG00000049327,ENSMUSG00000028634,ENSMUSG00000030265,ENSMUSG00000041297,ENSMUSG00000042428,ENSMUSG00000022136,ENSMUSG00000034656,ENSMUSG00000079560,ENSMUSG00000045991,ENSMUSG00000070990,…
GO:0007611	learning or memory	biological_process	0.0077684	0.54691	6	158	230	20790	ENSMUSG00000030265,ENSMUSG00000052135,ENSMUSG00000006307,ENSMUSG00000022240,ENSMUSG00000031751,ENSMUSG00000063239
GO:0006836	neurotransmitter transport	biological_process	0.0078708	0.55221	5	158	164	20790	ENSMUSG00000035226,ENSMUSG00000037217,ENSMUSG00000029071,ENSMUSG00000056553,ENSMUSG00000034656
GO:0045934	negative regulation of nucleobase-containing compound metabolic process	biological_process	0.0079575	0.55637	19	158	1390	20790	ENSMUSG00000038193,ENSMUSG00000030551,ENSMUSG00000068154,ENSMUSG00000039191,ENSMUSG00000049327,ENSMUSG00000039741,ENSMUSG00000029275,ENSMUSG00000048349,ENSMUSG00000049230,ENSMUSG00000049577,ENSMUSG00000020063,ENSMUSG00000031987,ENSMUSG00000001911,ENSMUSG00000070990,ENSMUSG00000060257,ENSMUSG00000028613,ENSMUSG00000062563,ENSMUSG00000048763,ENSMUSG00000016458
GO:0005634	nucleus	cellular_component	0.0080322	0.55966	61	158	6204	20790	ENSMUSG00000001911,ENSMUSG00000032575,ENSMUSG00000024222,ENSMUSG00000031987,ENSMUSG00000026626,ENSMUSG00000059213,ENSMUSG00000028977,ENSMUSG00000052135,ENSMUSG00000040943,ENSMUSG00000070990,ENSMUSG00000022272,ENSMUSG00000030084,ENSMUSG00000023830,ENSMUSG00000053929,ENSMUSG00000079560,ENSMUSG00000034656,ENSMUSG00000045991,ENSMUSG00000021758,ENSMUSG00000035696,ENSMUSG00000041297,ENSMUSG00000028634,…
GO:0048538	thymus development	biological_process	0.0080909	0.56068	3	158	55	20790	ENSMUSG00000079560,ENSMUSG00000070990,ENSMUSG00000038193
GO:0044707	single-multicellular organism process	biological_process	0.0081021	0.56068	67	158	6955	20790	ENSMUSG00000002771,ENSMUSG00000029275,ENSMUSG00000028634,ENSMUSG00000068154,ENSMUSG00000030551,ENSMUSG00000053395,ENSMUSG00000035696,ENSMUSG00000045991,ENSMUSG00000034656,ENSMUSG00000021758,ENSMUSG00000040711,ENSMUSG00000040943,ENSMUSG00000053580,ENSMUSG00000049577,ENSMUSG00000048349,ENSMUSG00000042594,ENSMUSG00000022656,ENSMUSG00000062563,ENSMUSG00000048763,ENSMUSG00000019790,ENSMUSG00000078794,…
GO:0031325	positive regulation of cellular metabolic process	biological_process	0.0082519	0.56721	31	158	2671	20790	ENSMUSG00000038193,ENSMUSG00000039191,ENSMUSG00000030265,ENSMUSG00000028634,ENSMUSG00000025060,ENSMUSG00000030551,ENSMUSG00000048349,ENSMUSG00000039275,ENSMUSG00000002365,ENSMUSG00000028289,ENSMUSG00000037331,ENSMUSG00000026497,ENSMUSG00000020063,ENSMUSG00000049577,ENSMUSG00000024052,ENSMUSG00000063239,ENSMUSG00000029071,ENSMUSG00000045038,ENSMUSG00000001911,ENSMUSG00000010476,ENSMUSG00000026626,…
GO:0048534	hematopoietic or lymphoid organ development	biological_process	0.0082526	0.56721	13	158	814	20790	ENSMUSG00000048763,ENSMUSG00000026497,ENSMUSG00000079560,ENSMUSG00000049577,ENSMUSG00000070990,ENSMUSG00000029275,ENSMUSG00000054199,ENSMUSG00000034801,ENSMUSG00000039191,ENSMUSG00000040943,ENSMUSG00000042594,ENSMUSG00000038193,ENSMUSG00000041297
GO:1901981	phosphatidylinositol phosphate binding	molecular_function	0.0082805	0.56721	4	158	106	20790	ENSMUSG00000022272,ENSMUSG00000042272,ENSMUSG00000040711,ENSMUSG00000041685
GO:0001505	regulation of neurotransmitter levels	biological_process	0.0084756	0.57853	5	158	167	20790	ENSMUSG00000035226,ENSMUSG00000037217,ENSMUSG00000029071,ENSMUSG00000034656,ENSMUSG00000056553
GO:0000979	RNA polymerase II core promoter sequence-specific DNA binding	molecular_function	0.0085027	0.57853	3	158	56	20790	ENSMUSG00000048763,ENSMUSG00000039191,ENSMUSG00000049577
GO:0048562	embryonic organ morphogenesis	biological_process	0.008595	0.58246	7	158	308	20790	ENSMUSG00000070990,ENSMUSG00000029071,ENSMUSG00000038193,ENSMUSG00000029275,ENSMUSG00000039191,ENSMUSG00000048763,ENSMUSG00000079560
GO:0042325	regulation of phosphorylation	biological_process	0.0086508	0.58246	18	158	1301	20790	ENSMUSG00000030551,ENSMUSG00000068154,ENSMUSG00000025060,ENSMUSG00000030265,ENSMUSG00000020063,ENSMUSG00000028289,ENSMUSG00000020176,ENSMUSG00000038546,ENSMUSG00000002365,ENSMUSG00000026626,ENSMUSG00000045038,ENSMUSG00000029071,ENSMUSG00000063239,ENSMUSG00000037887,ENSMUSG00000022136,ENSMUSG00000044340,ENSMUSG00000038400,ENSMUSG00000028613
GO:0010467	gene expression	biological_process	0.0086851	0.58246	50	158	4883	20790	ENSMUSG00000048349,ENSMUSG00000074102,ENSMUSG00000020063,ENSMUSG00000049577,ENSMUSG00000048920,ENSMUSG00000070345,ENSMUSG00000071477,ENSMUSG00000038193,ENSMUSG00000039191,ENSMUSG00000060257,ENSMUSG00000062115,ENSMUSG00000038765,ENSMUSG00000028613,ENSMUSG00000030530,ENSMUSG00000062563,ENSMUSG00000048763,ENSMUSG00000016458,ENSMUSG00000019790,ENSMUSG00000049482,ENSMUSG00000029071,ENSMUSG00000024052,…
GO:0004970	ionotropic glutamate receptor activity	molecular_function	0.0087329	0.58246	2	158	19	20790	ENSMUSG00000002771,ENSMUSG00000001986
GO:0005234	extracellular-glutamate-gated ion channel activity	molecular_function	0.0087329	0.58246	2	158	19	20790	ENSMUSG00000002771,ENSMUSG00000001986
GO:0080025	phosphatidylinositol-3,5-bisphosphate binding	molecular_function	0.0087329	0.58246	2	158	19	20790	ENSMUSG00000040711,ENSMUSG00000042272
GO:0002244	hematopoietic progenitor cell differentiation	biological_process	0.0088962	0.59141	5	158	169	20790	ENSMUSG00000034801,ENSMUSG00000048763,ENSMUSG00000026497,ENSMUSG00000049577,ENSMUSG00000040943
GO:0065009	regulation of molecular function	biological_process	0.009017	0.59748	29	158	2467	20790	ENSMUSG00000029275,ENSMUSG00000028289,ENSMUSG00000002365,ENSMUSG00000028124,ENSMUSG00000056553,ENSMUSG00000049577,ENSMUSG00000001131,ENSMUSG00000020063,ENSMUSG00000053395,ENSMUSG00000038193,ENSMUSG00000015968,ENSMUSG00000031751,ENSMUSG00000025060,ENSMUSG00000030551,ENSMUSG00000030265,ENSMUSG00000028613,ENSMUSG00000049807,ENSMUSG00000019790,ENSMUSG00000022136,ENSMUSG00000062563,ENSMUSG00000030530,…
GO:0009893	positive regulation of metabolic process	biological_process	0.0093558	0.61635	36	158	3259	20790	ENSMUSG00000030265,ENSMUSG00000028634,ENSMUSG00000025060,ENSMUSG00000030551,ENSMUSG00000026497,ENSMUSG00000039275,ENSMUSG00000037331,ENSMUSG00000026626,ENSMUSG00000059213,ENSMUSG00000040943,ENSMUSG00000063239,ENSMUSG00000001911,ENSMUSG00000019986,ENSMUSG00000045991,ENSMUSG00000070990,ENSMUSG00000049807,ENSMUSG00000039191,ENSMUSG00000038193,ENSMUSG00000020063,ENSMUSG00000049577,ENSMUSG00000002365,…
GO:0031018	endocrine pancreas development	biological_process	0.0093627	0.61635	3	158	58	20790	ENSMUSG00000030671,ENSMUSG00000068154,ENSMUSG00000045991
GO:0044699	single-organism process	biological_process	0.0095484	0.62655	119	158	13963	20790	ENSMUSG00000010476,ENSMUSG00000024052,ENSMUSG00000021279,ENSMUSG00000045038,ENSMUSG00000044221,ENSMUSG00000034801,ENSMUSG00000044340,ENSMUSG00000069227,ENSMUSG00000038765,ENSMUSG00000025658,ENSMUSG00000019790,ENSMUSG00000078794,ENSMUSG00000033510,ENSMUSG00000062563,ENSMUSG00000048763,ENSMUSG00000046844,ENSMUSG00000033152,ENSMUSG00000022656,ENSMUSG00000042594,ENSMUSG00000026426,ENSMUSG00000041685,…
GO:0005796	Golgi lumen	cellular_component	0.0096559	0.62953	2	158	20	20790	ENSMUSG00000092329,ENSMUSG00000089704
GO:0051043	regulation of membrane protein ectodomain proteolysis	biological_process	0.0096559	0.62953	2	158	20	20790	ENSMUSG00000001131,ENSMUSG00000002365
GO:0023061	signal release	biological_process	0.010454	0.67778	8	158	399	20790	ENSMUSG00000041794,ENSMUSG00000029071,ENSMUSG00000045038,ENSMUSG00000030671,ENSMUSG00000037217,ENSMUSG00000035226,ENSMUSG00000056553,ENSMUSG00000034656
GO:0012506	vesicle membrane	cellular_component	0.010463	0.67778	7	158	320	20790	ENSMUSG00000000915,ENSMUSG00000041794,ENSMUSG00000002365,ENSMUSG00000056553,ENSMUSG00000030530,ENSMUSG00000058446,ENSMUSG00000040990
GO:0009713	catechol-containing compound biosynthetic process	biological_process	0.01062	0.6793	2	158	21	20790	ENSMUSG00000068154,ENSMUSG00000038193
GO:0042423	catecholamine biosynthetic process	biological_process	0.01062	0.6793	2	158	21	20790	ENSMUSG00000038193,ENSMUSG00000068154
GO:0061311	cell surface receptor signaling pathway involved in heart development	biological_process	0.01062	0.6793	2	158	21	20790	ENSMUSG00000038193,ENSMUSG00000039191
GO:0070273	phosphatidylinositol-4-phosphate binding	molecular_function	0.01062	0.6793	2	158	21	20790	ENSMUSG00000040711,ENSMUSG00000042272
GO:1901215	negative regulation of neuron death	biological_process	0.010723	0.68268	5	158	177	20790	ENSMUSG00000048349,ENSMUSG00000028124,ENSMUSG00000020063,ENSMUSG00000030265,ENSMUSG00000034656
GO:0044238	primary metabolic process	biological_process	0.010741	0.68268	87	158	9619	20790	ENSMUSG00000056553,ENSMUSG00000001131,ENSMUSG00000048920,ENSMUSG00000020063,ENSMUSG00000028289,ENSMUSG00000028124,ENSMUSG00000002365,ENSMUSG00000074305,ENSMUSG00000025103,ENSMUSG00000030671,ENSMUSG00000039191,ENSMUSG00000038193,ENSMUSG00000021536,ENSMUSG00000034413,ENSMUSG00000031751,ENSMUSG00000016458,ENSMUSG00000030530,ENSMUSG00000095440,ENSMUSG00000060257,ENSMUSG00000028613,ENSMUSG00000062115,…
GO:0030054	cell junction	cellular_component	0.010928	0.68714	16	158	1133	20790	ENSMUSG00000039809,ENSMUSG00000023830,ENSMUSG00000035226,ENSMUSG00000058446,ENSMUSG00000001986,ENSMUSG00000040711,ENSMUSG00000019986,ENSMUSG00000003279,ENSMUSG00000021279,ENSMUSG00000040990,ENSMUSG00000002771,ENSMUSG00000061080,ENSMUSG00000037217,ENSMUSG00000074305,ENSMUSG00000030265,ENSMUSG00000022656
GO:0050905	neuromuscular process	biological_process	0.010946	0.68714	4	158	115	20790	ENSMUSG00000002771,ENSMUSG00000034656,ENSMUSG00000048349,ENSMUSG00000029071
GO:0051100	negative regulation of binding	biological_process	0.010946	0.68714	4	158	115	20790	ENSMUSG00000027474,ENSMUSG00000049577,ENSMUSG00000029071,ENSMUSG00000038193
GO:0090288	negative regulation of cellular response to growth factor stimulus	biological_process	0.010946	0.68714	4	158	115	20790	ENSMUSG00000020063,ENSMUSG00000092035,ENSMUSG00000045991,ENSMUSG00000038400
GO:1902936	phosphatidylinositol bisphosphate binding	molecular_function	0.01123	0.70278	3	158	62	20790	ENSMUSG00000042272,ENSMUSG00000040711,ENSMUSG00000041685
GO:0051179	localization	biological_process	0.011454	0.71214	53	158	5318	20790	ENSMUSG00000074305,ENSMUSG00000026426,ENSMUSG00000030671,ENSMUSG00000039191,ENSMUSG00000027340,ENSMUSG00000041685,ENSMUSG00000038193,ENSMUSG00000034413,ENSMUSG00000041794,ENSMUSG00000001131,ENSMUSG00000056553,ENSMUSG00000020063,ENSMUSG00000040990,ENSMUSG00000000915,ENSMUSG00000020176,ENSMUSG00000048349,ENSMUSG00000002365,ENSMUSG00000045038,ENSMUSG00000021279,ENSMUSG00000029071,ENSMUSG00000078794,…
GO:0048514	blood vessel morphogenesis	biological_process	0.011457	0.71214	9	158	489	20790	ENSMUSG00000079560,ENSMUSG00000020063,ENSMUSG00000016458,ENSMUSG00000048763,ENSMUSG00000030551,ENSMUSG00000030671,ENSMUSG00000039191,ENSMUSG00000038193,ENSMUSG00000031987
GO:0030140	trans-Golgi network transport vesicle	cellular_component	0.011626	0.71214	2	158	22	20790	ENSMUSG00000023830,ENSMUSG00000030530
GO:0030332	cyclin binding	molecular_function	0.011626	0.71214	2	158	22	20790	ENSMUSG00000041297,ENSMUSG00000068154
GO:0051393	alpha-actinin binding	molecular_function	0.011626	0.71214	2	158	22	20790	ENSMUSG00000053141,ENSMUSG00000015968
GO:0060039	pericardium development	biological_process	0.011626	0.71214	2	158	22	20790	ENSMUSG00000016458,ENSMUSG00000038193
GO:0060216	definitive hemopoiesis	biological_process	0.011626	0.71214	2	158	22	20790	ENSMUSG00000049577,ENSMUSG00000048763
GO:0001078	transcriptional repressor activity, RNA polymerase II core promoter proximal region sequence-specific binding	molecular_function	0.011944	0.71891	4	158	118	20790	ENSMUSG00000049230,ENSMUSG00000049577,ENSMUSG00000068154,ENSMUSG00000029275
GO:0016571	histone methylation	biological_process	0.011944	0.71891	4	158	118	20790	ENSMUSG00000006307,ENSMUSG00000040943,ENSMUSG00000020063,ENSMUSG00000049327
GO:0003151	outflow tract morphogenesis	biological_process	0.012239	0.71891	3	158	64	20790	ENSMUSG00000049577,ENSMUSG00000039191,ENSMUSG00000038193
GO:0007422	peripheral nervous system development	biological_process	0.012239	0.71891	3	158	64	20790	ENSMUSG00000045991,ENSMUSG00000048349,ENSMUSG00000038193
GO:0048645	organ formation	biological_process	0.012239	0.71891	3	158	64	20790	ENSMUSG00000079560,ENSMUSG00000039191,ENSMUSG00000038193
GO:0051219	phosphoprotein binding	molecular_function	0.012239	0.71891	3	158	64	20790	ENSMUSG00000020176,ENSMUSG00000069227,ENSMUSG00000023830
GO:0048813	dendrite morphogenesis	biological_process	0.01229	0.71891	4	158	119	20790	ENSMUSG00000022240,ENSMUSG00000034656,ENSMUSG00000028613,ENSMUSG00000029071
GO:0060284	regulation of cell development	biological_process	0.012311	0.71891	13	158	857	20790	ENSMUSG00000048763,ENSMUSG00000034656,ENSMUSG00000078794,ENSMUSG00000060257,ENSMUSG00000061080,ENSMUSG00000028613,ENSMUSG00000048349,ENSMUSG00000028289,ENSMUSG00000030084,ENSMUSG00000029275,ENSMUSG00000028977,ENSMUSG00000052135,ENSMUSG00000029071
GO:0005543	phospholipid binding	molecular_function	0.01242	0.71891	7	158	331	20790	ENSMUSG00000002365,ENSMUSG00000022272,ENSMUSG00000000915,ENSMUSG00000042272,ENSMUSG00000041685,ENSMUSG00000031662,ENSMUSG00000040711
GO:0007214	gamma-aminobutyric acid signaling pathway	biological_process	0.012671	0.71891	2	158	23	20790	ENSMUSG00000039809,ENSMUSG00000034656
GO:0016266	O-glycan processing	biological_process	0.012671	0.71891	2	158	23	20790	ENSMUSG00000089704,ENSMUSG00000092329
GO:0021602	cranial nerve morphogenesis	biological_process	0.012671	0.71891	2	158	23	20790	ENSMUSG00000079560,ENSMUSG00000048763
GO:0035162	embryonic hemopoiesis	biological_process	0.012671	0.71891	2	158	23	20790	ENSMUSG00000049577,ENSMUSG00000042594
GO:0035235	ionotropic glutamate receptor signaling pathway	biological_process	0.012671	0.71891	2	158	23	20790	ENSMUSG00000002771,ENSMUSG00000001986
GO:0048485	sympathetic nervous system development	biological_process	0.012671	0.71891	2	158	23	20790	ENSMUSG00000038193,ENSMUSG00000068154
GO:1901214	regulation of neuron death	biological_process	0.012713	0.71891	6	158	256	20790	ENSMUSG00000034656,ENSMUSG00000030265,ENSMUSG00000020063,ENSMUSG00000028289,ENSMUSG00000028124,ENSMUSG00000048349
GO:0009966	regulation of signal transduction	biological_process	0.012743	0.71891	27	158	2312	20790	ENSMUSG00000001131,ENSMUSG00000020063,ENSMUSG00000029275,ENSMUSG00000028289,ENSMUSG00000028124,ENSMUSG00000020176,ENSMUSG00000038546,ENSMUSG00000042594,ENSMUSG00000039191,ENSMUSG00000030265,ENSMUSG00000049327,ENSMUSG00000038193,ENSMUSG00000053395,ENSMUSG00000078794,ENSMUSG00000045991,ENSMUSG00000033510,ENSMUSG00000030530,ENSMUSG00000044340,ENSMUSG00000038400,ENSMUSG00000025658,ENSMUSG00000022240,…
GO:0002009	morphogenesis of an epithelium	biological_process	0.01309	0.71891	9	158	500	20790	ENSMUSG00000038193,ENSMUSG00000029071,ENSMUSG00000044221,ENSMUSG00000030265,ENSMUSG00000039191,ENSMUSG00000030084,ENSMUSG00000028289,ENSMUSG00000070990,ENSMUSG00000016458
GO:0051348	negative regulation of transferase activity	biological_process	0.013168	0.71891	6	158	258	20790	ENSMUSG00000029071,ENSMUSG00000037887,ENSMUSG00000022136,ENSMUSG00000030551,ENSMUSG00000020063,ENSMUSG00000026626
GO:0072358	cardiovascular system development	biological_process	0.013206	0.71891	14	158	961	20790	ENSMUSG00000038193,ENSMUSG00000031987,ENSMUSG00000039191,ENSMUSG00000027474,ENSMUSG00000040711,ENSMUSG00000030551,ENSMUSG00000030671,ENSMUSG00000048349,ENSMUSG00000020063,ENSMUSG00000048763,ENSMUSG00000026497,ENSMUSG00000016458,ENSMUSG00000079560,ENSMUSG00000049577
GO:0072359	circulatory system development	biological_process	0.013206	0.71891	14	158	961	20790	ENSMUSG00000030671,ENSMUSG00000030551,ENSMUSG00000027474,ENSMUSG00000040711,ENSMUSG00000039191,ENSMUSG00000031987,ENSMUSG00000038193,ENSMUSG00000049577,ENSMUSG00000079560,ENSMUSG00000048763,ENSMUSG00000016458,ENSMUSG00000026497,ENSMUSG00000020063,ENSMUSG00000048349
GO:0043549	regulation of kinase activity	biological_process	0.013292	0.71891	11	158	679	20790	ENSMUSG00000020063,ENSMUSG00000022136,ENSMUSG00000002365,ENSMUSG00000028613,ENSMUSG00000026626,ENSMUSG00000030265,ENSMUSG00000025060,ENSMUSG00000030551,ENSMUSG00000063239,ENSMUSG00000037887,ENSMUSG00000029071
GO:0043195	terminal bouton	cellular_component	0.013297	0.71891	3	158	66	20790	ENSMUSG00000056553,ENSMUSG00000001986,ENSMUSG00000037217
GO:0051960	regulation of nervous system development	biological_process	0.013372	0.71891	12	158	772	20790	ENSMUSG00000029071,ENSMUSG00000052135,ENSMUSG00000028977,ENSMUSG00000030084,ENSMUSG00000028289,ENSMUSG00000029275,ENSMUSG00000060257,ENSMUSG00000048349,ENSMUSG00000061080,ENSMUSG00000028613,ENSMUSG00000034656,ENSMUSG00000048763
GO:0050890	cognition	biological_process	0.013399	0.71891	6	158	259	20790	ENSMUSG00000022240,ENSMUSG00000006307,ENSMUSG00000052135,ENSMUSG00000030265,ENSMUSG00000063239,ENSMUSG00000031751
GO:0098791	Golgi subcompartment	cellular_component	0.013399	0.71891	6	158	259	20790	ENSMUSG00000092329,ENSMUSG00000020128,ENSMUSG00000030530,ENSMUSG00000023830,ENSMUSG00000002365,ENSMUSG00000089704
GO:0032590	dendrite membrane	cellular_component	0.013756	0.71891	2	158	24	20790	ENSMUSG00000004631,ENSMUSG00000059213
GO:0048668	collateral sprouting	biological_process	0.013756	0.71891	2	158	24	20790	ENSMUSG00000029071,ENSMUSG00000028289
GO:0060914	heart formation	biological_process	0.013756	0.71891	2	158	24	20790	ENSMUSG00000039191,ENSMUSG00000038193
GO:0071704	organic substance metabolic process	biological_process	0.014044	0.71891	89	158	9971	20790	ENSMUSG00000030265,ENSMUSG00000049327,ENSMUSG00000042428,ENSMUSG00000041297,ENSMUSG00000020841,ENSMUSG00000026497,ENSMUSG00000049230,ENSMUSG00000031169,ENSMUSG00000037331,ENSMUSG00000053141,ENSMUSG00000059213,ENSMUSG00000058446,ENSMUSG00000028977,ENSMUSG00000052135,ENSMUSG00000001911,ENSMUSG00000063239,ENSMUSG00000024222,ENSMUSG00000019986,ENSMUSG00000031987,ENSMUSG00000079560,ENSMUSG00000022136,…
GO:0048738	cardiac muscle tissue development	biological_process	0.014213	0.71891	5	158	190	20790	ENSMUSG00000031987,ENSMUSG00000048349,ENSMUSG00000049577,ENSMUSG00000027474,ENSMUSG00000039191
GO:0032501	multicellular organismal process	biological_process	0.014222	0.71891	68	158	7248	20790	ENSMUSG00000053580,ENSMUSG00000040943,ENSMUSG00000040711,ENSMUSG00000034656,ENSMUSG00000045991,ENSMUSG00000021758,ENSMUSG00000035696,ENSMUSG00000053395,ENSMUSG00000030551,ENSMUSG00000038932,ENSMUSG00000068154,ENSMUSG00000028634,ENSMUSG00000029275,ENSMUSG00000002771,ENSMUSG00000010476,ENSMUSG00000045038,ENSMUSG00000034801,ENSMUSG00000044221,ENSMUSG00000044340,ENSMUSG00000069227,ENSMUSG00000038765,…
GO:0008013	beta-catenin binding	molecular_function	0.014407	0.71891	3	158	68	20790	ENSMUSG00000053141,ENSMUSG00000022240,ENSMUSG00000078794
GO:0014069	postsynaptic density	cellular_component	0.01451	0.71891	5	158	191	20790	ENSMUSG00000028613,ENSMUSG00000025658,ENSMUSG00000003279,ENSMUSG00000001986,ENSMUSG00000022240
GO:0044267	cellular protein metabolic process	biological_process	0.014615	0.71891	45	158	4417	20790	ENSMUSG00000020063,ENSMUSG00000048920,ENSMUSG00000001131,ENSMUSG00000056553,ENSMUSG00000002365,ENSMUSG00000028289,ENSMUSG00000025103,ENSMUSG00000074305,ENSMUSG00000034413,ENSMUSG00000031751,ENSMUSG00000030530,ENSMUSG00000016458,ENSMUSG00000014470,ENSMUSG00000033510,ENSMUSG00000028613,ENSMUSG00000044340,ENSMUSG00000006307,ENSMUSG00000029071,ENSMUSG00000089704,ENSMUSG00000037887,ENSMUSG00000049482,…
GO:0071560	cellular response to transforming growth factor beta stimulus	biological_process	0.01481	0.71891	5	158	192	20790	ENSMUSG00000030530,ENSMUSG00000092035,ENSMUSG00000020063,ENSMUSG00000045991,ENSMUSG00000038400
GO:0030728	ovulation	biological_process	0.014879	0.71891	2	158	25	20790	ENSMUSG00000020063,ENSMUSG00000006307
GO:0072583	clathrin-mediated endocytosis	biological_process	0.014879	0.71891	2	158	25	20790	ENSMUSG00000041685,ENSMUSG00000000915
GO:2000826	regulation of heart morphogenesis	biological_process	0.014879	0.71891	2	158	25	20790	ENSMUSG00000039191,ENSMUSG00000038193
GO:0001980	regulation of systemic arterial blood pressure by ischemic conditions	biological_process	0.014892	0.71891	1	158	2	20790	ENSMUSG00000032575
GO:0002945	cyclin K-CDK13 complex	cellular_component	0.014892	0.71891	1	158	2	20790	ENSMUSG00000041297
GO:0003137	Notch signaling pathway involved in heart induction	biological_process	0.014892	0.71891	1	158	2	20790	ENSMUSG00000039191
GO:0004357	glutamate-cysteine ligase activity	molecular_function	0.014892	0.71891	1	158	2	20790	ENSMUSG00000028124
GO:0004965	G-protein coupled GABA receptor activity	molecular_function	0.014892	0.71891	1	158	2	20790	ENSMUSG00000039809
GO:0008520	L-ascorbate:sodium symporter activity	molecular_function	0.014892	0.71891	1	158	2	20790	ENSMUSG00000027340
GO:0015229	L-ascorbic acid transporter activity	molecular_function	0.014892	0.71891	1	158	2	20790	ENSMUSG00000027340
GO:0015882	L-ascorbic acid transport	biological_process	0.014892	0.71891	1	158	2	20790	ENSMUSG00000027340
GO:0017109	glutamate-cysteine ligase complex	cellular_component	0.014892	0.71891	1	158	2	20790	ENSMUSG00000028124
GO:0019858	cytosine metabolic process	biological_process	0.014892	0.71891	1	158	2	20790	ENSMUSG00000040943
GO:0021538	epithalamus development	biological_process	0.014892	0.71891	1	158	2	20790	ENSMUSG00000048349
GO:0021679	cerebellar molecular layer development	biological_process	0.014892	0.71891	1	158	2	20790	ENSMUSG00000034656
GO:0021750	vestibular nucleus development	biological_process	0.014892	0.71891	1	158	2	20790	ENSMUSG00000034656
GO:0021896	forebrain astrocyte differentiation	biological_process	0.014892	0.71891	1	158	2	20790	ENSMUSG00000030265
GO:0021897	forebrain astrocyte development	biological_process	0.014892	0.71891	1	158	2	20790	ENSMUSG00000030265
GO:0021986	habenula development	biological_process	0.014892	0.71891	1	158	2	20790	ENSMUSG00000048349
GO:0031205	endoplasmic reticulum Sec complex	cellular_component	0.014892	0.71891	1	158	2	20790	ENSMUSG00000022136
GO:0031393	negative regulation of prostaglandin biosynthetic process	biological_process	0.014892	0.71891	1	158	2	20790	ENSMUSG00000020063
GO:0032129	histone deacetylase activity (H3-K9 specific)	molecular_function	0.014892	0.71891	1	158	2	20790	ENSMUSG00000020063
GO:0032804	negative regulation of low-density lipoprotein particle receptor catabolic process	biological_process	0.014892	0.71891	1	158	2	20790	ENSMUSG00000030530
GO:0032902	nerve growth factor production	biological_process	0.014892	0.71891	1	158	2	20790	ENSMUSG00000030530
GO:0035480	regulation of Notch signaling pathway involved in heart induction	biological_process	0.014892	0.71891	1	158	2	20790	ENSMUSG00000039191
GO:0035481	positive regulation of Notch signaling pathway involved in heart induction	biological_process	0.014892	0.71891	1	158	2	20790	ENSMUSG00000039191
GO:0035668	TRAM-dependent toll-like receptor signaling pathway	biological_process	0.014892	0.71891	1	158	2	20790	ENSMUSG00000045038
GO:0035669	TRAM-dependent toll-like receptor 4 signaling pathway	biological_process	0.014892	0.71891	1	158	2	20790	ENSMUSG00000045038
GO:0038025	reelin receptor activity	molecular_function	0.014892	0.71891	1	158	2	20790	ENSMUSG00000028613
GO:0038039	G-protein coupled receptor heterodimeric complex	cellular_component	0.014892	0.71891	1	158	2	20790	ENSMUSG00000039809
GO:0042595	behavioral response to starvation	biological_process	0.014892	0.71891	1	158	2	20790	ENSMUSG00000020063
GO:0045234	protein palmitoleylation	biological_process	0.014892	0.71891	1	158	2	20790	ENSMUSG00000031169
GO:0046969	NAD-dependent histone deacetylase activity (H3-K9 specific)	molecular_function	0.014892	0.71891	1	158	2	20790	ENSMUSG00000020063
GO:0060220	camera-type eye photoreceptor cell fate commitment	biological_process	0.014892	0.71891	1	158	2	20790	ENSMUSG00000028977
GO:0060465	pharynx development	biological_process	0.014892	0.71891	1	158	2	20790	ENSMUSG00000070990
GO:0060838	lymphatic endothelial cell fate commitment	biological_process	0.014892	0.71891	1	158	2	20790	ENSMUSG00000030551
GO:0060844	arterial endothelial cell fate commitment	biological_process	0.014892	0.71891	1	158	2	20790	ENSMUSG00000039191
GO:0060846	blood vessel endothelial cell fate commitment	biological_process	0.014892	0.71891	1	158	2	20790	ENSMUSG00000039191
GO:0060849	regulation of transcription involved in lymphatic endothelial cell fate commitment	biological_process	0.014892	0.71891	1	158	2	20790	ENSMUSG00000030551
GO:0060853	Notch signaling pathway involved in arterial endothelial cell fate commitment	biological_process	0.014892	0.71891	1	158	2	20790	ENSMUSG00000039191
GO:0061104	adrenal chromaffin cell differentiation	biological_process	0.014892	0.71891	1	158	2	20790	ENSMUSG00000068154
GO:0061344	regulation of cell adhesion involved in heart morphogenesis	biological_process	0.014892	0.71891	1	158	2	20790	ENSMUSG00000039191
GO:0070890	sodium-dependent L-ascorbate transmembrane transporter activity	molecular_function	0.014892	0.71891	1	158	2	20790	ENSMUSG00000027340
GO:0070904	transepithelial L-ascorbic acid transport	biological_process	0.014892	0.71891	1	158	2	20790	ENSMUSG00000027340
GO:0072554	blood vessel lumenization	biological_process	0.014892	0.71891	1	158	2	20790	ENSMUSG00000039191
GO:0086046	membrane depolarization during SA node cell action potential	biological_process	0.014892	0.71891	1	158	2	20790	ENSMUSG00000015968
GO:0097101	blood vessel endothelial cell fate specification	biological_process	0.014892	0.71891	1	158	2	20790	ENSMUSG00000039191
GO:1901187	regulation of ephrin receptor signaling pathway	biological_process	0.014892	0.71891	1	158	2	20790	ENSMUSG00000039191
GO:1901189	positive regulation of ephrin receptor signaling pathway	biological_process	0.014892	0.71891	1	158	2	20790	ENSMUSG00000039191
GO:1901295	regulation of canonical Wnt signaling pathway involved in cardiac muscle cell fate commitment	biological_process	0.014892	0.71891	1	158	2	20790	ENSMUSG00000039191
GO:1990619	histone H3-K9 deacetylation	biological_process	0.014892	0.71891	1	158	2	20790	ENSMUSG00000020063
GO:1990698	palmitoleoyltransferase activity	molecular_function	0.014892	0.71891	1	158	2	20790	ENSMUSG00000031169
GO:2001029	regulation of cellular glucuronidation	biological_process	0.014892	0.71891	1	158	2	20790	ENSMUSG00000045038
GO:0032091	negative regulation of protein binding	biological_process	0.014981	0.72149	3	158	69	20790	ENSMUSG00000029071,ENSMUSG00000027474,ENSMUSG00000049577
GO:0009058	biosynthetic process	biological_process	0.01521	0.73082	54	158	5519	20790	ENSMUSG00000042428,ENSMUSG00000041297,ENSMUSG00000038932,ENSMUSG00000030551,ENSMUSG00000068154,ENSMUSG00000028634,ENSMUSG00000030265,ENSMUSG00000049327,ENSMUSG00000037331,ENSMUSG00000029275,ENSMUSG00000039741,ENSMUSG00000031169,ENSMUSG00000039275,ENSMUSG00000049230,ENSMUSG00000092329,ENSMUSG00000026497,ENSMUSG00000031987,ENSMUSG00000001911,ENSMUSG00000052135,ENSMUSG00000040943,ENSMUSG00000028977,…
GO:0048522	positive regulation of cellular process	biological_process	0.015363	0.7364	45	158	4430	20790	ENSMUSG00000063239,ENSMUSG00000001911,ENSMUSG00000040711,ENSMUSG00000026626,ENSMUSG00000059213,ENSMUSG00000052135,ENSMUSG00000040943,ENSMUSG00000070990,ENSMUSG00000022272,ENSMUSG00000023830,ENSMUSG00000045991,ENSMUSG00000079560,ENSMUSG00000028634,ENSMUSG00000030265,ENSMUSG00000068154,ENSMUSG00000025060,ENSMUSG00000030551,ENSMUSG00000039275,ENSMUSG00000029275,ENSMUSG00000037331,ENSMUSG00000026497,…
GO:0051241	negative regulation of multicellular organismal process	biological_process	0.015415	0.73714	14	158	980	20790	ENSMUSG00000049577,ENSMUSG00000078794,ENSMUSG00000001131,ENSMUSG00000030530,ENSMUSG00000026497,ENSMUSG00000016458,ENSMUSG00000028289,ENSMUSG00000029275,ENSMUSG00000062115,ENSMUSG00000028977,ENSMUSG00000030551,ENSMUSG00000030671,ENSMUSG00000039191,ENSMUSG00000038193
GO:0060996	dendritic spine development	biological_process	0.015567	0.74269	3	158	70	20790	ENSMUSG00000022240,ENSMUSG00000052135,ENSMUSG00000028613
GO:0090304	nucleic acid metabolic process	biological_process	0.015662	0.74547	46	158	4555	20790	ENSMUSG00000024420,ENSMUSG00000044221,ENSMUSG00000054199,ENSMUSG00000006307,ENSMUSG00000029071,ENSMUSG00000024052,ENSMUSG00000049482,ENSMUSG00000010476,ENSMUSG00000062563,ENSMUSG00000016458,ENSMUSG00000048763,ENSMUSG00000028613,ENSMUSG00000062115,ENSMUSG00000038765,ENSMUSG00000095440,ENSMUSG00000060257,ENSMUSG00000039191,ENSMUSG00000070345,ENSMUSG00000038193,ENSMUSG00000071477,ENSMUSG00000020063,…
GO:0021533	cell differentiation in hindbrain	biological_process	0.016041	0.76058	2	158	26	20790	ENSMUSG00000001911,ENSMUSG00000034656
GO:0071559	response to transforming growth factor beta	biological_process	0.016055	0.76058	5	158	196	20790	ENSMUSG00000038400,ENSMUSG00000020063,ENSMUSG00000030530,ENSMUSG00000092035,ENSMUSG00000045991
GO:0031984	organelle subcompartment	cellular_component	0.016672	0.78757	6	158	272	20790	ENSMUSG00000089704,ENSMUSG00000002365,ENSMUSG00000023830,ENSMUSG00000020128,ENSMUSG00000030530,ENSMUSG00000092329
GO:0016358	dendrite development	biological_process	0.016702	0.78757	5	158	198	20790	ENSMUSG00000029071,ENSMUSG00000028613,ENSMUSG00000052135,ENSMUSG00000034656,ENSMUSG00000022240
GO:0017053	transcriptional repressor complex	cellular_component	0.016779	0.78935	3	158	72	20790	ENSMUSG00000049577,ENSMUSG00000068154,ENSMUSG00000029275
GO:0016055	Wnt signaling pathway	biological_process	0.01687	0.79181	7	158	352	20790	ENSMUSG00000029071,ENSMUSG00000031169,ENSMUSG00000020176,ENSMUSG00000042428,ENSMUSG00000039191,ENSMUSG00000022240,ENSMUSG00000078794
GO:0051172	negative regulation of nitrogen compound metabolic process	biological_process	0.01691	0.79184	19	158	1501	20790	ENSMUSG00000038193,ENSMUSG00000068154,ENSMUSG00000030551,ENSMUSG00000049327,ENSMUSG00000039191,ENSMUSG00000029275,ENSMUSG00000039741,ENSMUSG00000048349,ENSMUSG00000049230,ENSMUSG00000049577,ENSMUSG00000020063,ENSMUSG00000031987,ENSMUSG00000001911,ENSMUSG00000028613,ENSMUSG00000060257,ENSMUSG00000070990,ENSMUSG00000048763,ENSMUSG00000062563,ENSMUSG00000016458
GO:0006469	negative regulation of protein kinase activity	biological_process	0.017033	0.79574	5	158	199	20790	ENSMUSG00000037887,ENSMUSG00000029071,ENSMUSG00000020063,ENSMUSG00000030551,ENSMUSG00000022136
GO:0021697	cerebellar cortex formation	biological_process	0.01724	0.80173	2	158	27	20790	ENSMUSG00000001911,ENSMUSG00000034656
GO:0043516	regulation of DNA damage response, signal transduction by p53 class mediator	biological_process	0.01724	0.80173	2	158	27	20790	ENSMUSG00000020063,ENSMUSG00000049327
GO:0000904	cell morphogenesis involved in differentiation	biological_process	0.01743	0.80765	11	158	707	20790	ENSMUSG00000029071,ENSMUSG00000022240,ENSMUSG00000074305,ENSMUSG00000039191,ENSMUSG00000030084,ENSMUSG00000028289,ENSMUSG00000028613,ENSMUSG00000019790,ENSMUSG00000078794,ENSMUSG00000049577,ENSMUSG00000034656
GO:0022603	regulation of anatomical structure morphogenesis	biological_process	0.017483	0.80765	13	158	898	20790	ENSMUSG00000029071,ENSMUSG00000031987,ENSMUSG00000038193,ENSMUSG00000039191,ENSMUSG00000030671,ENSMUSG00000028977,ENSMUSG00000028613,ENSMUSG00000022272,ENSMUSG00000030084,ENSMUSG00000028289,ENSMUSG00000040990,ENSMUSG00000034656,ENSMUSG00000078794
GO:0098796	membrane protein complex	cellular_component	0.017487	0.80765	14	158	996	20790	ENSMUSG00000031169,ENSMUSG00000042272,ENSMUSG00000023830,ENSMUSG00000002771,ENSMUSG00000039809,ENSMUSG00000048920,ENSMUSG00000022136,ENSMUSG00000019790,ENSMUSG00000004631,ENSMUSG00000034656,ENSMUSG00000031751,ENSMUSG00000015968,ENSMUSG00000053395,ENSMUSG00000001986
GO:1901576	organic substance biosynthetic process	biological_process	0.017535	0.80805	53	158	5437	20790	ENSMUSG00000001911,ENSMUSG00000031987,ENSMUSG00000059213,ENSMUSG00000052135,ENSMUSG00000028977,ENSMUSG00000040943,ENSMUSG00000070990,ENSMUSG00000022136,ENSMUSG00000045991,ENSMUSG00000079560,ENSMUSG00000041297,ENSMUSG00000042428,ENSMUSG00000049327,ENSMUSG00000028634,ENSMUSG00000030265,ENSMUSG00000068154,ENSMUSG00000030551,ENSMUSG00000038932,ENSMUSG00000039275,ENSMUSG00000031169,ENSMUSG00000029275,…
GO:0043523	regulation of neuron apoptotic process	biological_process	0.017706	0.81407	5	158	201	20790	ENSMUSG00000028124,ENSMUSG00000048349,ENSMUSG00000028289,ENSMUSG00000030265,ENSMUSG00000034656
GO:0014706	striated muscle tissue development	biological_process	0.018077	0.82926	7	158	357	20790	ENSMUSG00000030551,ENSMUSG00000049577,ENSMUSG00000039191,ENSMUSG00000028634,ENSMUSG00000027474,ENSMUSG00000031987,ENSMUSG00000048349
GO:0030133	transport vesicle	cellular_component	0.018248	0.83249	4	158	134	20790	ENSMUSG00000056553,ENSMUSG00000030530,ENSMUSG00000023830,ENSMUSG00000041794
GO:0043229	intracellular organelle	cellular_component	0.018277	0.83249	96	158	10997	20790	ENSMUSG00000037331,ENSMUSG00000031169,ENSMUSG00000049230,ENSMUSG00000026497,ENSMUSG00000041297,ENSMUSG00000015968,ENSMUSG00000030265,ENSMUSG00000049327,ENSMUSG00000030084,ENSMUSG00000023830,ENSMUSG00000038400,ENSMUSG00000070990,ENSMUSG00000079560,ENSMUSG00000022136,ENSMUSG00000032575,ENSMUSG00000024222,ENSMUSG00000019986,ENSMUSG00000031987,ENSMUSG00000001911,ENSMUSG00000048142,ENSMUSG00000063239,…
GO:0001103	RNA polymerase II repressing transcription factor binding	molecular_function	0.018476	0.83249	2	158	28	20790	ENSMUSG00000039191,ENSMUSG00000026497
GO:0003209	cardiac atrium morphogenesis	biological_process	0.018476	0.83249	2	158	28	20790	ENSMUSG00000049577,ENSMUSG00000027474
GO:0005501	retinoid binding	molecular_function	0.018476	0.83249	2	158	28	20790	ENSMUSG00000030551,ENSMUSG00000023830
GO:0018023	peptidyl-lysine trimethylation	biological_process	0.018476	0.83249	2	158	28	20790	ENSMUSG00000006307,ENSMUSG00000040943
GO:0035640	exploration behavior	biological_process	0.018476	0.83249	2	158	28	20790	ENSMUSG00000045038,ENSMUSG00000061080
GO:0060412	ventricular septum morphogenesis	biological_process	0.018476	0.83249	2	158	28	20790	ENSMUSG00000031987,ENSMUSG00000049577
GO:0043433	negative regulation of sequence-specific DNA binding transcription factor activity	biological_process	0.018699	0.83891	4	158	135	20790	ENSMUSG00000038193,ENSMUSG00000031987,ENSMUSG00000020063,ENSMUSG00000062563
GO:0001932	regulation of protein phosphorylation	biological_process	0.018701	0.83891	16	158	1206	20790	ENSMUSG00000038400,ENSMUSG00000044340,ENSMUSG00000028613,ENSMUSG00000022136,ENSMUSG00000063239,ENSMUSG00000037887,ENSMUSG00000029071,ENSMUSG00000045038,ENSMUSG00000028289,ENSMUSG00000038546,ENSMUSG00000002365,ENSMUSG00000020063,ENSMUSG00000025060,ENSMUSG00000068154,ENSMUSG00000030551,ENSMUSG00000030265
GO:0043231	intracellular membrane-bounded organelle	cellular_component	0.018953	0.84834	88	158	9940	20790	ENSMUSG00000070990,ENSMUSG00000038400,ENSMUSG00000030084,ENSMUSG00000023830,ENSMUSG00000022136,ENSMUSG00000079560,ENSMUSG00000048142,ENSMUSG00000001911,ENSMUSG00000024222,ENSMUSG00000031987,ENSMUSG00000032575,ENSMUSG00000059213,ENSMUSG00000058446,ENSMUSG00000052135,ENSMUSG00000028977,ENSMUSG00000031169,ENSMUSG00000037331,ENSMUSG00000026497,ENSMUSG00000049230,ENSMUSG00000041297,ENSMUSG00000049327,…
GO:0044700	single organism signaling	biological_process	0.019106	0.85331	60	158	6331	20790	ENSMUSG00000003279,ENSMUSG00000063239,ENSMUSG00000026626,ENSMUSG00000001986,ENSMUSG00000030084,ENSMUSG00000038400,ENSMUSG00000023830,ENSMUSG00000022272,ENSMUSG00000049807,ENSMUSG00000035226,ENSMUSG00000034656,ENSMUSG00000045991,ENSMUSG00000022136,ENSMUSG00000039481,ENSMUSG00000042428,ENSMUSG00000053395,ENSMUSG00000015968,ENSMUSG00000030551,ENSMUSG00000025060,ENSMUSG00000028634,ENSMUSG00000030265,…
GO:0045859	regulation of protein kinase activity	biological_process	0.019306	0.85856	10	158	625	20790	ENSMUSG00000002365,ENSMUSG00000028613,ENSMUSG00000020063,ENSMUSG00000022136,ENSMUSG00000063239,ENSMUSG00000029071,ENSMUSG00000037887,ENSMUSG00000030265,ENSMUSG00000030551,ENSMUSG00000025060
GO:0044723	single-organism carbohydrate metabolic process	biological_process	0.019497	0.85856	10	158	626	20790	ENSMUSG00000020176,ENSMUSG00000048920,ENSMUSG00000092329,ENSMUSG00000034656,ENSMUSG00000020063,ENSMUSG00000042428,ENSMUSG00000089704,ENSMUSG00000045038,ENSMUSG00000040943,ENSMUSG00000027340
GO:0044463	cell projection part	cellular_component	0.019583	0.85856	13	158	912	20790	ENSMUSG00000019986,ENSMUSG00000029071,ENSMUSG00000003279,ENSMUSG00000031751,ENSMUSG00000001986,ENSMUSG00000059213,ENSMUSG00000037217,ENSMUSG00000069227,ENSMUSG00000025658,ENSMUSG00000022272,ENSMUSG00000004631,ENSMUSG00000056553,ENSMUSG00000062563
GO:0048518	positive regulation of biological process	biological_process	0.019627	0.85856	50	158	5102	20790	ENSMUSG00000020063,ENSMUSG00000049577,ENSMUSG00000001131,ENSMUSG00000048349,ENSMUSG00000002365,ENSMUSG00000028124,ENSMUSG00000020176,ENSMUSG00000028289,ENSMUSG00000039191,ENSMUSG00000042594,ENSMUSG00000041794,ENSMUSG00000038193,ENSMUSG00000062563,ENSMUSG00000016458,ENSMUSG00000030530,ENSMUSG00000019790,ENSMUSG00000014470,ENSMUSG00000062115,ENSMUSG00000028613,ENSMUSG00000038765,ENSMUSG00000034801,…
GO:0023052	signaling	biological_process	0.019668	0.85856	60	158	6340	20790	ENSMUSG00000078794,ENSMUSG00000033510,ENSMUSG00000030530,ENSMUSG00000039809,ENSMUSG00000044340,ENSMUSG00000028613,ENSMUSG00000025658,ENSMUSG00000022240,ENSMUSG00000092035,ENSMUSG00000034801,ENSMUSG00000032089,ENSMUSG00000037887,ENSMUSG00000029071,ENSMUSG00000021279,ENSMUSG00000045038,ENSMUSG00000001131,ENSMUSG00000056553,ENSMUSG00000020063,ENSMUSG00000028289,ENSMUSG00000020176,ENSMUSG00000028124,…
GO:0001964	startle response	biological_process	0.019748	0.85856	2	158	29	20790	ENSMUSG00000002771,ENSMUSG00000029071
GO:0030325	adrenal gland development	biological_process	0.019748	0.85856	2	158	29	20790	ENSMUSG00000016458,ENSMUSG00000068154
GO:0030665	clathrin-coated vesicle membrane	cellular_component	0.019748	0.85856	2	158	29	20790	ENSMUSG00000030530,ENSMUSG00000000915
GO:0032266	phosphatidylinositol-3-phosphate binding	molecular_function	0.019748	0.85856	2	158	29	20790	ENSMUSG00000042272,ENSMUSG00000040711
GO:0048608	reproductive structure development	biological_process	0.020371	0.85856	8	158	451	20790	ENSMUSG00000030551,ENSMUSG00000006307,ENSMUSG00000039191,ENSMUSG00000092035,ENSMUSG00000031987,ENSMUSG00000035696,ENSMUSG00000020063,ENSMUSG00000016458
GO:0007507	heart development	biological_process	0.020507	0.85856	9	158	540	20790	ENSMUSG00000048349,ENSMUSG00000049577,ENSMUSG00000026497,ENSMUSG00000016458,ENSMUSG00000031987,ENSMUSG00000038193,ENSMUSG00000027474,ENSMUSG00000040711,ENSMUSG00000039191
GO:0031400	negative regulation of protein modification process	biological_process	0.020725	0.85856	9	158	541	20790	ENSMUSG00000038546,ENSMUSG00000038400,ENSMUSG00000020063,ENSMUSG00000022136,ENSMUSG00000045038,ENSMUSG00000037887,ENSMUSG00000029071,ENSMUSG00000030551,ENSMUSG00000068154
GO:0009952	anterior/posterior pattern specification	biological_process	0.020954	0.85856	5	158	210	20790	ENSMUSG00000039191,ENSMUSG00000048763,ENSMUSG00000044221,ENSMUSG00000030551,ENSMUSG00000079560
GO:0001205	transcriptional activator activity, RNA polymerase II distal enhancer sequence-specific binding	molecular_function	0.021057	0.85856	2	158	30	20790	ENSMUSG00000026497,ENSMUSG00000048349
GO:0042805	actinin binding	molecular_function	0.021057	0.85856	2	158	30	20790	ENSMUSG00000053141,ENSMUSG00000015968
GO:0061458	reproductive system development	biological_process	0.021589	0.85856	8	158	456	20790	ENSMUSG00000030551,ENSMUSG00000006307,ENSMUSG00000092035,ENSMUSG00000039191,ENSMUSG00000031987,ENSMUSG00000035696,ENSMUSG00000016458,ENSMUSG00000020063
GO:0009896	positive regulation of catabolic process	biological_process	0.021734	0.85856	6	158	289	20790	ENSMUSG00000037331,ENSMUSG00000002365,ENSMUSG00000029071,ENSMUSG00000045038,ENSMUSG00000014470,ENSMUSG00000020063
GO:0097285	cell-type specific apoptotic process	biological_process	0.022091	0.85856	8	158	458	20790	ENSMUSG00000038193,ENSMUSG00000030265,ENSMUSG00000048349,ENSMUSG00000028124,ENSMUSG00000028289,ENSMUSG00000016458,ENSMUSG00000020063,ENSMUSG00000034656
GO:0000720	pyrimidine dimer repair by nucleotide-excision repair	biological_process	0.022255	0.85856	1	158	3	20790	ENSMUSG00000020063
GO:0000938	GARP complex	cellular_component	0.022255	0.85856	1	158	3	20790	ENSMUSG00000020128
GO:0002193	MAML1-RBP-Jkappa- ICN1 complex	cellular_component	0.022255	0.85856	1	158	3	20790	ENSMUSG00000039191
GO:0002930	trabecular meshwork development	biological_process	0.022255	0.85856	1	158	3	20790	ENSMUSG00000038765
GO:0003223	ventricular compact myocardium morphogenesis	biological_process	0.022255	0.85856	1	158	3	20790	ENSMUSG00000048349
GO:0003358	noradrenergic neuron development	biological_process	0.022255	0.85856	1	158	3	20790	ENSMUSG00000068154
GO:0004699	calcium-independent protein kinase C activity	molecular_function	0.022255	0.85856	1	158	3	20790	ENSMUSG00000045038
GO:0004920	interleukin-10 receptor activity	molecular_function	0.022255	0.85856	1	158	3	20790	ENSMUSG00000032089
GO:0009957	epidermal cell fate specification	biological_process	0.022255	0.85856	1	158	3	20790	ENSMUSG00000039191
GO:0010159	specification of organ position	biological_process	0.022255	0.85856	1	158	3	20790	ENSMUSG00000079560
GO:0010956	negative regulation of calcidiol 1-monooxygenase activity	biological_process	0.022255	0.85856	1	158	3	20790	ENSMUSG00000029275
GO:0014055	acetylcholine secretion, neurotransmission	biological_process	0.022255	0.85856	1	158	3	20790	ENSMUSG00000034656
GO:0014056	regulation of acetylcholine secretion, neurotransmission	biological_process	0.022255	0.85856	1	158	3	20790	ENSMUSG00000034656
GO:0019002	GMP binding	molecular_function	0.022255	0.85856	1	158	3	20790	ENSMUSG00000030265
GO:0021550	medulla oblongata development	biological_process	0.022255	0.85856	1	158	3	20790	ENSMUSG00000034656
GO:0031937	positive regulation of chromatin silencing	biological_process	0.022255	0.85856	1	158	3	20790	ENSMUSG00000020063
GO:0032788	saturated monocarboxylic acid metabolic process	biological_process	0.022255	0.85856	1	158	3	20790	ENSMUSG00000052392
GO:0032789	unsaturated monocarboxylic acid metabolic process	biological_process	0.022255	0.85856	1	158	3	20790	ENSMUSG00000052392
GO:0032911	negative regulation of transforming growth factor beta1 production	biological_process	0.022255	0.85856	1	158	3	20790	ENSMUSG00000030530
GO:0033553	rDNA heterochromatin	cellular_component	0.022255	0.85856	1	158	3	20790	ENSMUSG00000020063
GO:0035022	positive regulation of Rac protein signal transduction	biological_process	0.022255	0.85856	1	158	3	20790	ENSMUSG00000030265
GO:0035276	ethanol binding	molecular_function	0.022255	0.85856	1	158	3	20790	ENSMUSG00000045038
GO:0038037	G-protein coupled receptor dimeric complex	cellular_component	0.022255	0.85856	1	158	3	20790	ENSMUSG00000039809
GO:0042660	positive regulation of cell fate specification	biological_process	0.022255	0.85856	1	158	3	20790	ENSMUSG00000029275
GO:0042706	eye photoreceptor cell fate commitment	biological_process	0.022255	0.85856	1	158	3	20790	ENSMUSG00000028977
GO:0043398	HLH domain binding	molecular_function	0.022255	0.85856	1	158	3	20790	ENSMUSG00000020063
GO:0046552	photoreceptor cell fate commitment	biological_process	0.022255	0.85856	1	158	3	20790	ENSMUSG00000028977
GO:0048880	sensory system development	biological_process	0.022255	0.85856	1	158	3	20790	ENSMUSG00000048349
GO:0050883	musculoskeletal movement, spinal reflex action	biological_process	0.022255	0.85856	1	158	3	20790	ENSMUSG00000034656
GO:0060002	plus-end directed microfilament motor activity	molecular_function	0.022255	0.85856	1	158	3	20790	ENSMUSG00000022272
GO:0060375	regulation of mast cell differentiation	biological_process	0.022255	0.85856	1	158	3	20790	ENSMUSG00000049577
GO:0060847	endothelial cell fate specification	biological_process	0.022255	0.85856	1	158	3	20790	ENSMUSG00000039191
GO:0060988	lipid tube assembly	biological_process	0.022255	0.85856	1	158	3	20790	ENSMUSG00000002365
GO:0061317	canonical Wnt signaling pathway involved in cardiac muscle cell fate commitment	biological_process	0.022255	0.85856	1	158	3	20790	ENSMUSG00000039191
GO:0061325	cell proliferation involved in outflow tract morphogenesis	biological_process	0.022255	0.85856	1	158	3	20790	ENSMUSG00000038193
GO:0061343	cell adhesion involved in heart morphogenesis	biological_process	0.022255	0.85856	1	158	3	20790	ENSMUSG00000039191
GO:0070086	ubiquitin-dependent endocytosis	biological_process	0.022255	0.85856	1	158	3	20790	ENSMUSG00000034413
GO:0070103	regulation of interleukin-6-mediated signaling pathway	biological_process	0.022255	0.85856	1	158	3	20790	ENSMUSG00000029275
GO:0071733	transcriptional activation by promoter-enhancer looping	biological_process	0.022255	0.85856	1	158	3	20790	ENSMUSG00000049577
GO:0090202	gene looping	biological_process	0.022255	0.85856	1	158	3	20790	ENSMUSG00000049577
GO:0090271	positive regulation of fibroblast growth factor production	biological_process	0.022255	0.85856	1	158	3	20790	ENSMUSG00000027474
GO:0090579	dsDNA loop formation	biological_process	0.022255	0.85856	1	158	3	20790	ENSMUSG00000049577
GO:0097648	G-protein coupled receptor complex	cellular_component	0.022255	0.85856	1	158	3	20790	ENSMUSG00000039809
GO:1900200	mesenchymal cell apoptotic process involved in metanephros development	biological_process	0.022255	0.85856	1	158	3	20790	ENSMUSG00000016458
GO:1900211	regulation of mesenchymal cell apoptotic process involved in metanephros development	biological_process	0.022255	0.85856	1	158	3	20790	ENSMUSG00000016458
GO:1900212	negative regulation of mesenchymal cell apoptotic process involved in metanephros development	biological_process	0.022255	0.85856	1	158	3	20790	ENSMUSG00000016458
GO:1901321	positive regulation of heart induction	biological_process	0.022255	0.85856	1	158	3	20790	ENSMUSG00000039191
GO:1901420	negative regulation of response to alcohol	biological_process	0.022255	0.85856	1	158	3	20790	ENSMUSG00000020063
GO:2000111	positive regulation of macrophage apoptotic process	biological_process	0.022255	0.85856	1	158	3	20790	ENSMUSG00000020063
GO:2000619	negative regulation of histone H4-K16 acetylation	biological_process	0.022255	0.85856	1	158	3	20790	ENSMUSG00000020063
GO:2000645	negative regulation of receptor catabolic process	biological_process	0.022255	0.85856	1	158	3	20790	ENSMUSG00000030530
GO:0008152	metabolic process	biological_process	0.022271	0.85856	98	158	11337	20790	ENSMUSG00000033510,ENSMUSG00000014470,ENSMUSG00000019790,ENSMUSG00000062563,ENSMUSG00000048763,ENSMUSG00000046844,ENSMUSG00000044340,ENSMUSG00000038765,ENSMUSG00000034801,ENSMUSG00000044221,ENSMUSG00000010476,ENSMUSG00000021279,ENSMUSG00000049482,ENSMUSG00000045038,ENSMUSG00000024052,ENSMUSG00000049577,ENSMUSG00000038388,ENSMUSG00000078591,ENSMUSG00000020176,ENSMUSG00000048349,ENSMUSG00000074102,…
GO:0060537	muscle tissue development	biological_process	0.022347	0.85856	7	158	373	20790	ENSMUSG00000048349,ENSMUSG00000031987,ENSMUSG00000027474,ENSMUSG00000028634,ENSMUSG00000039191,ENSMUSG00000049577,ENSMUSG00000030551
GO:0070997	neuron death	biological_process	0.022391	0.85856	6	158	291	20790	ENSMUSG00000030265,ENSMUSG00000020063,ENSMUSG00000034656,ENSMUSG00000028124,ENSMUSG00000048349,ENSMUSG00000028289
GO:0021680	cerebellar Purkinje cell layer development	biological_process	0.0224	0.85856	2	158	31	20790	ENSMUSG00000001911,ENSMUSG00000034656
GO:0032633	interleukin-4 production	biological_process	0.0224	0.85856	2	158	31	20790	ENSMUSG00000039191,ENSMUSG00000049577
GO:0060674	placenta blood vessel development	biological_process	0.0224	0.85856	2	158	31	20790	ENSMUSG00000030551,ENSMUSG00000039191
GO:0019905	syntaxin binding	molecular_function	0.02287	0.87327	3	158	81	20790	ENSMUSG00000020128,ENSMUSG00000019790,ENSMUSG00000034656
GO:0051899	membrane depolarization	biological_process	0.02287	0.87327	3	158	81	20790	ENSMUSG00000034656,ENSMUSG00000028124,ENSMUSG00000015968
GO:0043524	negative regulation of neuron apoptotic process	biological_process	0.023067	0.87917	4	158	144	20790	ENSMUSG00000048349,ENSMUSG00000028124,ENSMUSG00000034656,ENSMUSG00000030265
GO:0017016	Ras GTPase binding	molecular_function	0.023322	0.88719	5	158	216	20790	ENSMUSG00000041794,ENSMUSG00000038546,ENSMUSG00000029071,ENSMUSG00000021279,ENSMUSG00000019790
GO:0008376	acetylgalactosaminyltransferase activity	molecular_function	0.023778	0.89612	2	158	32	20790	ENSMUSG00000092329,ENSMUSG00000089704
GO:0016239	positive regulation of macroautophagy	biological_process	0.023778	0.89612	2	158	32	20790	ENSMUSG00000037331,ENSMUSG00000020063
GO:0019840	isoprenoid binding	molecular_function	0.023778	0.89612	2	158	32	20790	ENSMUSG00000023830,ENSMUSG00000030551
GO:0032228	regulation of synaptic transmission, GABAergic	biological_process	0.023778	0.89612	2	158	32	20790	ENSMUSG00000030265,ENSMUSG00000045038
GO:0048873	homeostasis of number of cells within a tissue	biological_process	0.023778	0.89612	2	158	32	20790	ENSMUSG00000030265,ENSMUSG00000020128
GO:0016023	cytoplasmic membrane-bounded vesicle	cellular_component	0.023981	0.90211	13	158	938	20790	ENSMUSG00000058446,ENSMUSG00000041685,ENSMUSG00000041794,ENSMUSG00000029071,ENSMUSG00000056553,ENSMUSG00000019790,ENSMUSG00000020128,ENSMUSG00000040990,ENSMUSG00000030530,ENSMUSG00000023830,ENSMUSG00000000915,ENSMUSG00000037217,ENSMUSG00000002365
GO:0044763	single-organism cellular process	biological_process	0.024138	0.90634	107	158	12595	20790	ENSMUSG00000035226,ENSMUSG00000049807,ENSMUSG00000070990,ENSMUSG00000038400,ENSMUSG00000023830,ENSMUSG00000030084,ENSMUSG00000039481,ENSMUSG00000022136,ENSMUSG00000063239,ENSMUSG00000001911,ENSMUSG00000031987,ENSMUSG00000019986,ENSMUSG00000052135,ENSMUSG00000028977,ENSMUSG00000031169,ENSMUSG00000053141,ENSMUSG00000037331,ENSMUSG00000026497,ENSMUSG00000015968,ENSMUSG00000041297,ENSMUSG00000042428,…
GO:0045596	negative regulation of cell differentiation	biological_process	0.024732	0.92693	10	158	651	20790	ENSMUSG00000038193,ENSMUSG00000039191,ENSMUSG00000030265,ENSMUSG00000028977,ENSMUSG00000028289,ENSMUSG00000029275,ENSMUSG00000020063,ENSMUSG00000026497,ENSMUSG00000049577,ENSMUSG00000078794
GO:0000096	sulfur amino acid metabolic process	biological_process	0.025189	0.93713	2	158	33	20790	ENSMUSG00000028124,ENSMUSG00000034656
GO:0003230	cardiac atrium development	biological_process	0.025189	0.93713	2	158	33	20790	ENSMUSG00000027474,ENSMUSG00000049577
GO:0005891	voltage-gated calcium channel complex	cellular_component	0.025189	0.93713	2	158	33	20790	ENSMUSG00000034656,ENSMUSG00000015968
GO:0071158	positive regulation of cell cycle arrest	biological_process	0.025189	0.93713	2	158	33	20790	ENSMUSG00000048349,ENSMUSG00000068154
GO:0000902	cell morphogenesis	biological_process	0.025683	0.95069	15	158	1150	20790	ENSMUSG00000019986,ENSMUSG00000029071,ENSMUSG00000074305,ENSMUSG00000022240,ENSMUSG00000039191,ENSMUSG00000030084,ENSMUSG00000028289,ENSMUSG00000022272,ENSMUSG00000028613,ENSMUSG00000034656,ENSMUSG00000078794,ENSMUSG00000049577,ENSMUSG00000045991,ENSMUSG00000019790,ENSMUSG00000040990
GO:0061061	muscle structure development	biological_process	0.025691	0.95069	9	158	562	20790	ENSMUSG00000027474,ENSMUSG00000028634,ENSMUSG00000030265,ENSMUSG00000039191,ENSMUSG00000030551,ENSMUSG00000031987,ENSMUSG00000020063,ENSMUSG00000049577,ENSMUSG00000048349
GO:0006479	protein methylation	biological_process	0.025741	0.95069	4	158	149	20790	ENSMUSG00000006307,ENSMUSG00000040943,ENSMUSG00000049327,ENSMUSG00000020063
GO:0008213	protein alkylation	biological_process	0.025741	0.95069	4	158	149	20790	ENSMUSG00000040943,ENSMUSG00000006307,ENSMUSG00000049327,ENSMUSG00000020063
GO:0007178	transmembrane receptor protein serine/threonine kinase signaling pathway	biological_process	0.025875	0.95287	6	158	301	20790	ENSMUSG00000038400,ENSMUSG00000045991,ENSMUSG00000039191,ENSMUSG00000020063,ENSMUSG00000030530,ENSMUSG00000092035
GO:0031410	cytoplasmic vesicle	cellular_component	0.025894	0.95287	14	158	1049	20790	ENSMUSG00000041685,ENSMUSG00000058446,ENSMUSG00000063239,ENSMUSG00000041794,ENSMUSG00000029071,ENSMUSG00000030530,ENSMUSG00000020128,ENSMUSG00000040990,ENSMUSG00000019790,ENSMUSG00000056553,ENSMUSG00000037217,ENSMUSG00000002365,ENSMUSG00000023830,ENSMUSG00000000915
GO:0009790	embryo development	biological_process	0.026077	0.95787	14	158	1050	20790	ENSMUSG00000030551,ENSMUSG00000042594,ENSMUSG00000039191,ENSMUSG00000044221,ENSMUSG00000053580,ENSMUSG00000038193,ENSMUSG00000031987,ENSMUSG00000029071,ENSMUSG00000079560,ENSMUSG00000049577,ENSMUSG00000048763,ENSMUSG00000026497,ENSMUSG00000029275,ENSMUSG00000070990
GO:0048646	anatomical structure formation involved in morphogenesis	biological_process	0.026206	0.96085	15	158	1153	20790	ENSMUSG00000028613,ENSMUSG00000079560,ENSMUSG00000049577,ENSMUSG00000034656,ENSMUSG00000045991,ENSMUSG00000048763,ENSMUSG00000026497,ENSMUSG00000020063,ENSMUSG00000031987,ENSMUSG00000019986,ENSMUSG00000038193,ENSMUSG00000029071,ENSMUSG00000001911,ENSMUSG00000030671,ENSMUSG00000039191
GO:1902742	apoptotic process involved in development	biological_process	0.026634	0.97479	2	158	34	20790	ENSMUSG00000038193,ENSMUSG00000016458
GO:0001708	cell fate specification	biological_process	0.026706	0.97512	3	158	86	20790	ENSMUSG00000039191,ENSMUSG00000029275,ENSMUSG00000048349
GO:0001763	morphogenesis of a branching structure	biological_process	0.026739	0.97512	5	158	224	20790	ENSMUSG00000028289,ENSMUSG00000030084,ENSMUSG00000022240,ENSMUSG00000016458,ENSMUSG00000030265
GO:0051338	regulation of transferase activity	biological_process	0.027116	0.98532	11	158	757	20790	ENSMUSG00000028613,ENSMUSG00000002365,ENSMUSG00000022136,ENSMUSG00000020063,ENSMUSG00000029071,ENSMUSG00000063239,ENSMUSG00000037887,ENSMUSG00000030551,ENSMUSG00000025060,ENSMUSG00000026626,ENSMUSG00000030265
GO:0030111	regulation of Wnt signaling pathway	biological_process	0.027641	0.98948	5	158	226	20790	ENSMUSG00000020176,ENSMUSG00000029071,ENSMUSG00000078794,ENSMUSG00000022240,ENSMUSG00000039191
GO:0051402	neuron apoptotic process	biological_process	0.027641	0.98948	5	158	226	20790	ENSMUSG00000028289,ENSMUSG00000048349,ENSMUSG00000028124,ENSMUSG00000034656,ENSMUSG00000030265
GO:0007154	cell communication	biological_process	0.02805	0.98948	60	158	6454	20790	ENSMUSG00000026626,ENSMUSG00000001986,ENSMUSG00000003279,ENSMUSG00000063239,ENSMUSG00000034656,ENSMUSG00000045991,ENSMUSG00000022136,ENSMUSG00000039481,ENSMUSG00000038400,ENSMUSG00000023830,ENSMUSG00000030084,ENSMUSG00000022272,ENSMUSG00000049807,ENSMUSG00000035226,ENSMUSG00000030551,ENSMUSG00000025060,ENSMUSG00000030265,ENSMUSG00000028634,ENSMUSG00000049327,ENSMUSG00000053395,ENSMUSG00000042428,…
GO:0071526	semaphorin-plexin signaling pathway	biological_process	0.028112	0.98948	2	158	35	20790	ENSMUSG00000030084,ENSMUSG00000038193
GO:0060563	neuroepithelial cell differentiation	biological_process	0.028331	0.98948	3	158	88	20790	ENSMUSG00000068154,ENSMUSG00000039191,ENSMUSG00000029275
GO:0031267	small GTPase binding	molecular_function	0.029029	0.98948	5	158	229	20790	ENSMUSG00000019790,ENSMUSG00000021279,ENSMUSG00000041794,ENSMUSG00000038546,ENSMUSG00000029071
GO:0005802	trans-Golgi network	cellular_component	0.029186	0.98948	4	158	155	20790	ENSMUSG00000020128,ENSMUSG00000030530,ENSMUSG00000002365,ENSMUSG00000023830
GO:0001642	group III metabotropic glutamate receptor activity	molecular_function	0.029563	0.98948	1	158	4	20790	ENSMUSG00000063239
GO:0003186	tricuspid valve morphogenesis	biological_process	0.029563	0.98948	1	158	4	20790	ENSMUSG00000049577
GO:0003192	mitral valve formation	biological_process	0.029563	0.98948	1	158	4	20790	ENSMUSG00000049577
GO:0003195	tricuspid valve formation	biological_process	0.029563	0.98948	1	158	4	20790	ENSMUSG00000049577
GO:0003219	cardiac right ventricle formation	biological_process	0.029563	0.98948	1	158	4	20790	ENSMUSG00000038193
GO:0003253	cardiac neural crest cell migration involved in outflow tract morphogenesis	biological_process	0.029563	0.98948	1	158	4	20790	ENSMUSG00000038193
GO:0004971	AMPA glutamate receptor activity	molecular_function	0.029563	0.98948	1	158	4	20790	ENSMUSG00000001986
GO:0006344	maintenance of chromatin silencing	biological_process	0.029563	0.98948	1	158	4	20790	ENSMUSG00000020063
GO:0006362	transcription elongation from RNA polymerase I promoter	biological_process	0.029563	0.98948	1	158	4	20790	ENSMUSG00000048349
GO:0006642	triglyceride mobilization	biological_process	0.029563	0.98948	1	158	4	20790	ENSMUSG00000020063
GO:0007221	positive regulation of transcription of Notch receptor target	biological_process	0.029563	0.98948	1	158	4	20790	ENSMUSG00000039191
GO:0010724	regulation of definitive erythrocyte differentiation	biological_process	0.029563	0.98948	1	158	4	20790	ENSMUSG00000049577
GO:0014022	neural plate elongation	biological_process	0.029563	0.98948	1	158	4	20790	ENSMUSG00000029071
GO:0015870	acetylcholine transport	biological_process	0.029563	0.98948	1	158	4	20790	ENSMUSG00000034656
GO:0019230	proprioception	biological_process	0.029563	0.98948	1	158	4	20790	ENSMUSG00000048349
GO:0021590	cerebellum maturation	biological_process	0.029563	0.98948	1	158	4	20790	ENSMUSG00000034656
GO:0022007	convergent extension involved in neural plate elongation	biological_process	0.029563	0.98948	1	158	4	20790	ENSMUSG00000029071
GO:0030229	very-low-density lipoprotein particle receptor activity	molecular_function	0.029563	0.98948	1	158	4	20790	ENSMUSG00000028613
GO:0032447	protein urmylation	biological_process	0.029563	0.98948	1	158	4	20790	ENSMUSG00000049482
GO:0032898	neurotrophin production	biological_process	0.029563	0.98948	1	158	4	20790	ENSMUSG00000030530
GO:0035912	dorsal aorta morphogenesis	biological_process	0.029563	0.98948	1	158	4	20790	ENSMUSG00000039191
GO:0038026	reelin-mediated signaling pathway	biological_process	0.029563	0.98948	1	158	4	20790	ENSMUSG00000028613
GO:0042097	interleukin-4 biosynthetic process	biological_process	0.029563	0.98948	1	158	4	20790	ENSMUSG00000049577
GO:0045402	regulation of interleukin-4 biosynthetic process	biological_process	0.029563	0.98948	1	158	4	20790	ENSMUSG00000049577
GO:0051964	negative regulation of synapse assembly	biological_process	0.029563	0.98948	1	158	4	20790	ENSMUSG00000028289
GO:0060221	retinal rod cell differentiation	biological_process	0.029563	0.98948	1	158	4	20790	ENSMUSG00000028977
GO:0060319	primitive erythrocyte differentiation	biological_process	0.029563	0.98948	1	158	4	20790	ENSMUSG00000049577
GO:0060486	Clara cell differentiation	biological_process	0.029563	0.98948	1	158	4	20790	ENSMUSG00000039191
GO:0061074	regulation of neural retina development	biological_process	0.029563	0.98948	1	158	4	20790	ENSMUSG00000028977
GO:0061316	canonical Wnt signaling pathway involved in heart development	biological_process	0.029563	0.98948	1	158	4	20790	ENSMUSG00000039191
GO:0061526	acetylcholine secretion	biological_process	0.029563	0.98948	1	158	4	20790	ENSMUSG00000034656
GO:0070579	methylcytosine dioxygenase activity	molecular_function	0.029563	0.98948	1	158	4	20790	ENSMUSG00000040943
GO:0071947	protein deubiquitination involved in ubiquitin-dependent protein catabolic process	biological_process	0.029563	0.98948	1	158	4	20790	ENSMUSG00000033510
GO:1901164	negative regulation of trophoblast cell migration	biological_process	0.029563	0.98948	1	158	4	20790	ENSMUSG00000001131
GO:1902866	regulation of retina development in camera-type eye	biological_process	0.029563	0.98948	1	158	4	20790	ENSMUSG00000028977
GO:1904288	BAT3 complex binding	molecular_function	0.029563	0.98948	1	158	4	20790	ENSMUSG00000031751
GO:1990254	keratin filament binding	molecular_function	0.029563	0.98948	1	158	4	20790	ENSMUSG00000020063
GO:2000481	positive regulation of cAMP-dependent protein kinase activity	biological_process	0.029563	0.98948	1	158	4	20790	ENSMUSG00000020063
GO:0003156	regulation of organ formation	biological_process	0.029622	0.98948	2	158	36	20790	ENSMUSG00000039191,ENSMUSG00000038193
GO:0051898	negative regulation of protein kinase B signaling	biological_process	0.029622	0.98948	2	158	36	20790	ENSMUSG00000044340,ENSMUSG00000020063
GO:0060999	positive regulation of dendritic spine development	biological_process	0.029622	0.98948	2	158	36	20790	ENSMUSG00000028613,ENSMUSG00000052135
GO:1901532	regulation of hematopoietic progenitor cell differentiation	biological_process	0.029622	0.98948	2	158	36	20790	ENSMUSG00000026497,ENSMUSG00000034801
GO:0031331	positive regulation of cellular catabolic process	biological_process	0.029979	0.9982	5	158	231	20790	ENSMUSG00000002365,ENSMUSG00000029071,ENSMUSG00000037331,ENSMUSG00000020063,ENSMUSG00000014470
GO:0043204	perikaryon	cellular_component	0.030008	0.9982	3	158	90	20790	ENSMUSG00000001986,ENSMUSG00000059213,ENSMUSG00000022240
GO:0006139	nucleobase-containing compound metabolic process	biological_process	0.030031	0.9982	49	158	5106	20790	ENSMUSG00000029071,ENSMUSG00000024052,ENSMUSG00000049482,ENSMUSG00000010476,ENSMUSG00000024420,ENSMUSG00000044221,ENSMUSG00000054199,ENSMUSG00000006307,ENSMUSG00000062115,ENSMUSG00000028613,ENSMUSG00000038765,ENSMUSG00000060257,ENSMUSG00000095440,ENSMUSG00000062563,ENSMUSG00000048763,ENSMUSG00000016458,ENSMUSG00000070345,ENSMUSG00000021536,ENSMUSG00000038193,ENSMUSG00000071477,ENSMUSG00000039191,…
GO:0045926	negative regulation of growth	biological_process	0.030948	1	5	158	233	20790	ENSMUSG00000062115,ENSMUSG00000028289,ENSMUSG00000020063,ENSMUSG00000016458,ENSMUSG00000078794
GO:0021696	cerebellar cortex morphogenesis	biological_process	0.031164	1	2	158	37	20790	ENSMUSG00000001911,ENSMUSG00000034656
GO:0086010	membrane depolarization during action potential	biological_process	0.031164	1	2	158	37	20790	ENSMUSG00000015968,ENSMUSG00000034656
GO:0001890	placenta development	biological_process	0.031628	1	4	158	159	20790	ENSMUSG00000031987,ENSMUSG00000039191,ENSMUSG00000092035,ENSMUSG00000030551
GO:0043393	regulation of protein binding	biological_process	0.031628	1	4	158	159	20790	ENSMUSG00000031751,ENSMUSG00000029071,ENSMUSG00000049577,ENSMUSG00000027474
GO:0010975	regulation of neuron projection development	biological_process	0.03178	1	7	158	402	20790	ENSMUSG00000029071,ENSMUSG00000028613,ENSMUSG00000030084,ENSMUSG00000028289,ENSMUSG00000029275,ENSMUSG00000034656,ENSMUSG00000052135
GO:0006486	protein glycosylation	biological_process	0.031937	1	5	158	235	20790	ENSMUSG00000048920,ENSMUSG00000040943,ENSMUSG00000092329,ENSMUSG00000089704,ENSMUSG00000042428
GO:0043413	macromolecule glycosylation	biological_process	0.031937	1	5	158	235	20790	ENSMUSG00000042428,ENSMUSG00000089704,ENSMUSG00000048920,ENSMUSG00000092329,ENSMUSG00000040943
GO:0001667	ameboidal-type cell migration	biological_process	0.032172	1	6	158	317	20790	ENSMUSG00000001131,ENSMUSG00000030551,ENSMUSG00000039481,ENSMUSG00000026497,ENSMUSG00000038193,ENSMUSG00000045038
GO:0031175	neuron projection development	biological_process	0.032429	1	11	158	779	20790	ENSMUSG00000052135,ENSMUSG00000022240,ENSMUSG00000029071,ENSMUSG00000034656,ENSMUSG00000019790,ENSMUSG00000039481,ENSMUSG00000029275,ENSMUSG00000030084,ENSMUSG00000028289,ENSMUSG00000069227,ENSMUSG00000028613
GO:0035335	peptidyl-tyrosine dephosphorylation	biological_process	0.032619	1	3	158	93	20790	ENSMUSG00000037887,ENSMUSG00000053141,ENSMUSG00000056553
GO:0032106	positive regulation of response to extracellular stimulus	biological_process	0.032736	1	2	158	38	20790	ENSMUSG00000020063,ENSMUSG00000037331
GO:0032109	positive regulation of response to nutrient levels	biological_process	0.032736	1	2	158	38	20790	ENSMUSG00000020063,ENSMUSG00000037331
GO:0032768	regulation of monooxygenase activity	biological_process	0.032736	1	2	158	38	20790	ENSMUSG00000029275,ENSMUSG00000030265
GO:0048013	ephrin receptor signaling pathway	biological_process	0.032736	1	2	158	38	20790	ENSMUSG00000028289,ENSMUSG00000039191
GO:0060997	dendritic spine morphogenesis	biological_process	0.032736	1	2	158	38	20790	ENSMUSG00000028613,ENSMUSG00000022240
GO:0001525	angiogenesis	biological_process	0.032888	1	7	158	405	20790	ENSMUSG00000079560,ENSMUSG00000030671,ENSMUSG00000020063,ENSMUSG00000039191,ENSMUSG00000048763,ENSMUSG00000038193,ENSMUSG00000031987
GO:0001568	blood vessel development	biological_process	0.032944	1	9	158	588	20790	ENSMUSG00000079560,ENSMUSG00000020063,ENSMUSG00000016458,ENSMUSG00000048763,ENSMUSG00000030551,ENSMUSG00000030671,ENSMUSG00000039191,ENSMUSG00000038193,ENSMUSG00000031987
GO:0051090	regulation of sequence-specific DNA binding transcription factor activity	biological_process	0.033454	1	6	158	320	20790	ENSMUSG00000031987,ENSMUSG00000038193,ENSMUSG00000028613,ENSMUSG00000062563,ENSMUSG00000030265,ENSMUSG00000020063
GO:0061448	connective tissue development	biological_process	0.033973	1	5	158	239	20790	ENSMUSG00000038193,ENSMUSG00000079560,ENSMUSG00000001131,ENSMUSG00000040711,ENSMUSG00000048763
GO:0004721	phosphoprotein phosphatase activity	molecular_function	0.034186	1	4	158	163	20790	ENSMUSG00000044340,ENSMUSG00000053141,ENSMUSG00000037887,ENSMUSG00000056553
GO:0006509	membrane protein ectodomain proteolysis	biological_process	0.03434	1	2	158	39	20790	ENSMUSG00000001131,ENSMUSG00000002365
GO:0035591	signaling adaptor activity	molecular_function	0.03434	1	2	158	39	20790	ENSMUSG00000020176,ENSMUSG00000042594
GO:0004725	protein tyrosine phosphatase activity	molecular_function	0.034423	1	3	158	95	20790	ENSMUSG00000056553,ENSMUSG00000053141,ENSMUSG00000037887
GO:0018958	phenol-containing compound metabolic process	biological_process	0.034423	1	3	158	95	20790	ENSMUSG00000070990,ENSMUSG00000038193,ENSMUSG00000068154
GO:0031016	pancreas development	biological_process	0.034423	1	3	158	95	20790	ENSMUSG00000068154,ENSMUSG00000030671,ENSMUSG00000045991
GO:0031985	Golgi cisterna	cellular_component	0.034423	1	3	158	95	20790	ENSMUSG00000092329,ENSMUSG00000030530,ENSMUSG00000089704
GO:0043227	membrane-bounded organelle	cellular_component	0.03451	1	95	158	11095	20790	ENSMUSG00000092035,ENSMUSG00000024420,ENSMUSG00000022240,ENSMUSG00000006307,ENSMUSG00000089704,ENSMUSG00000029071,ENSMUSG00000037887,ENSMUSG00000030530,ENSMUSG00000016458,ENSMUSG00000020128,ENSMUSG00000004631,ENSMUSG00000031441,ENSMUSG00000062115,ENSMUSG00000060257,ENSMUSG00000039191,ENSMUSG00000074305,ENSMUSG00000041794,ENSMUSG00000034413,ENSMUSG00000031751,ENSMUSG00000038193,ENSMUSG00000020063,…
GO:0005622	intracellular	cellular_component	0.034533	1	111	158	13281	20790	ENSMUSG00000037887,ENSMUSG00000089704,ENSMUSG00000029071,ENSMUSG00000006307,ENSMUSG00000022240,ENSMUSG00000027189,ENSMUSG00000092035,ENSMUSG00000024420,ENSMUSG00000063605,ENSMUSG00000060257,ENSMUSG00000062115,ENSMUSG00000031441,ENSMUSG00000028613,ENSMUSG00000004631,ENSMUSG00000020128,ENSMUSG00000039809,ENSMUSG00000016458,ENSMUSG00000030530,ENSMUSG00000038193,ENSMUSG00000021536,ENSMUSG00000034413,…
GO:0060828	regulation of canonical Wnt signaling pathway	biological_process	0.034844	1	4	158	164	20790	ENSMUSG00000039191,ENSMUSG00000022240,ENSMUSG00000078794,ENSMUSG00000029071
GO:0035326	enhancer binding	molecular_function	0.035344	1	3	158	96	20790	ENSMUSG00000062115,ENSMUSG00000048349,ENSMUSG00000026497
GO:0030308	negative regulation of cell growth	biological_process	0.035509	1	4	158	165	20790	ENSMUSG00000028289,ENSMUSG00000020063,ENSMUSG00000016458,ENSMUSG00000078794
GO:0043226	organelle	cellular_component	0.035656	1	102	158	12056	20790	ENSMUSG00000040711,ENSMUSG00000026626,ENSMUSG00000040943,ENSMUSG00000035696,ENSMUSG00000034656,ENSMUSG00000053929,ENSMUSG00000045991,ENSMUSG00000021758,ENSMUSG00000022272,ENSMUSG00000033083,ENSMUSG00000028634,ENSMUSG00000025060,ENSMUSG00000068154,ENSMUSG00000030551,ENSMUSG00000038932,ENSMUSG00000052392,ENSMUSG00000020376,ENSMUSG00000092329,ENSMUSG00000039275,ENSMUSG00000021285,ENSMUSG00000038546,…
GO:0008289	lipid binding	molecular_function	0.035757	1	9	158	597	20790	ENSMUSG00000031662,ENSMUSG00000002365,ENSMUSG00000022272,ENSMUSG00000000915,ENSMUSG00000042272,ENSMUSG00000023830,ENSMUSG00000041685,ENSMUSG00000040711,ENSMUSG00000030551
GO:0000380	alternative mRNA splicing, via spliceosome	biological_process	0.035973	1	2	158	40	20790	ENSMUSG00000074102,ENSMUSG00000041297
GO:0051057	positive regulation of small GTPase mediated signal transduction	biological_process	0.035973	1	2	158	40	20790	ENSMUSG00000034801,ENSMUSG00000030265
GO:0051932	synaptic transmission, GABAergic	biological_process	0.035973	1	2	158	40	20790	ENSMUSG00000045038,ENSMUSG00000030265
GO:0005996	monosaccharide metabolic process	biological_process	0.03663	1	5	158	244	20790	ENSMUSG00000045038,ENSMUSG00000020176,ENSMUSG00000034656,ENSMUSG00000027340,ENSMUSG00000020063
GO:0070085	glycosylation	biological_process	0.03663	1	5	158	244	20790	ENSMUSG00000048920,ENSMUSG00000040943,ENSMUSG00000092329,ENSMUSG00000089704,ENSMUSG00000042428
GO:0003175	tricuspid valve development	biological_process	0.036817	1	1	158	5	20790	ENSMUSG00000049577
GO:0003278	apoptotic process involved in heart morphogenesis	biological_process	0.036817	1	1	158	5	20790	ENSMUSG00000038193
GO:0006104	succinyl-CoA metabolic process	biological_process	0.036817	1	1	158	5	20790	ENSMUSG00000052392
GO:0008046	axon guidance receptor activity	molecular_function	0.036817	1	1	158	5	20790	ENSMUSG00000028289
GO:0010957	negative regulation of vitamin D biosynthetic process	biological_process	0.036817	1	1	158	5	20790	ENSMUSG00000029275
GO:0010990	regulation of SMAD protein complex assembly	biological_process	0.036817	1	1	158	5	20790	ENSMUSG00000038400
GO:0010991	negative regulation of SMAD protein complex assembly	biological_process	0.036817	1	1	158	5	20790	ENSMUSG00000038400
GO:0016479	negative regulation of transcription from RNA polymerase I promoter	biological_process	0.036817	1	1	158	5	20790	ENSMUSG00000048349
GO:0030050	vesicle transport along actin filament	biological_process	0.036817	1	1	158	5	20790	ENSMUSG00000041794
GO:0031339	negative regulation of vesicle fusion	biological_process	0.036817	1	1	158	5	20790	ENSMUSG00000033083
GO:0032364	oxygen homeostasis	biological_process	0.036817	1	1	158	5	20790	ENSMUSG00000031987
GO:0032802	low-density lipoprotein particle receptor catabolic process	biological_process	0.036817	1	1	158	5	20790	ENSMUSG00000030530
GO:0032803	regulation of low-density lipoprotein particle receptor catabolic process	biological_process	0.036817	1	1	158	5	20790	ENSMUSG00000030530
GO:0034227	tRNA thio-modification	biological_process	0.036817	1	1	158	5	20790	ENSMUSG00000049482
GO:0035356	cellular triglyceride homeostasis	biological_process	0.036817	1	1	158	5	20790	ENSMUSG00000020063
GO:0035907	dorsal aorta development	biological_process	0.036817	1	1	158	5	20790	ENSMUSG00000039191
GO:0036490	regulation of translation in response to endoplasmic reticulum stress	biological_process	0.036817	1	1	158	5	20790	ENSMUSG00000022136
GO:0036491	regulation of translation initiation in response to endoplasmic reticulum stress	biological_process	0.036817	1	1	158	5	20790	ENSMUSG00000022136
GO:0036492	eiF2alpha phosphorylation in response to endoplasmic reticulum stress	biological_process	0.036817	1	1	158	5	20790	ENSMUSG00000022136
GO:0043083	synaptic cleft	cellular_component	0.036817	1	1	158	5	20790	ENSMUSG00000001986
GO:0045719	negative regulation of glycogen biosynthetic process	biological_process	0.036817	1	1	158	5	20790	ENSMUSG00000020176
GO:0046533	negative regulation of photoreceptor cell differentiation	biological_process	0.036817	1	1	158	5	20790	ENSMUSG00000028977
GO:0048553	negative regulation of metalloenzyme activity	biological_process	0.036817	1	1	158	5	20790	ENSMUSG00000001131
GO:0051409	response to nitrosative stress	biological_process	0.036817	1	1	158	5	20790	ENSMUSG00000028124
GO:0060023	soft palate development	biological_process	0.036817	1	1	158	5	20790	ENSMUSG00000070990
GO:0060024	rhythmic synaptic transmission	biological_process	0.036817	1	1	158	5	20790	ENSMUSG00000034656
GO:0060374	mast cell differentiation	biological_process	0.036817	1	1	158	5	20790	ENSMUSG00000049577
GO:0060666	dichotomous subdivision of terminal units involved in salivary gland branching	biological_process	0.036817	1	1	158	5	20790	ENSMUSG00000030084
GO:0060842	arterial endothelial cell differentiation	biological_process	0.036817	1	1	158	5	20790	ENSMUSG00000039191
GO:0061419	positive regulation of transcription from RNA polymerase II promoter in response to hypoxia	biological_process	0.036817	1	1	158	5	20790	ENSMUSG00000039191
GO:0071547	piP-body	cellular_component	0.036817	1	1	158	5	20790	ENSMUSG00000021758
GO:0072602	interleukin-4 secretion	biological_process	0.036817	1	1	158	5	20790	ENSMUSG00000039191
GO:0090219	negative regulation of lipid kinase activity	biological_process	0.036817	1	1	158	5	20790	ENSMUSG00000026626
GO:0090241	negative regulation of histone H4 acetylation	biological_process	0.036817	1	1	158	5	20790	ENSMUSG00000020063
GO:0090381	regulation of heart induction	biological_process	0.036817	1	1	158	5	20790	ENSMUSG00000039191
GO:0090482	vitamin transmembrane transporter activity	molecular_function	0.036817	1	1	158	5	20790	ENSMUSG00000027340
GO:1901374	acetate ester transport	biological_process	0.036817	1	1	158	5	20790	ENSMUSG00000034656
GO:1903912	negative regulation of endoplasmic reticulum stress-induced eIF2 alpha phosphorylation	biological_process	0.036817	1	1	158	5	20790	ENSMUSG00000022136
GO:2000138	positive regulation of cell proliferation involved in heart morphogenesis	biological_process	0.036817	1	1	158	5	20790	ENSMUSG00000039191
GO:2000382	positive regulation of mesoderm development	biological_process	0.036817	1	1	158	5	20790	ENSMUSG00000026497
GO:2000618	regulation of histone H4-K16 acetylation	biological_process	0.036817	1	1	158	5	20790	ENSMUSG00000020063
GO:0014031	mesenchymal cell development	biological_process	0.037549	1	4	158	168	20790	ENSMUSG00000039481,ENSMUSG00000039191,ENSMUSG00000078794,ENSMUSG00000038193
GO:0046189	phenol-containing compound biosynthetic process	biological_process	0.037636	1	2	158	41	20790	ENSMUSG00000068154,ENSMUSG00000038193
GO:0051248	negative regulation of protein metabolic process	biological_process	0.038147	1	13	158	1003	20790	ENSMUSG00000045038,ENSMUSG00000029071,ENSMUSG00000037887,ENSMUSG00000030551,ENSMUSG00000068154,ENSMUSG00000038546,ENSMUSG00000038400,ENSMUSG00000020063,ENSMUSG00000030530,ENSMUSG00000016458,ENSMUSG00000049577,ENSMUSG00000001131,ENSMUSG00000022136
GO:2000027	regulation of organ morphogenesis	biological_process	0.038243	1	4	158	169	20790	ENSMUSG00000038193,ENSMUSG00000029071,ENSMUSG00000028977,ENSMUSG00000039191
GO:0048583	regulation of response to stimulus	biological_process	0.038534	1	32	158	3129	20790	ENSMUSG00000038193,ENSMUSG00000042594,ENSMUSG00000039191,ENSMUSG00000028289,ENSMUSG00000020176,ENSMUSG00000028124,ENSMUSG00000001131,ENSMUSG00000020063,ENSMUSG00000045038,ENSMUSG00000029071,ENSMUSG00000037887,ENSMUSG00000022240,ENSMUSG00000034801,ENSMUSG00000092035,ENSMUSG00000044340,ENSMUSG00000025658,ENSMUSG00000095440,ENSMUSG00000078794,ENSMUSG00000033510,ENSMUSG00000019790,ENSMUSG00000030530,…
GO:0042578	phosphoric ester hydrolase activity	molecular_function	0.038914	1	6	158	332	20790	ENSMUSG00000030671,ENSMUSG00000056553,ENSMUSG00000037887,ENSMUSG00000024052,ENSMUSG00000053141,ENSMUSG00000044340
GO:0016790	thiolester hydrolase activity	molecular_function	0.039328	1	2	158	42	20790	ENSMUSG00000053141,ENSMUSG00000052392
GO:0042491	auditory receptor cell differentiation	biological_process	0.039328	1	2	158	42	20790	ENSMUSG00000029275,ENSMUSG00000039191
GO:0045599	negative regulation of fat cell differentiation	biological_process	0.039328	1	2	158	42	20790	ENSMUSG00000049577,ENSMUSG00000020063
GO:0015629	actin cytoskeleton	cellular_component	0.039653	1	7	158	422	20790	ENSMUSG00000045991,ENSMUSG00000074305,ENSMUSG00000040711,ENSMUSG00000063605,ENSMUSG00000021279,ENSMUSG00000022272,ENSMUSG00000041794
GO:0019220	regulation of phosphate metabolic process	biological_process	0.039658	1	18	158	1541	20790	ENSMUSG00000028613,ENSMUSG00000044340,ENSMUSG00000038400,ENSMUSG00000022136,ENSMUSG00000045038,ENSMUSG00000029071,ENSMUSG00000063239,ENSMUSG00000037887,ENSMUSG00000026626,ENSMUSG00000020176,ENSMUSG00000038546,ENSMUSG00000002365,ENSMUSG00000028289,ENSMUSG00000020063,ENSMUSG00000030265,ENSMUSG00000030551,ENSMUSG00000025060,ENSMUSG00000068154
GO:0016791	phosphatase activity	molecular_function	0.039983	1	5	158	250	20790	ENSMUSG00000056553,ENSMUSG00000037887,ENSMUSG00000024052,ENSMUSG00000044340,ENSMUSG00000053141
GO:0001944	vasculature development	biological_process	0.040106	1	9	158	610	20790	ENSMUSG00000030551,ENSMUSG00000030671,ENSMUSG00000039191,ENSMUSG00000038193,ENSMUSG00000031987,ENSMUSG00000079560,ENSMUSG00000020063,ENSMUSG00000016458,ENSMUSG00000048763
GO:0001892	embryonic placenta development	biological_process	0.04014	1	3	158	101	20790	ENSMUSG00000039191,ENSMUSG00000030551,ENSMUSG00000031987
GO:0005769	early endosome	cellular_component	0.040559	1	5	158	251	20790	ENSMUSG00000030530,ENSMUSG00000038400,ENSMUSG00000023830,ENSMUSG00000031441,ENSMUSG00000034413
GO:0051020	GTPase binding	molecular_function	0.040559	1	5	158	251	20790	ENSMUSG00000019790,ENSMUSG00000041794,ENSMUSG00000029071,ENSMUSG00000038546,ENSMUSG00000021279
GO:0007420	brain development	biological_process	0.040659	1	10	158	709	20790	ENSMUSG00000030551,ENSMUSG00000030265,ENSMUSG00000039191,ENSMUSG00000001911,ENSMUSG00000034656,ENSMUSG00000048763,ENSMUSG00000028289,ENSMUSG00000038765,ENSMUSG00000048349,ENSMUSG00000028613
GO:0051174	regulation of phosphorus metabolic process	biological_process	0.040724	1	18	158	1546	20790	ENSMUSG00000022136,ENSMUSG00000044340,ENSMUSG00000038400,ENSMUSG00000028613,ENSMUSG00000026626,ENSMUSG00000045038,ENSMUSG00000037887,ENSMUSG00000063239,ENSMUSG00000029071,ENSMUSG00000020063,ENSMUSG00000028289,ENSMUSG00000020176,ENSMUSG00000038546,ENSMUSG00000002365,ENSMUSG00000030551,ENSMUSG00000025060,ENSMUSG00000068154,ENSMUSG00000030265
GO:0018024	histone-lysine N-methyltransferase activity	molecular_function	0.041048	1	2	158	43	20790	ENSMUSG00000006307,ENSMUSG00000049327
GO:0032589	neuron projection membrane	cellular_component	0.041048	1	2	158	43	20790	ENSMUSG00000004631,ENSMUSG00000059213
GO:0051018	protein kinase A binding	molecular_function	0.041048	1	2	158	43	20790	ENSMUSG00000041794,ENSMUSG00000078794
GO:0048872	homeostasis of number of cells	biological_process	0.041141	1	5	158	252	20790	ENSMUSG00000049577,ENSMUSG00000040943,ENSMUSG00000020128,ENSMUSG00000034801,ENSMUSG00000030265
GO:0019899	enzyme binding	molecular_function	0.041207	1	19	158	1658	20790	ENSMUSG00000001131,ENSMUSG00000020063,ENSMUSG00000028124,ENSMUSG00000037217,ENSMUSG00000038546,ENSMUSG00000002365,ENSMUSG00000068154,ENSMUSG00000031751,ENSMUSG00000041794,ENSMUSG00000078794,ENSMUSG00000014470,ENSMUSG00000019790,ENSMUSG00000030530,ENSMUSG00000023830,ENSMUSG00000025658,ENSMUSG00000026626,ENSMUSG00000045038,ENSMUSG00000021279,ENSMUSG00000029071
GO:0048864	stem cell development	biological_process	0.041827	1	4	158	174	20790	ENSMUSG00000039481,ENSMUSG00000039191,ENSMUSG00000078794,ENSMUSG00000038193
GO:0005975	carbohydrate metabolic process	biological_process	0.041968	1	10	158	713	20790	ENSMUSG00000042428,ENSMUSG00000045038,ENSMUSG00000089704,ENSMUSG00000040943,ENSMUSG00000027340,ENSMUSG00000020176,ENSMUSG00000034656,ENSMUSG00000092329,ENSMUSG00000048920,ENSMUSG00000020063
GO:0005788	endoplasmic reticulum lumen	cellular_component	0.042146	1	3	158	103	20790	ENSMUSG00000030530,ENSMUSG00000022136,ENSMUSG00000056553
GO:0007165	signal transduction	biological_process	0.042597	1	55	158	5967	20790	ENSMUSG00000028613,ENSMUSG00000025658,ENSMUSG00000044340,ENSMUSG00000030530,ENSMUSG00000039809,ENSMUSG00000078794,ENSMUSG00000033510,ENSMUSG00000029071,ENSMUSG00000037887,ENSMUSG00000045038,ENSMUSG00000021279,ENSMUSG00000092035,ENSMUSG00000034801,ENSMUSG00000032089,ENSMUSG00000022240,ENSMUSG00000028124,ENSMUSG00000020176,ENSMUSG00000028289,ENSMUSG00000020063,ENSMUSG00000001131,ENSMUSG00000034413,…
GO:0005546	phosphatidylinositol-4,5-bisphosphate binding	molecular_function	0.042796	1	2	158	44	20790	ENSMUSG00000042272,ENSMUSG00000041685
GO:0030145	manganese ion binding	molecular_function	0.042796	1	2	158	44	20790	ENSMUSG00000092329,ENSMUSG00000089704
GO:0071695	anatomical structure maturation	biological_process	0.042796	1	2	158	44	20790	ENSMUSG00000039191,ENSMUSG00000034656
GO:0009100	glycoprotein metabolic process	biological_process	0.042852	1	6	158	340	20790	ENSMUSG00000042428,ENSMUSG00000089704,ENSMUSG00000031169,ENSMUSG00000048920,ENSMUSG00000040943,ENSMUSG00000092329
GO:0001085	RNA polymerase II transcription factor binding	molecular_function	0.043167	1	3	158	104	20790	ENSMUSG00000049577,ENSMUSG00000039191,ENSMUSG00000026497
GO:0044424	intracellular part	cellular_component	0.043553	1	106	158	12682	20790	ENSMUSG00000041794,ENSMUSG00000031751,ENSMUSG00000034413,ENSMUSG00000021536,ENSMUSG00000038193,ENSMUSG00000039191,ENSMUSG00000030671,ENSMUSG00000025103,ENSMUSG00000074305,ENSMUSG00000002365,ENSMUSG00000028124,ENSMUSG00000000915,ENSMUSG00000020063,ENSMUSG00000090877,ENSMUSG00000048920,ENSMUSG00000056553,ENSMUSG00000029071,ENSMUSG00000089704,ENSMUSG00000037887,ENSMUSG00000092035,ENSMUSG00000024420,…
GO:0006468	protein phosphorylation	biological_process	0.043564	1	19	158	1669	20790	ENSMUSG00000038546,ENSMUSG00000002365,ENSMUSG00000028289,ENSMUSG00000020063,ENSMUSG00000041297,ENSMUSG00000030265,ENSMUSG00000068154,ENSMUSG00000025060,ENSMUSG00000074305,ENSMUSG00000030551,ENSMUSG00000028613,ENSMUSG00000038400,ENSMUSG00000044340,ENSMUSG00000022136,ENSMUSG00000063239,ENSMUSG00000037887,ENSMUSG00000029071,ENSMUSG00000021279,ENSMUSG00000045038
GO:0043234	protein complex	cellular_component	0.04399	1	41	158	4245	20790	ENSMUSG00000048920,ENSMUSG00000056553,ENSMUSG00000049577,ENSMUSG00000020063,ENSMUSG00000042272,ENSMUSG00000028124,ENSMUSG00000025103,ENSMUSG00000030671,ENSMUSG00000039191,ENSMUSG00000038193,ENSMUSG00000041794,ENSMUSG00000031751,ENSMUSG00000019790,ENSMUSG00000004631,ENSMUSG00000020128,ENSMUSG00000039809,ENSMUSG00000028613,ENSMUSG00000063605,ENSMUSG00000006307,ENSMUSG00000038305,ENSMUSG00000029071,…
GO:0031344	regulation of cell projection organization	biological_process	0.044	1	8	158	525	20790	ENSMUSG00000029071,ENSMUSG00000052135,ENSMUSG00000028613,ENSMUSG00000022272,ENSMUSG00000029275,ENSMUSG00000030084,ENSMUSG00000028289,ENSMUSG00000034656
GO:0000339	RNA cap binding	molecular_function	0.044017	1	1	158	6	20790	ENSMUSG00000037331
GO:0001957	intramembranous ossification	biological_process	0.044017	1	1	158	6	20790	ENSMUSG00000070576
GO:0002249	lymphocyte anergy	biological_process	0.044017	1	1	158	6	20790	ENSMUSG00000044340
GO:0002667	regulation of T cell anergy	biological_process	0.044017	1	1	158	6	20790	ENSMUSG00000044340
GO:0002756	MyD88-independent toll-like receptor signaling pathway	biological_process	0.044017	1	1	158	6	20790	ENSMUSG00000045038
GO:0002870	T cell anergy	biological_process	0.044017	1	1	158	6	20790	ENSMUSG00000044340
GO:0002911	regulation of lymphocyte anergy	biological_process	0.044017	1	1	158	6	20790	ENSMUSG00000044340
GO:0003307	regulation of Wnt signaling pathway involved in heart development	biological_process	0.044017	1	1	158	6	20790	ENSMUSG00000039191
GO:0003357	noradrenergic neuron differentiation	biological_process	0.044017	1	1	158	6	20790	ENSMUSG00000068154
GO:0016012	sarcoglycan complex	cellular_component	0.044017	1	1	158	6	20790	ENSMUSG00000004631
GO:0018401	peptidyl-proline hydroxylation to 4-hydroxy-L-proline	biological_process	0.044017	1	1	158	6	20790	ENSMUSG00000031987
GO:0032713	negative regulation of interleukin-4 production	biological_process	0.044017	1	1	158	6	20790	ENSMUSG00000049577
GO:0033034	positive regulation of myeloid cell apoptotic process	biological_process	0.044017	1	1	158	6	20790	ENSMUSG00000020063
GO:0036072	direct ossification	biological_process	0.044017	1	1	158	6	20790	ENSMUSG00000070576
GO:0046137	negative regulation of vitamin metabolic process	biological_process	0.044017	1	1	158	6	20790	ENSMUSG00000029275
GO:0046532	regulation of photoreceptor cell differentiation	biological_process	0.044017	1	1	158	6	20790	ENSMUSG00000028977
GO:0051045	negative regulation of membrane protein ectodomain proteolysis	biological_process	0.044017	1	1	158	6	20790	ENSMUSG00000001131
GO:0051574	positive regulation of histone H3-K9 methylation	biological_process	0.044017	1	1	158	6	20790	ENSMUSG00000020063
GO:0060022	hard palate development	biological_process	0.044017	1	1	158	6	20790	ENSMUSG00000070990
GO:0060318	definitive erythrocyte differentiation	biological_process	0.044017	1	1	158	6	20790	ENSMUSG00000049577
GO:0060372	regulation of atrial cardiac muscle cell membrane repolarization	biological_process	0.044017	1	1	158	6	20790	ENSMUSG00000015968
GO:0060836	lymphatic endothelial cell differentiation	biological_process	0.044017	1	1	158	6	20790	ENSMUSG00000030551
GO:0060837	blood vessel endothelial cell differentiation	biological_process	0.044017	1	1	158	6	20790	ENSMUSG00000039191
GO:0061484	hematopoietic stem cell homeostasis	biological_process	0.044017	1	1	158	6	20790	ENSMUSG00000040943
GO:0071440	regulation of histone H3-K14 acetylation	biological_process	0.044017	1	1	158	6	20790	ENSMUSG00000020063
GO:0071546	pi-body	cellular_component	0.044017	1	1	158	6	20790	ENSMUSG00000021758
GO:0072284	metanephric S-shaped body morphogenesis	biological_process	0.044017	1	1	158	6	20790	ENSMUSG00000016458
GO:0090269	fibroblast growth factor production	biological_process	0.044017	1	1	158	6	20790	ENSMUSG00000027474
GO:0090270	regulation of fibroblast growth factor production	biological_process	0.044017	1	1	158	6	20790	ENSMUSG00000027474
GO:2000774	positive regulation of cellular senescence	biological_process	0.044017	1	1	158	6	20790	ENSMUSG00000020063
GO:0010817	regulation of hormone levels	biological_process	0.04403	1	7	158	432	20790	ENSMUSG00000045038,ENSMUSG00000070990,ENSMUSG00000041794,ENSMUSG00000030530,ENSMUSG00000056553,ENSMUSG00000034656,ENSMUSG00000030671
GO:0048598	embryonic morphogenesis	biological_process	0.044057	1	9	158	621	20790	ENSMUSG00000029275,ENSMUSG00000070990,ENSMUSG00000079560,ENSMUSG00000026497,ENSMUSG00000048763,ENSMUSG00000038193,ENSMUSG00000029071,ENSMUSG00000044221,ENSMUSG00000039191
GO:0001227	transcriptional repressor activity, RNA polymerase II transcription regulatory region sequence-specific binding	molecular_function	0.044065	1	4	158	177	20790	ENSMUSG00000029275,ENSMUSG00000068154,ENSMUSG00000049230,ENSMUSG00000049577
GO:0031406	carboxylic acid binding	molecular_function	0.044065	1	4	158	177	20790	ENSMUSG00000031987,ENSMUSG00000023830,ENSMUSG00000030551,ENSMUSG00000041685
GO:0045598	regulation of fat cell differentiation	biological_process	0.044201	1	3	158	105	20790	ENSMUSG00000049577,ENSMUSG00000020063,ENSMUSG00000040711
GO:0032940	secretion by cell	biological_process	0.044242	1	11	158	820	20790	ENSMUSG00000039191,ENSMUSG00000030671,ENSMUSG00000045038,ENSMUSG00000041794,ENSMUSG00000029071,ENSMUSG00000030530,ENSMUSG00000034656,ENSMUSG00000056553,ENSMUSG00000019790,ENSMUSG00000037217,ENSMUSG00000035226
GO:0031399	regulation of protein modification process	biological_process	0.044508	1	18	158	1563	20790	ENSMUSG00000045038,ENSMUSG00000063239,ENSMUSG00000029071,ENSMUSG00000037887,ENSMUSG00000026626,ENSMUSG00000006307,ENSMUSG00000028613,ENSMUSG00000044340,ENSMUSG00000038400,ENSMUSG00000022136,ENSMUSG00000030265,ENSMUSG00000030551,ENSMUSG00000025060,ENSMUSG00000068154,ENSMUSG00000038546,ENSMUSG00000002365,ENSMUSG00000028289,ENSMUSG00000020063
GO:0016706	oxidoreductase activity, acting on paired donors, with incorporation or reduction of molecular oxygen, 2-oxoglutarate as one donor, and incorporation of one atom each of oxygen into both donors	molecular_function	0.044572	1	2	158	45	20790	ENSMUSG00000040943,ENSMUSG00000031987
GO:0035176	social behavior	biological_process	0.044572	1	2	158	45	20790	ENSMUSG00000029071,ENSMUSG00000030265
GO:0048483	autonomic nervous system development	biological_process	0.044572	1	2	158	45	20790	ENSMUSG00000038193,ENSMUSG00000068154
GO:0051703	intraspecies interaction between organisms	biological_process	0.044572	1	2	158	45	20790	ENSMUSG00000029071,ENSMUSG00000030265
GO:0009894	regulation of catabolic process	biological_process	0.044802	1	9	158	623	20790	ENSMUSG00000001131,ENSMUSG00000014470,ENSMUSG00000020063,ENSMUSG00000030530,ENSMUSG00000037331,ENSMUSG00000002365,ENSMUSG00000030671,ENSMUSG00000045038,ENSMUSG00000029071
GO:0021953	central nervous system neuron differentiation	biological_process	0.044826	1	4	158	178	20790	ENSMUSG00000034656,ENSMUSG00000038765,ENSMUSG00000048349,ENSMUSG00000001911
GO:0043177	organic acid binding	molecular_function	0.044826	1	4	158	178	20790	ENSMUSG00000041685,ENSMUSG00000030551,ENSMUSG00000023830,ENSMUSG00000031987
GO:0005262	calcium channel activity	molecular_function	0.045248	1	3	158	106	20790	ENSMUSG00000053395,ENSMUSG00000015968,ENSMUSG00000034656
GO:0060562	epithelial tube morphogenesis	biological_process	0.045436	1	6	158	345	20790	ENSMUSG00000016458,ENSMUSG00000030265,ENSMUSG00000039191,ENSMUSG00000029071,ENSMUSG00000028289,ENSMUSG00000038193
GO:0032989	cellular component morphogenesis	biological_process	0.045612	1	15	158	1242	20790	ENSMUSG00000074305,ENSMUSG00000022240,ENSMUSG00000039191,ENSMUSG00000019986,ENSMUSG00000029071,ENSMUSG00000078794,ENSMUSG00000034656,ENSMUSG00000049577,ENSMUSG00000045991,ENSMUSG00000019790,ENSMUSG00000040990,ENSMUSG00000030084,ENSMUSG00000028289,ENSMUSG00000022272,ENSMUSG00000028613
GO:0021549	cerebellum development	biological_process	0.046306	1	3	158	107	20790	ENSMUSG00000001911,ENSMUSG00000038765,ENSMUSG00000034656
GO:0016049	cell growth	biological_process	0.046332	1	7	158	437	20790	ENSMUSG00000029071,ENSMUSG00000028289,ENSMUSG00000030084,ENSMUSG00000020063,ENSMUSG00000016458,ENSMUSG00000078794,ENSMUSG00000034656
GO:0048762	mesenchymal cell differentiation	biological_process	0.04637	1	4	158	180	20790	ENSMUSG00000039481,ENSMUSG00000039191,ENSMUSG00000078794,ENSMUSG00000038193
GO:0001974	blood vessel remodeling	biological_process	0.046374	1	2	158	46	20790	ENSMUSG00000079560,ENSMUSG00000039191
GO:0031122	cytoplasmic microtubule organization	biological_process	0.046374	1	2	158	46	20790	ENSMUSG00000095440,ENSMUSG00000029071
GO:0046626	regulation of insulin receptor signaling pathway	biological_process	0.046374	1	2	158	46	20790	ENSMUSG00000020176,ENSMUSG00000020063
GO:0097061	dendritic spine organization	biological_process	0.046374	1	2	158	46	20790	ENSMUSG00000028613,ENSMUSG00000022240
GO:0046483	heterocycle metabolic process	biological_process	0.046738	1	49	158	5249	20790	ENSMUSG00000044221,ENSMUSG00000024420,ENSMUSG00000054199,ENSMUSG00000006307,ENSMUSG00000029071,ENSMUSG00000024052,ENSMUSG00000049482,ENSMUSG00000010476,ENSMUSG00000016458,ENSMUSG00000062563,ENSMUSG00000048763,ENSMUSG00000028613,ENSMUSG00000062115,ENSMUSG00000038765,ENSMUSG00000060257,ENSMUSG00000095440,ENSMUSG00000039191,ENSMUSG00000030671,ENSMUSG00000070345,ENSMUSG00000021536,ENSMUSG00000071477,…
GO:0031974	membrane-enclosed lumen	cellular_component	0.047638	1	35	158	3544	20790	ENSMUSG00000053929,ENSMUSG00000079560,ENSMUSG00000045991,ENSMUSG00000022136,ENSMUSG00000035696,ENSMUSG00000023830,ENSMUSG00000022272,ENSMUSG00000040943,ENSMUSG00000028977,ENSMUSG00000024222,ENSMUSG00000092329,ENSMUSG00000020376,ENSMUSG00000026497,ENSMUSG00000037331,ENSMUSG00000029275,ENSMUSG00000039741,ENSMUSG00000039275,ENSMUSG00000021285,ENSMUSG00000049327,ENSMUSG00000041297,ENSMUSG00000020128,…
GO:0051216	cartilage development	biological_process	0.047943	1	4	158	182	20790	ENSMUSG00000079560,ENSMUSG00000001131,ENSMUSG00000048763,ENSMUSG00000038193
GO:0035315	hair cell differentiation	biological_process	0.048203	1	2	158	47	20790	ENSMUSG00000039191,ENSMUSG00000029275
GO:0050994	regulation of lipid catabolic process	biological_process	0.048203	1	2	158	47	20790	ENSMUSG00000045038,ENSMUSG00000030671
GO:0060090	binding, bridging	molecular_function	0.04846	1	3	158	109	20790	ENSMUSG00000042594,ENSMUSG00000020176,ENSMUSG00000031751
GO:0051098	regulation of binding	biological_process	0.04916	1	5	158	265	20790	ENSMUSG00000049577,ENSMUSG00000027474,ENSMUSG00000038193,ENSMUSG00000029071,ENSMUSG00000031751
GO:0035637	multicellular organismal signaling	biological_process	0.049555	1	3	158	110	20790	ENSMUSG00000015968,ENSMUSG00000053395,ENSMUSG00000034656
GO:0010660	regulation of muscle cell apoptotic process	biological_process	0.050058	1	2	158	48	20790	ENSMUSG00000020063,ENSMUSG00000038193
GO:0033619	membrane protein proteolysis	biological_process	0.050058	1	2	158	48	20790	ENSMUSG00000002365,ENSMUSG00000001131
GO:0043113	receptor clustering	biological_process	0.050058	1	2	158	48	20790	ENSMUSG00000034656,ENSMUSG00000029071
GO:0046928	regulation of neurotransmitter secretion	biological_process	0.050058	1	2	158	48	20790	ENSMUSG00000035226,ENSMUSG00000034656
GO:1901796	regulation of signal transduction by p53 class mediator	biological_process	0.050058	1	2	158	48	20790	ENSMUSG00000049327,ENSMUSG00000020063
GO:0043086	negative regulation of catalytic activity	biological_process	0.050064	1	10	158	736	20790	ENSMUSG00000029275,ENSMUSG00000022136,ENSMUSG00000001131,ENSMUSG00000056553,ENSMUSG00000030530,ENSMUSG00000020063,ENSMUSG00000037887,ENSMUSG00000029071,ENSMUSG00000030551,ENSMUSG00000026626
GO:0032269	negative regulation of cellular protein metabolic process	biological_process	0.050539	1	12	158	942	20790	ENSMUSG00000037887,ENSMUSG00000029071,ENSMUSG00000045038,ENSMUSG00000068154,ENSMUSG00000030551,ENSMUSG00000038546,ENSMUSG00000038400,ENSMUSG00000030530,ENSMUSG00000016458,ENSMUSG00000020063,ENSMUSG00000022136,ENSMUSG00000001131
GO:0002020	protease binding	molecular_function	0.050662	1	3	158	111	20790	ENSMUSG00000031751,ENSMUSG00000030530,ENSMUSG00000001131
GO:0001640	adenylate cyclase inhibiting G-protein coupled glutamate receptor activity	molecular_function	0.051163	1	1	158	7	20790	ENSMUSG00000063239
GO:0003129	heart induction	biological_process	0.051163	1	1	158	7	20790	ENSMUSG00000039191
GO:0003160	endocardium morphogenesis	biological_process	0.051163	1	1	158	7	20790	ENSMUSG00000039191
GO:0003190	atrioventricular valve formation	biological_process	0.051163	1	1	158	7	20790	ENSMUSG00000049577
GO:0003256	regulation of transcription from RNA polymerase II promoter involved in myocardial precursor cell differentiation	biological_process	0.051163	1	1	158	7	20790	ENSMUSG00000039191
GO:0004385	guanylate kinase activity	molecular_function	0.051163	1	1	158	7	20790	ENSMUSG00000038388
GO:0005004	GPI-linked ephrin receptor activity	molecular_function	0.051163	1	1	158	7	20790	ENSMUSG00000028289
GO:0006290	pyrimidine dimer repair	biological_process	0.051163	1	1	158	7	20790	ENSMUSG00000020063
GO:0007196	adenylate cyclase-inhibiting G-protein coupled glutamate receptor signaling pathway	biological_process	0.051163	1	1	158	7	20790	ENSMUSG00000063239
GO:0008035	high-density lipoprotein particle binding	molecular_function	0.051163	1	1	158	7	20790	ENSMUSG00000028613
GO:0008494	translation activator activity	molecular_function	0.051163	1	1	158	7	20790	ENSMUSG00000037331
GO:0009912	auditory receptor cell fate commitment	biological_process	0.051163	1	1	158	7	20790	ENSMUSG00000039191
GO:0016011	dystroglycan complex	cellular_component	0.051163	1	1	158	7	20790	ENSMUSG00000004631
GO:0019852	L-ascorbic acid metabolic process	biological_process	0.051163	1	1	158	7	20790	ENSMUSG00000027340
GO:0021578	hindbrain maturation	biological_process	0.051163	1	1	158	7	20790	ENSMUSG00000034656
GO:0021626	central nervous system maturation	biological_process	0.051163	1	1	158	7	20790	ENSMUSG00000034656
GO:0030644	cellular chloride ion homeostasis	biological_process	0.051163	1	1	158	7	20790	ENSMUSG00000034656
GO:0031392	regulation of prostaglandin biosynthetic process	biological_process	0.051163	1	1	158	7	20790	ENSMUSG00000020063
GO:0031931	TORC1 complex	cellular_component	0.051163	1	1	158	7	20790	ENSMUSG00000037331
GO:0032071	regulation of endodeoxyribonuclease activity	biological_process	0.051163	1	1	158	7	20790	ENSMUSG00000020063
GO:0033483	gas homeostasis	biological_process	0.051163	1	1	158	7	20790	ENSMUSG00000031987
GO:0034983	peptidyl-lysine deacetylation	biological_process	0.051163	1	1	158	7	20790	ENSMUSG00000020063
GO:0035461	vitamin transmembrane transport	biological_process	0.051163	1	1	158	7	20790	ENSMUSG00000027340
GO:0035845	photoreceptor cell outer segment organization	biological_process	0.051163	1	1	158	7	20790	ENSMUSG00000019986
GO:0035881	amacrine cell differentiation	biological_process	0.051163	1	1	158	7	20790	ENSMUSG00000028977
GO:0036302	atrioventricular canal development	biological_process	0.051163	1	1	158	7	20790	ENSMUSG00000039191
GO:0045348	positive regulation of MHC class II biosynthetic process	biological_process	0.051163	1	1	158	7	20790	ENSMUSG00000020063
GO:0045714	regulation of low-density lipoprotein particle receptor biosynthetic process	biological_process	0.051163	1	1	158	7	20790	ENSMUSG00000030530
GO:0048406	nerve growth factor binding	molecular_function	0.051163	1	1	158	7	20790	ENSMUSG00000030530
GO:0048820	hair follicle maturation	biological_process	0.051163	1	1	158	7	20790	ENSMUSG00000039191
GO:0051095	regulation of helicase activity	biological_process	0.051163	1	1	158	7	20790	ENSMUSG00000020063
GO:0060017	parathyroid gland development	biological_process	0.051163	1	1	158	7	20790	ENSMUSG00000079560
GO:0060029	convergent extension involved in organogenesis	biological_process	0.051163	1	1	158	7	20790	ENSMUSG00000029071
GO:0060120	inner ear receptor cell fate commitment	biological_process	0.051163	1	1	158	7	20790	ENSMUSG00000039191
GO:0060215	primitive hemopoiesis	biological_process	0.051163	1	1	158	7	20790	ENSMUSG00000049577
GO:0060558	regulation of calcidiol 1-monooxygenase activity	biological_process	0.051163	1	1	158	7	20790	ENSMUSG00000029275
GO:0060923	cardiac muscle cell fate commitment	biological_process	0.051163	1	1	158	7	20790	ENSMUSG00000039191
GO:0060982	coronary artery morphogenesis	biological_process	0.051163	1	1	158	7	20790	ENSMUSG00000038193
GO:0061309	cardiac neural crest cell development involved in outflow tract morphogenesis	biological_process	0.051163	1	1	158	7	20790	ENSMUSG00000038193
GO:0070874	negative regulation of glycogen metabolic process	biological_process	0.051163	1	1	158	7	20790	ENSMUSG00000020176
GO:0071635	negative regulation of transforming growth factor beta production	biological_process	0.051163	1	1	158	7	20790	ENSMUSG00000030530
GO:0072217	negative regulation of metanephros development	biological_process	0.051163	1	1	158	7	20790	ENSMUSG00000016458
GO:1901163	regulation of trophoblast cell migration	biological_process	0.051163	1	1	158	7	20790	ENSMUSG00000001131
GO:1902237	positive regulation of endoplasmic reticulum stress-induced intrinsic apoptotic signaling pathway	biological_process	0.051163	1	1	158	7	20790	ENSMUSG00000020063
GO:1904746	negative regulation of apoptotic process involved in development	biological_process	0.051163	1	1	158	7	20790	ENSMUSG00000016458
GO:2000973	regulation of pro-B cell differentiation	biological_process	0.051163	1	1	158	7	20790	ENSMUSG00000034801
GO:2001279	regulation of unsaturated fatty acid biosynthetic process	biological_process	0.051163	1	1	158	7	20790	ENSMUSG00000020063
GO:0001654	eye development	biological_process	0.051459	1	6	158	356	20790	ENSMUSG00000038765,ENSMUSG00000022656,ENSMUSG00000019986,ENSMUSG00000016458,ENSMUSG00000040711,ENSMUSG00000028977
GO:0071363	cellular response to growth factor stimulus	biological_process	0.051714	1	8	158	543	20790	ENSMUSG00000039191,ENSMUSG00000092035,ENSMUSG00000020176,ENSMUSG00000028613,ENSMUSG00000038400,ENSMUSG00000020063,ENSMUSG00000030530,ENSMUSG00000045991
GO:0000149	SNARE binding	molecular_function	0.051781	1	3	158	112	20790	ENSMUSG00000020128,ENSMUSG00000019790,ENSMUSG00000034656
GO:0040007	growth	biological_process	0.051869	1	12	158	946	20790	ENSMUSG00000034656,ENSMUSG00000078794,ENSMUSG00000016458,ENSMUSG00000020128,ENSMUSG00000020063,ENSMUSG00000030084,ENSMUSG00000028289,ENSMUSG00000038765,ENSMUSG00000062115,ENSMUSG00000027474,ENSMUSG00000039191,ENSMUSG00000029071
GO:0006725	cellular aromatic compound metabolic process	biological_process	0.051906	1	49	158	5285	20790	ENSMUSG00000049230,ENSMUSG00000026497,ENSMUSG00000029275,ENSMUSG00000039741,ENSMUSG00000039275,ENSMUSG00000038932,ENSMUSG00000030551,ENSMUSG00000068154,ENSMUSG00000028634,ENSMUSG00000030265,ENSMUSG00000049327,ENSMUSG00000041297,ENSMUSG00000021758,ENSMUSG00000079560,ENSMUSG00000045991,ENSMUSG00000070990,ENSMUSG00000052135,ENSMUSG00000028977,ENSMUSG00000040943,ENSMUSG00000059213,ENSMUSG00000031987,…
GO:0021517	ventral spinal cord development	biological_process	0.051939	1	2	158	49	20790	ENSMUSG00000028613,ENSMUSG00000034656
GO:0033293	monocarboxylic acid binding	molecular_function	0.051939	1	2	158	49	20790	ENSMUSG00000023830,ENSMUSG00000030551
GO:0050879	multicellular organismal movement	biological_process	0.051939	1	2	158	49	20790	ENSMUSG00000034656,ENSMUSG00000020128
GO:0050881	musculoskeletal movement	biological_process	0.051939	1	2	158	49	20790	ENSMUSG00000020128,ENSMUSG00000034656
GO:0051568	histone H3-K4 methylation	biological_process	0.051939	1	2	158	49	20790	ENSMUSG00000040943,ENSMUSG00000006307
GO:0030073	insulin secretion	biological_process	0.052004	1	4	158	187	20790	ENSMUSG00000030671,ENSMUSG00000056553,ENSMUSG00000041794,ENSMUSG00000045038
GO:0032446	protein modification by small protein conjugation	biological_process	0.052337	1	10	158	742	20790	ENSMUSG00000031751,ENSMUSG00000049482,ENSMUSG00000034413,ENSMUSG00000045038,ENSMUSG00000025103,ENSMUSG00000058446,ENSMUSG00000035696,ENSMUSG00000014470,ENSMUSG00000020376,ENSMUSG00000020063
GO:0019838	growth factor binding	molecular_function	0.052912	1	3	158	113	20790	ENSMUSG00000023830,ENSMUSG00000032089,ENSMUSG00000030530
GO:0019216	regulation of lipid metabolic process	biological_process	0.053152	1	5	158	271	20790	ENSMUSG00000030671,ENSMUSG00000026626,ENSMUSG00000020063,ENSMUSG00000029275,ENSMUSG00000045038
GO:0000989	transcription factor activity, transcription factor binding	molecular_function	0.053693	1	7	158	452	20790	ENSMUSG00000024052,ENSMUSG00000038193,ENSMUSG00000062563,ENSMUSG00000049327,ENSMUSG00000026497,ENSMUSG00000020063,ENSMUSG00000049577
GO:0030658	transport vesicle membrane	cellular_component	0.053844	1	2	158	50	20790	ENSMUSG00000030530,ENSMUSG00000056553
GO:0043124	negative regulation of I-kappaB kinase/NF-kappaB signaling	biological_process	0.053844	1	2	158	50	20790	ENSMUSG00000020063,ENSMUSG00000033510
GO:0048168	regulation of neuronal synaptic plasticity	biological_process	0.053844	1	2	158	50	20790	ENSMUSG00000030265,ENSMUSG00000037217
GO:0072331	signal transduction by p53 class mediator	biological_process	0.054054	1	3	158	114	20790	ENSMUSG00000021285,ENSMUSG00000049327,ENSMUSG00000020063
GO:0070647	protein modification by small protein conjugation or removal	biological_process	0.055317	1	11	158	852	20790	ENSMUSG00000031751,ENSMUSG00000049482,ENSMUSG00000045038,ENSMUSG00000034413,ENSMUSG00000025103,ENSMUSG00000058446,ENSMUSG00000035696,ENSMUSG00000014470,ENSMUSG00000033510,ENSMUSG00000020376,ENSMUSG00000020063
GO:0070013	intracellular organelle lumen	cellular_component	0.055541	1	34	158	3469	20790	ENSMUSG00000062115,ENSMUSG00000020128,ENSMUSG00000016458,ENSMUSG00000030530,ENSMUSG00000089704,ENSMUSG00000038305,ENSMUSG00000006307,ENSMUSG00000044221,ENSMUSG00000074102,ENSMUSG00000048349,ENSMUSG00000056553,ENSMUSG00000020063,ENSMUSG00000038193,ENSMUSG00000074305,ENSMUSG00000039191,ENSMUSG00000022272,ENSMUSG00000045991,ENSMUSG00000079560,ENSMUSG00000053929,ENSMUSG00000035696,ENSMUSG00000022136,…
GO:0005231	excitatory extracellular ligand-gated ion channel activity	molecular_function	0.055774	1	2	158	51	20790	ENSMUSG00000001986,ENSMUSG00000002771
GO:0016278	lysine N-methyltransferase activity	molecular_function	0.055774	1	2	158	51	20790	ENSMUSG00000049327,ENSMUSG00000006307
GO:0016279	protein-lysine N-methyltransferase activity	molecular_function	0.055774	1	2	158	51	20790	ENSMUSG00000006307,ENSMUSG00000049327
GO:0042734	presynaptic membrane	cellular_component	0.055774	1	2	158	51	20790	ENSMUSG00000058446,ENSMUSG00000063239
GO:0051055	negative regulation of lipid biosynthetic process	biological_process	0.055774	1	2	158	51	20790	ENSMUSG00000020063,ENSMUSG00000029275
GO:0060411	cardiac septum morphogenesis	biological_process	0.055774	1	2	158	51	20790	ENSMUSG00000031987,ENSMUSG00000049577
GO:0000988	transcription factor activity, protein binding	molecular_function	0.055774	1	7	158	456	20790	ENSMUSG00000026497,ENSMUSG00000062563,ENSMUSG00000049327,ENSMUSG00000020063,ENSMUSG00000049577,ENSMUSG00000024052,ENSMUSG00000038193
GO:0060322	head development	biological_process	0.056277	1	10	158	752	20790	ENSMUSG00000001911,ENSMUSG00000030551,ENSMUSG00000039191,ENSMUSG00000030265,ENSMUSG00000028289,ENSMUSG00000038765,ENSMUSG00000048349,ENSMUSG00000028613,ENSMUSG00000034656,ENSMUSG00000048763
GO:0006584	catecholamine metabolic process	biological_process	0.057728	1	2	158	52	20790	ENSMUSG00000068154,ENSMUSG00000038193
GO:0009712	catechol-containing compound metabolic process	biological_process	0.057728	1	2	158	52	20790	ENSMUSG00000038193,ENSMUSG00000068154
GO:0060711	labyrinthine layer development	biological_process	0.057728	1	2	158	52	20790	ENSMUSG00000039191,ENSMUSG00000031987
GO:0043233	organelle lumen	cellular_component	0.05782	1	34	158	3481	20790	ENSMUSG00000040943,ENSMUSG00000028977,ENSMUSG00000024222,ENSMUSG00000022136,ENSMUSG00000035696,ENSMUSG00000045991,ENSMUSG00000079560,ENSMUSG00000053929,ENSMUSG00000022272,ENSMUSG00000049327,ENSMUSG00000041297,ENSMUSG00000092329,ENSMUSG00000026497,ENSMUSG00000020376,ENSMUSG00000029275,ENSMUSG00000039741,ENSMUSG00000037331,ENSMUSG00000021285,ENSMUSG00000039275,ENSMUSG00000006307,ENSMUSG00000038305,…
GO:0001501	skeletal system development	biological_process	0.057904	1	7	158	460	20790	ENSMUSG00000062115,ENSMUSG00000038193,ENSMUSG00000040711,ENSMUSG00000048763,ENSMUSG00000001131,ENSMUSG00000079560,ENSMUSG00000049577
GO:0002098	tRNA wobble uridine modification	biological_process	0.058257	1	1	158	8	20790	ENSMUSG00000049482
GO:0002318	myeloid progenitor cell differentiation	biological_process	0.058257	1	1	158	8	20790	ENSMUSG00000040943
GO:0003139	secondary heart field specification	biological_process	0.058257	1	1	158	8	20790	ENSMUSG00000039191
GO:0003183	mitral valve morphogenesis	biological_process	0.058257	1	1	158	8	20790	ENSMUSG00000049577
GO:0003310	pancreatic A cell differentiation	biological_process	0.058257	1	1	158	8	20790	ENSMUSG00000068154
GO:0003680	AT DNA binding	molecular_function	0.058257	1	1	158	8	20790	ENSMUSG00000038193
GO:0004972	NMDA glutamate receptor activity	molecular_function	0.058257	1	1	158	8	20790	ENSMUSG00000002771
GO:0009996	negative regulation of cell fate specification	biological_process	0.058257	1	1	158	8	20790	ENSMUSG00000029275
GO:0018026	peptidyl-lysine monomethylation	biological_process	0.058257	1	1	158	8	20790	ENSMUSG00000049327
GO:0021546	rhombomere development	biological_process	0.058257	1	1	158	8	20790	ENSMUSG00000048763
GO:0021559	trigeminal nerve development	biological_process	0.058257	1	1	158	8	20790	ENSMUSG00000048349
GO:0031995	insulin-like growth factor II binding	molecular_function	0.058257	1	1	158	8	20790	ENSMUSG00000023830
GO:0032045	guanyl-nucleotide exchange factor complex	cellular_component	0.058257	1	1	158	8	20790	ENSMUSG00000030671
GO:0032070	regulation of deoxyribonuclease activity	biological_process	0.058257	1	1	158	8	20790	ENSMUSG00000020063
GO:0032353	negative regulation of hormone biosynthetic process	biological_process	0.058257	1	1	158	8	20790	ENSMUSG00000034656
GO:0032905	transforming growth factor beta1 production	biological_process	0.058257	1	1	158	8	20790	ENSMUSG00000030530
GO:0032908	regulation of transforming growth factor beta1 production	biological_process	0.058257	1	1	158	8	20790	ENSMUSG00000030530
GO:0036089	cleavage furrow formation	biological_process	0.058257	1	1	158	8	20790	ENSMUSG00000002365
GO:0045713	low-density lipoprotein particle receptor biosynthetic process	biological_process	0.058257	1	1	158	8	20790	ENSMUSG00000030530
GO:0046710	GDP metabolic process	biological_process	0.058257	1	1	158	8	20790	ENSMUSG00000038388
GO:0050957	equilibrioception	biological_process	0.058257	1	1	158	8	20790	ENSMUSG00000048349
GO:0060027	convergent extension involved in gastrulation	biological_process	0.058257	1	1	158	8	20790	ENSMUSG00000029071
GO:0060040	retinal bipolar neuron differentiation	biological_process	0.058257	1	1	158	8	20790	ENSMUSG00000028977
GO:0061450	trophoblast cell migration	biological_process	0.058257	1	1	158	8	20790	ENSMUSG00000001131
GO:0070257	positive regulation of mucus secretion	biological_process	0.058257	1	1	158	8	20790	ENSMUSG00000045038
GO:0070857	regulation of bile acid biosynthetic process	biological_process	0.058257	1	1	158	8	20790	ENSMUSG00000020063
GO:0071933	Arp2/3 complex binding	molecular_function	0.058257	1	1	158	8	20790	ENSMUSG00000002365
GO:0072050	S-shaped body morphogenesis	biological_process	0.058257	1	1	158	8	20790	ENSMUSG00000016458
GO:0086012	membrane depolarization during cardiac muscle cell action potential	biological_process	0.058257	1	1	158	8	20790	ENSMUSG00000015968
GO:0086015	SA node cell action potential	biological_process	0.058257	1	1	158	8	20790	ENSMUSG00000015968
GO:0086018	SA node cell to atrial cardiac muscle cell signalling	biological_process	0.058257	1	1	158	8	20790	ENSMUSG00000015968
GO:0086070	SA node cell to atrial cardiac muscle cell communication	biological_process	0.058257	1	1	158	8	20790	ENSMUSG00000015968
GO:0090343	positive regulation of cell aging	biological_process	0.058257	1	1	158	8	20790	ENSMUSG00000020063
GO:0090400	stress-induced premature senescence	biological_process	0.058257	1	1	158	8	20790	ENSMUSG00000020063
GO:1901419	regulation of response to alcohol	biological_process	0.058257	1	1	158	8	20790	ENSMUSG00000020063
GO:2000480	negative regulation of cAMP-dependent protein kinase activity	biological_process	0.058257	1	1	158	8	20790	ENSMUSG00000020063
GO:2000644	regulation of receptor catabolic process	biological_process	0.058257	1	1	158	8	20790	ENSMUSG00000030530
GO:0045664	regulation of neuron differentiation	biological_process	0.058285	1	8	158	557	20790	ENSMUSG00000030084,ENSMUSG00000028289,ENSMUSG00000029275,ENSMUSG00000028613,ENSMUSG00000034656,ENSMUSG00000029071,ENSMUSG00000052135,ENSMUSG00000028977
GO:0071901	negative regulation of protein serine/threonine kinase activity	biological_process	0.058744	1	3	158	118	20790	ENSMUSG00000030551,ENSMUSG00000020063,ENSMUSG00000037887
GO:0034641	cellular nitrogen compound metabolic process	biological_process	0.058946	1	53	158	5832	20790	ENSMUSG00000022136,ENSMUSG00000021758,ENSMUSG00000079560,ENSMUSG00000045991,ENSMUSG00000070990,ENSMUSG00000059213,ENSMUSG00000052135,ENSMUSG00000028977,ENSMUSG00000040943,ENSMUSG00000001911,ENSMUSG00000031987,ENSMUSG00000026497,ENSMUSG00000049230,ENSMUSG00000039275,ENSMUSG00000029275,ENSMUSG00000039741,ENSMUSG00000037331,ENSMUSG00000049327,ENSMUSG00000028634,ENSMUSG00000030265,ENSMUSG00000068154,…
GO:0010657	muscle cell apoptotic process	biological_process	0.059705	1	2	158	53	20790	ENSMUSG00000020063,ENSMUSG00000038193
GO:0071156	regulation of cell cycle arrest	biological_process	0.059705	1	2	158	53	20790	ENSMUSG00000068154,ENSMUSG00000048349
GO:0022037	metencephalon development	biological_process	0.059945	1	3	158	119	20790	ENSMUSG00000034656,ENSMUSG00000001911,ENSMUSG00000038765
GO:0071456	cellular response to hypoxia	biological_process	0.059945	1	3	158	119	20790	ENSMUSG00000045038,ENSMUSG00000039191,ENSMUSG00000020063
GO:1901617	organic hydroxy compound biosynthetic process	biological_process	0.061579	1	4	158	198	20790	ENSMUSG00000068154,ENSMUSG00000020063,ENSMUSG00000038193,ENSMUSG00000029275
GO:0007167	enzyme linked receptor protein signaling pathway	biological_process	0.061686	1	10	158	765	20790	ENSMUSG00000045991,ENSMUSG00000030530,ENSMUSG00000039481,ENSMUSG00000020063,ENSMUSG00000053141,ENSMUSG00000038400,ENSMUSG00000028289,ENSMUSG00000020176,ENSMUSG00000092035,ENSMUSG00000039191
GO:0030097	hemopoiesis	biological_process	0.061686	1	10	158	765	20790	ENSMUSG00000029275,ENSMUSG00000026497,ENSMUSG00000048763,ENSMUSG00000049577,ENSMUSG00000041297,ENSMUSG00000034801,ENSMUSG00000054199,ENSMUSG00000039191,ENSMUSG00000040943,ENSMUSG00000042594
GO:0001755	neural crest cell migration	biological_process	0.061706	1	2	158	54	20790	ENSMUSG00000038193,ENSMUSG00000039481
GO:0010508	positive regulation of autophagy	biological_process	0.061706	1	2	158	54	20790	ENSMUSG00000020063,ENSMUSG00000037331
GO:0048844	artery morphogenesis	biological_process	0.061706	1	2	158	54	20790	ENSMUSG00000039191,ENSMUSG00000038193
GO:0060042	retina morphogenesis in camera-type eye	biological_process	0.061706	1	2	158	54	20790	ENSMUSG00000022656,ENSMUSG00000028977
GO:0070491	repressing transcription factor binding	molecular_function	0.061706	1	2	158	54	20790	ENSMUSG00000026497,ENSMUSG00000039191
GO:0044459	plasma membrane part	cellular_component	0.062641	1	27	158	2670	20790	ENSMUSG00000003279,ENSMUSG00000029071,ENSMUSG00000063239,ENSMUSG00000059213,ENSMUSG00000001986,ENSMUSG00000058446,ENSMUSG00000022272,ENSMUSG00000025658,ENSMUSG00000028613,ENSMUSG00000035226,ENSMUSG00000030084,ENSMUSG00000039809,ENSMUSG00000034656,ENSMUSG00000004631,ENSMUSG00000019790,ENSMUSG00000022656,ENSMUSG00000031751,ENSMUSG00000015968,ENSMUSG00000041794,ENSMUSG00000053395,ENSMUSG00000030265,…
GO:0048839	inner ear development	biological_process	0.063414	1	4	158	200	20790	ENSMUSG00000029071,ENSMUSG00000029275,ENSMUSG00000062563,ENSMUSG00000039191
GO:0005795	Golgi stack	cellular_component	0.063618	1	3	158	122	20790	ENSMUSG00000092329,ENSMUSG00000030530,ENSMUSG00000089704
GO:0015085	calcium ion transmembrane transporter activity	molecular_function	0.063618	1	3	158	122	20790	ENSMUSG00000053395,ENSMUSG00000015968,ENSMUSG00000034656
GO:0001947	heart looping	biological_process	0.063729	1	2	158	55	20790	ENSMUSG00000039191,ENSMUSG00000038193
GO:0018208	peptidyl-proline modification	biological_process	0.063729	1	2	158	55	20790	ENSMUSG00000024222,ENSMUSG00000031987
GO:0031060	regulation of histone methylation	biological_process	0.063729	1	2	158	55	20790	ENSMUSG00000006307,ENSMUSG00000020063
GO:0032922	circadian regulation of gene expression	biological_process	0.063729	1	2	158	55	20790	ENSMUSG00000062115,ENSMUSG00000020063
GO:0055081	anion homeostasis	biological_process	0.063729	1	2	158	55	20790	ENSMUSG00000034656,ENSMUSG00000020063
GO:0060998	regulation of dendritic spine development	biological_process	0.063729	1	2	158	55	20790	ENSMUSG00000028613,ENSMUSG00000052135
GO:0030030	cell projection organization	biological_process	0.064175	1	14	158	1195	20790	ENSMUSG00000039481,ENSMUSG00000019790,ENSMUSG00000045991,ENSMUSG00000034656,ENSMUSG00000069227,ENSMUSG00000028613,ENSMUSG00000022272,ENSMUSG00000030084,ENSMUSG00000029275,ENSMUSG00000028289,ENSMUSG00000022240,ENSMUSG00000052135,ENSMUSG00000029071,ENSMUSG00000019986
GO:0001839	neural plate morphogenesis	biological_process	0.065298	1	1	158	9	20790	ENSMUSG00000029071
GO:0002097	tRNA wobble base modification	biological_process	0.065298	1	1	158	9	20790	ENSMUSG00000049482
GO:0002116	semaphorin receptor complex	cellular_component	0.065298	1	1	158	9	20790	ENSMUSG00000030084
GO:0002281	macrophage activation involved in immune response	biological_process	0.065298	1	1	158	9	20790	ENSMUSG00000045038
GO:0002664	regulation of T cell tolerance induction	biological_process	0.065298	1	1	158	9	20790	ENSMUSG00000044340
GO:0003174	mitral valve development	biological_process	0.065298	1	1	158	9	20790	ENSMUSG00000049577
GO:0003263	cardioblast proliferation	biological_process	0.065298	1	1	158	9	20790	ENSMUSG00000038193
GO:0003264	regulation of cardioblast proliferation	biological_process	0.065298	1	1	158	9	20790	ENSMUSG00000038193
GO:0003266	regulation of secondary heart field cardioblast proliferation	biological_process	0.065298	1	1	158	9	20790	ENSMUSG00000038193
GO:0005041	low-density lipoprotein receptor activity	molecular_function	0.065298	1	1	158	9	20790	ENSMUSG00000028613
GO:0006896	Golgi to vacuole transport	biological_process	0.065298	1	1	158	9	20790	ENSMUSG00000020128
GO:0008190	eukaryotic initiation factor 4E binding	molecular_function	0.065298	1	1	158	9	20790	ENSMUSG00000037331
GO:0012510	trans-Golgi network transport vesicle membrane	cellular_component	0.065298	1	1	158	9	20790	ENSMUSG00000030530
GO:0019908	nuclear cyclin-dependent protein kinase holoenzyme complex	cellular_component	0.065298	1	1	158	9	20790	ENSMUSG00000041297
GO:0031545	peptidyl-proline 4-dioxygenase activity	molecular_function	0.065298	1	1	158	9	20790	ENSMUSG00000031987
GO:0032351	negative regulation of hormone metabolic process	biological_process	0.065298	1	1	158	9	20790	ENSMUSG00000034656
GO:0035372	protein localization to microtubule	biological_process	0.065298	1	1	158	9	20790	ENSMUSG00000029071
GO:0043121	neurotrophin binding	molecular_function	0.065298	1	1	158	9	20790	ENSMUSG00000030530
GO:0044154	histone H3-K14 acetylation	biological_process	0.065298	1	1	158	9	20790	ENSMUSG00000020063
GO:0048027	mRNA 5'-UTR binding	molecular_function	0.065298	1	1	158	9	20790	ENSMUSG00000037331
GO:0048671	negative regulation of collateral sprouting	biological_process	0.065298	1	1	158	9	20790	ENSMUSG00000028289
GO:0060290	transdifferentiation	biological_process	0.065298	1	1	158	9	20790	ENSMUSG00000068154
GO:0060556	regulation of vitamin D biosynthetic process	biological_process	0.065298	1	1	158	9	20790	ENSMUSG00000029275
GO:0061101	neuroendocrine cell differentiation	biological_process	0.065298	1	1	158	9	20790	ENSMUSG00000068154
GO:0061154	endothelial tube morphogenesis	biological_process	0.065298	1	1	158	9	20790	ENSMUSG00000039191
GO:0061314	Notch signaling involved in heart development	biological_process	0.065298	1	1	158	9	20790	ENSMUSG00000039191
GO:0061549	sympathetic ganglion development	biological_process	0.065298	1	1	158	9	20790	ENSMUSG00000068154
GO:0070914	UV-damage excision repair	biological_process	0.065298	1	1	158	9	20790	ENSMUSG00000020063
GO:0071394	cellular response to testosterone stimulus	biological_process	0.065298	1	1	158	9	20790	ENSMUSG00000020063
GO:0071888	macrophage apoptotic process	biological_process	0.065298	1	1	158	9	20790	ENSMUSG00000020063
GO:0090239	regulation of histone H4 acetylation	biological_process	0.065298	1	1	158	9	20790	ENSMUSG00000020063
GO:1902166	negative regulation of intrinsic apoptotic signaling pathway in response to DNA damage by p53 class mediator	biological_process	0.065298	1	1	158	9	20790	ENSMUSG00000020063
GO:1904251	regulation of bile acid metabolic process	biological_process	0.065298	1	1	158	9	20790	ENSMUSG00000020063
GO:2000109	regulation of macrophage apoptotic process	biological_process	0.065298	1	1	158	9	20790	ENSMUSG00000020063
GO:2001054	negative regulation of mesenchymal cell apoptotic process	biological_process	0.065298	1	1	158	9	20790	ENSMUSG00000016458
GO:0019538	protein metabolic process	biological_process	0.065325	1	47	158	5117	20790	ENSMUSG00000035696,ENSMUSG00000022136,ENSMUSG00000038400,ENSMUSG00000058446,ENSMUSG00000026626,ENSMUSG00000040943,ENSMUSG00000063239,ENSMUSG00000031987,ENSMUSG00000024222,ENSMUSG00000020376,ENSMUSG00000092329,ENSMUSG00000031169,ENSMUSG00000038546,ENSMUSG00000037331,ENSMUSG00000053141,ENSMUSG00000030265,ENSMUSG00000049327,ENSMUSG00000030551,ENSMUSG00000068154,ENSMUSG00000025060,ENSMUSG00000042428,…
GO:0070848	response to growth factor	biological_process	0.065364	1	8	158	571	20790	ENSMUSG00000045991,ENSMUSG00000020063,ENSMUSG00000030530,ENSMUSG00000038400,ENSMUSG00000020176,ENSMUSG00000028613,ENSMUSG00000039191,ENSMUSG00000092035
GO:0021695	cerebellar cortex development	biological_process	0.065774	1	2	158	56	20790	ENSMUSG00000034656,ENSMUSG00000001911
GO:0030330	DNA damage response, signal transduction by p53 class mediator	biological_process	0.065774	1	2	158	56	20790	ENSMUSG00000049327,ENSMUSG00000020063
GO:0050810	regulation of steroid biosynthetic process	biological_process	0.065774	1	2	158	56	20790	ENSMUSG00000020063,ENSMUSG00000029275
GO:0036294	cellular response to decreased oxygen levels	biological_process	0.066123	1	3	158	124	20790	ENSMUSG00000045038,ENSMUSG00000020063,ENSMUSG00000039191
GO:0043679	axon terminus	cellular_component	0.066123	1	3	158	124	20790	ENSMUSG00000001986,ENSMUSG00000056553,ENSMUSG00000037217
GO:0033613	activating transcription factor binding	molecular_function	0.067841	1	2	158	57	20790	ENSMUSG00000049577,ENSMUSG00000038193
GO:0042054	histone methyltransferase activity	molecular_function	0.067841	1	2	158	57	20790	ENSMUSG00000006307,ENSMUSG00000049327
GO:0051588	regulation of neurotransmitter transport	biological_process	0.067841	1	2	158	57	20790	ENSMUSG00000035226,ENSMUSG00000034656
GO:0050790	regulation of catalytic activity	biological_process	0.067942	1	21	158	1992	20790	ENSMUSG00000001131,ENSMUSG00000056553,ENSMUSG00000020063,ENSMUSG00000029275,ENSMUSG00000028289,ENSMUSG00000028124,ENSMUSG00000002365,ENSMUSG00000030551,ENSMUSG00000025060,ENSMUSG00000030265,ENSMUSG00000022136,ENSMUSG00000019790,ENSMUSG00000030530,ENSMUSG00000049807,ENSMUSG00000028613,ENSMUSG00000034801,ENSMUSG00000026626,ENSMUSG00000045038,ENSMUSG00000063239,ENSMUSG00000029071,ENSMUSG00000037887
GO:0048667	cell morphogenesis involved in neuron differentiation	biological_process	0.068707	1	7	158	479	20790	ENSMUSG00000030084,ENSMUSG00000028289,ENSMUSG00000028613,ENSMUSG00000029071,ENSMUSG00000034656,ENSMUSG00000022240,ENSMUSG00000019790
GO:0016310	phosphorylation	biological_process	0.068794	1	21	158	1995	20790	ENSMUSG00000020063,ENSMUSG00000020176,ENSMUSG00000002365,ENSMUSG00000038546,ENSMUSG00000028289,ENSMUSG00000030265,ENSMUSG00000030551,ENSMUSG00000074305,ENSMUSG00000025060,ENSMUSG00000068154,ENSMUSG00000041297,ENSMUSG00000022136,ENSMUSG00000028613,ENSMUSG00000044340,ENSMUSG00000038400,ENSMUSG00000026626,ENSMUSG00000021279,ENSMUSG00000045038,ENSMUSG00000063239,ENSMUSG00000029071,ENSMUSG00000037887
GO:0016874	ligase activity	molecular_function	0.068906	1	6	158	384	20790	ENSMUSG00000034413,ENSMUSG00000031751,ENSMUSG00000028124,ENSMUSG00000020376,ENSMUSG00000058446,ENSMUSG00000035696
GO:0048306	calcium-dependent protein binding	molecular_function	0.06993	1	2	158	58	20790	ENSMUSG00000028613,ENSMUSG00000037217
GO:0035239	tube morphogenesis	biological_process	0.071647	1	6	158	388	20790	ENSMUSG00000039191,ENSMUSG00000030265,ENSMUSG00000016458,ENSMUSG00000038193,ENSMUSG00000028289,ENSMUSG00000029071
GO:0030155	regulation of cell adhesion	biological_process	0.071841	1	8	158	583	20790	ENSMUSG00000045991,ENSMUSG00000022272,ENSMUSG00000028289,ENSMUSG00000039191,ENSMUSG00000034801,ENSMUSG00000027474,ENSMUSG00000030671,ENSMUSG00000045038
GO:0005905	coated pit	cellular_component	0.072039	1	2	158	59	20790	ENSMUSG00000000915,ENSMUSG00000041685
GO:0030968	endoplasmic reticulum unfolded protein response	biological_process	0.072039	1	2	158	59	20790	ENSMUSG00000022136,ENSMUSG00000031751
GO:0061371	determination of heart left/right asymmetry	biological_process	0.072039	1	2	158	59	20790	ENSMUSG00000039191,ENSMUSG00000038193
GO:0002517	T cell tolerance induction	biological_process	0.072286	1	1	158	10	20790	ENSMUSG00000044340
GO:0003211	cardiac ventricle formation	biological_process	0.072286	1	1	158	10	20790	ENSMUSG00000038193
GO:0003306	Wnt signaling pathway involved in heart development	biological_process	0.072286	1	1	158	10	20790	ENSMUSG00000039191
GO:0004016	adenylate cyclase activity	molecular_function	0.072286	1	1	158	10	20790	ENSMUSG00000021536
GO:0006465	signal peptide processing	biological_process	0.072286	1	1	158	10	20790	ENSMUSG00000030530
GO:0006534	cysteine metabolic process	biological_process	0.072286	1	1	158	10	20790	ENSMUSG00000028124
GO:0006590	thyroid hormone generation	biological_process	0.072286	1	1	158	10	20790	ENSMUSG00000070990
GO:0008195	phosphatidate phosphatase activity	molecular_function	0.072286	1	1	158	10	20790	ENSMUSG00000024052
GO:0008568	microtubule-severing ATPase activity	molecular_function	0.072286	1	1	158	10	20790	ENSMUSG00000095440
GO:0019471	4-hydroxyproline metabolic process	biological_process	0.072286	1	1	158	10	20790	ENSMUSG00000031987
GO:0021684	cerebellar granular layer formation	biological_process	0.072286	1	1	158	10	20790	ENSMUSG00000001911
GO:0021707	cerebellar granule cell differentiation	biological_process	0.072286	1	1	158	10	20790	ENSMUSG00000001911
GO:0021785	branchiomotor neuron axon guidance	biological_process	0.072286	1	1	158	10	20790	ENSMUSG00000030084
GO:0032222	regulation of synaptic transmission, cholinergic	biological_process	0.072286	1	1	158	10	20790	ENSMUSG00000034656
GO:0032279	asymmetric synapse	cellular_component	0.072286	1	1	158	10	20790	ENSMUSG00000001986
GO:0032591	dendritic spine membrane	cellular_component	0.072286	1	1	158	10	20790	ENSMUSG00000059213
GO:0032836	glomerular basement membrane development	biological_process	0.072286	1	1	158	10	20790	ENSMUSG00000016458
GO:0035414	negative regulation of catenin import into nucleus	biological_process	0.072286	1	1	158	10	20790	ENSMUSG00000078794
GO:0035871	protein K11-linked deubiquitination	biological_process	0.072286	1	1	158	10	20790	ENSMUSG00000033510
GO:0042368	vitamin D biosynthetic process	biological_process	0.072286	1	1	158	10	20790	ENSMUSG00000029275
GO:0042670	retinal cone cell differentiation	biological_process	0.072286	1	1	158	10	20790	ENSMUSG00000028977
GO:0045294	alpha-catenin binding	molecular_function	0.072286	1	1	158	10	20790	ENSMUSG00000053141
GO:0046459	short-chain fatty acid metabolic process	biological_process	0.072286	1	1	158	10	20790	ENSMUSG00000052392
GO:0048552	regulation of metalloenzyme activity	biological_process	0.072286	1	1	158	10	20790	ENSMUSG00000001131
GO:0048733	sebaceous gland development	biological_process	0.072286	1	1	158	10	20790	ENSMUSG00000039191
GO:0048755	branching morphogenesis of a nerve	biological_process	0.072286	1	1	158	10	20790	ENSMUSG00000028289
GO:0060052	neurofilament cytoskeleton organization	biological_process	0.072286	1	1	158	10	20790	ENSMUSG00000020128
GO:0061307	cardiac neural crest cell differentiation involved in heart development	biological_process	0.072286	1	1	158	10	20790	ENSMUSG00000038193
GO:0061308	cardiac neural crest cell development involved in heart development	biological_process	0.072286	1	1	158	10	20790	ENSMUSG00000038193
GO:0071340	skeletal muscle acetylcholine-gated channel clustering	biological_process	0.072286	1	1	158	10	20790	ENSMUSG00000029071
GO:0072178	nephric duct morphogenesis	biological_process	0.072286	1	1	158	10	20790	ENSMUSG00000028289
GO:2001044	regulation of integrin-mediated signaling pathway	biological_process	0.072286	1	1	158	10	20790	ENSMUSG00000001131
GO:0060429	epithelium development	biological_process	0.072633	1	13	158	1109	20790	ENSMUSG00000016458,ENSMUSG00000045991,ENSMUSG00000070990,ENSMUSG00000030084,ENSMUSG00000028289,ENSMUSG00000029275,ENSMUSG00000044221,ENSMUSG00000030265,ENSMUSG00000039191,ENSMUSG00000068154,ENSMUSG00000030551,ENSMUSG00000029071,ENSMUSG00000038193
GO:0009101	glycoprotein biosynthetic process	biological_process	0.073385	1	5	158	298	20790	ENSMUSG00000089704,ENSMUSG00000042428,ENSMUSG00000040943,ENSMUSG00000092329,ENSMUSG00000048920
GO:0050808	synapse organization	biological_process	0.074012	1	4	158	211	20790	ENSMUSG00000034656,ENSMUSG00000022240,ENSMUSG00000029071,ENSMUSG00000028289
GO:0005798	Golgi-associated vesicle	cellular_component	0.074169	1	2	158	60	20790	ENSMUSG00000030530,ENSMUSG00000023830
GO:0046530	photoreceptor cell differentiation	biological_process	0.074169	1	2	158	60	20790	ENSMUSG00000019986,ENSMUSG00000028977
GO:0070509	calcium ion import	biological_process	0.074169	1	2	158	60	20790	ENSMUSG00000015968,ENSMUSG00000034656
GO:1904030	negative regulation of cyclin-dependent protein kinase activity	biological_process	0.074169	1	2	158	60	20790	ENSMUSG00000022136,ENSMUSG00000030551
GO:0006793	phosphorus metabolic process	biological_process	0.074197	1	28	158	2836	20790	ENSMUSG00000041297,ENSMUSG00000021536,ENSMUSG00000052392,ENSMUSG00000030551,ENSMUSG00000074305,ENSMUSG00000068154,ENSMUSG00000030671,ENSMUSG00000025060,ENSMUSG00000030265,ENSMUSG00000038388,ENSMUSG00000053141,ENSMUSG00000028289,ENSMUSG00000020176,ENSMUSG00000002365,ENSMUSG00000038546,ENSMUSG00000056553,ENSMUSG00000020063,ENSMUSG00000045038,ENSMUSG00000021279,ENSMUSG00000037887,ENSMUSG00000063239,…
GO:0097306	cellular response to alcohol	biological_process	0.075241	1	3	158	131	20790	ENSMUSG00000045038,ENSMUSG00000028613,ENSMUSG00000020063
GO:0007193	adenylate cyclase-inhibiting G-protein coupled receptor signaling pathway	biological_process	0.076319	1	2	158	61	20790	ENSMUSG00000021536,ENSMUSG00000063239
GO:0034620	cellular response to unfolded protein	biological_process	0.076319	1	2	158	61	20790	ENSMUSG00000031751,ENSMUSG00000022136
GO:1900076	regulation of cellular response to insulin stimulus	biological_process	0.076319	1	2	158	61	20790	ENSMUSG00000020176,ENSMUSG00000020063
GO:0071453	cellular response to oxygen levels	biological_process	0.077944	1	3	158	133	20790	ENSMUSG00000039191,ENSMUSG00000020063,ENSMUSG00000045038
GO:0005765	lysosomal membrane	cellular_component	0.078076	1	4	158	215	20790	ENSMUSG00000058446,ENSMUSG00000026426,ENSMUSG00000031441,ENSMUSG00000023830
GO:0098852	lytic vacuole membrane	cellular_component	0.078076	1	4	158	215	20790	ENSMUSG00000026426,ENSMUSG00000058446,ENSMUSG00000023830,ENSMUSG00000031441
GO:0003143	embryonic heart tube morphogenesis	biological_process	0.078489	1	2	158	62	20790	ENSMUSG00000038193,ENSMUSG00000039191
GO:0003281	ventricular septum development	biological_process	0.078489	1	2	158	62	20790	ENSMUSG00000031987,ENSMUSG00000049577
GO:0032024	positive regulation of insulin secretion	biological_process	0.078489	1	2	158	62	20790	ENSMUSG00000041794,ENSMUSG00000045038
GO:0055017	cardiac muscle tissue growth	biological_process	0.078489	1	2	158	62	20790	ENSMUSG00000027474,ENSMUSG00000039191
GO:0000012	single strand break repair	biological_process	0.079223	1	1	158	11	20790	ENSMUSG00000020063
GO:0003198	epithelial to mesenchymal transition involved in endocardial cushion formation	biological_process	0.079223	1	1	158	11	20790	ENSMUSG00000039191
GO:0006750	glutathione biosynthetic process	biological_process	0.079223	1	1	158	11	20790	ENSMUSG00000028124
GO:0010998	regulation of translational initiation by eIF2 alpha phosphorylation	biological_process	0.079223	1	1	158	11	20790	ENSMUSG00000022136
GO:0017146	NMDA selective glutamate receptor complex	cellular_component	0.079223	1	1	158	11	20790	ENSMUSG00000002771
GO:0019215	intermediate filament binding	molecular_function	0.079223	1	1	158	11	20790	ENSMUSG00000020063
GO:0031507	heterochromatin assembly	biological_process	0.079223	1	1	158	11	20790	ENSMUSG00000039741
GO:0032793	positive regulation of CREB transcription factor activity	biological_process	0.079223	1	1	158	11	20790	ENSMUSG00000028613
GO:0034450	ubiquitin-ubiquitin ligase activity	molecular_function	0.079223	1	1	158	11	20790	ENSMUSG00000031751
GO:0036038	TCTN-B9D complex	cellular_component	0.079223	1	1	158	11	20790	ENSMUSG00000019986
GO:0036513	Derlin-1 retrotranslocation complex	cellular_component	0.079223	1	1	158	11	20790	ENSMUSG00000031751
GO:0043649	dicarboxylic acid catabolic process	biological_process	0.079223	1	1	158	11	20790	ENSMUSG00000052392
GO:0045346	regulation of MHC class II biosynthetic process	biological_process	0.079223	1	1	158	11	20790	ENSMUSG00000020063
GO:0046628	positive regulation of insulin receptor signaling pathway	biological_process	0.079223	1	1	158	11	20790	ENSMUSG00000020063
GO:0048268	clathrin coat assembly	biological_process	0.079223	1	1	158	11	20790	ENSMUSG00000041685
GO:0060379	cardiac muscle cell myoblast differentiation	biological_process	0.079223	1	1	158	11	20790	ENSMUSG00000039191
GO:0060394	negative regulation of pathway-restricted SMAD protein phosphorylation	biological_process	0.079223	1	1	158	11	20790	ENSMUSG00000038400
GO:0060536	cartilage morphogenesis	biological_process	0.079223	1	1	158	11	20790	ENSMUSG00000038193
GO:0060600	dichotomous subdivision of an epithelial terminal unit	biological_process	0.079223	1	1	158	11	20790	ENSMUSG00000030084
GO:0070102	interleukin-6-mediated signaling pathway	biological_process	0.079223	1	1	158	11	20790	ENSMUSG00000029275
GO:0070255	regulation of mucus secretion	biological_process	0.079223	1	1	158	11	20790	ENSMUSG00000045038
GO:2000727	positive regulation of cardiac muscle cell differentiation	biological_process	0.079223	1	1	158	11	20790	ENSMUSG00000039191
GO:2000773	negative regulation of cellular senescence	biological_process	0.079223	1	1	158	11	20790	ENSMUSG00000020063
GO:0045860	positive regulation of protein kinase activity	biological_process	0.079508	1	6	158	399	20790	ENSMUSG00000025060,ENSMUSG00000020063,ENSMUSG00000030265,ENSMUSG00000002365,ENSMUSG00000063239,ENSMUSG00000028613
GO:0016192	vesicle-mediated transport	biological_process	0.079617	1	13	158	1126	20790	ENSMUSG00000040990,ENSMUSG00000020128,ENSMUSG00000019790,ENSMUSG00000056553,ENSMUSG00000034656,ENSMUSG00000035226,ENSMUSG00000028613,ENSMUSG00000002365,ENSMUSG00000000915,ENSMUSG00000033083,ENSMUSG00000041685,ENSMUSG00000034413,ENSMUSG00000019986
GO:0007626	locomotory behavior	biological_process	0.080149	1	4	158	217	20790	ENSMUSG00000034656,ENSMUSG00000002771,ENSMUSG00000061080,ENSMUSG00000045038
GO:0016567	protein ubiquitination	biological_process	0.080151	1	9	158	700	20790	ENSMUSG00000034413,ENSMUSG00000045038,ENSMUSG00000031751,ENSMUSG00000058446,ENSMUSG00000025103,ENSMUSG00000020376,ENSMUSG00000020063,ENSMUSG00000035696,ENSMUSG00000014470
GO:0006915	apoptotic process	biological_process	0.080403	1	18	158	1688	20790	ENSMUSG00000092035,ENSMUSG00000016458,ENSMUSG00000022136,ENSMUSG00000034656,ENSMUSG00000023830,ENSMUSG00000044340,ENSMUSG00000030265,ENSMUSG00000025060,ENSMUSG00000038193,ENSMUSG00000020063,ENSMUSG00000040990,ENSMUSG00000020376,ENSMUSG00000001131,ENSMUSG00000021285,ENSMUSG00000048349,ENSMUSG00000028124,ENSMUSG00000028289,ENSMUSG00000000915
GO:0006766	vitamin metabolic process	biological_process	0.080678	1	2	158	63	20790	ENSMUSG00000027340,ENSMUSG00000029275
GO:0030662	coated vesicle membrane	cellular_component	0.080678	1	2	158	63	20790	ENSMUSG00000030530,ENSMUSG00000000915
GO:0050885	neuromuscular process controlling balance	biological_process	0.080678	1	2	158	63	20790	ENSMUSG00000048349,ENSMUSG00000034656
GO:0008194	UDP-glycosyltransferase activity	molecular_function	0.082076	1	3	158	136	20790	ENSMUSG00000092329,ENSMUSG00000042428,ENSMUSG00000089704
GO:0044306	neuron projection terminus	cellular_component	0.082076	1	3	158	136	20790	ENSMUSG00000056553,ENSMUSG00000001986,ENSMUSG00000037217
GO:0022604	regulation of cell morphogenesis	biological_process	0.082635	1	7	158	501	20790	ENSMUSG00000028289,ENSMUSG00000030084,ENSMUSG00000022272,ENSMUSG00000028613,ENSMUSG00000034656,ENSMUSG00000078794,ENSMUSG00000040990
GO:0032991	macromolecular complex	cellular_component	0.08267	1	45	158	4954	20790	ENSMUSG00000038193,ENSMUSG00000031751,ENSMUSG00000041794,ENSMUSG00000030671,ENSMUSG00000025103,ENSMUSG00000039191,ENSMUSG00000042272,ENSMUSG00000028124,ENSMUSG00000048349,ENSMUSG00000056553,ENSMUSG00000049577,ENSMUSG00000048920,ENSMUSG00000020063,ENSMUSG00000049482,ENSMUSG00000029071,ENSMUSG00000006307,ENSMUSG00000038305,ENSMUSG00000044221,ENSMUSG00000063605,ENSMUSG00000028613,ENSMUSG00000004631,…
GO:0002039	p53 binding	molecular_function	0.082886	1	2	158	64	20790	ENSMUSG00000049327,ENSMUSG00000020063
GO:0016459	myosin complex	cellular_component	0.082886	1	2	158	64	20790	ENSMUSG00000022272,ENSMUSG00000063605
GO:1900006	positive regulation of dendrite development	biological_process	0.082886	1	2	158	64	20790	ENSMUSG00000028613,ENSMUSG00000052135
GO:0032268	regulation of cellular protein metabolic process	biological_process	0.083448	1	23	158	2277	20790	ENSMUSG00000014470,ENSMUSG00000022136,ENSMUSG00000016458,ENSMUSG00000030530,ENSMUSG00000044340,ENSMUSG00000038400,ENSMUSG00000028613,ENSMUSG00000006307,ENSMUSG00000026626,ENSMUSG00000045038,ENSMUSG00000063239,ENSMUSG00000029071,ENSMUSG00000037887,ENSMUSG00000001131,ENSMUSG00000020063,ENSMUSG00000037331,ENSMUSG00000028289,ENSMUSG00000002365,ENSMUSG00000038546,ENSMUSG00000030551,ENSMUSG00000025060,…
GO:0018193	peptidyl-amino acid modification	biological_process	0.084561	1	12	158	1028	20790	ENSMUSG00000045038,ENSMUSG00000089704,ENSMUSG00000031987,ENSMUSG00000024222,ENSMUSG00000049327,ENSMUSG00000006307,ENSMUSG00000074305,ENSMUSG00000040943,ENSMUSG00000028613,ENSMUSG00000028289,ENSMUSG00000020063,ENSMUSG00000092329
GO:0001678	cellular glucose homeostasis	biological_process	0.084883	1	3	158	138	20790	ENSMUSG00000056553,ENSMUSG00000020063,ENSMUSG00000045038
GO:0035770	ribonucleoprotein granule	cellular_component	0.084883	1	3	158	138	20790	ENSMUSG00000044221,ENSMUSG00000025103,ENSMUSG00000021758
GO:0030317	sperm motility	biological_process	0.085112	1	2	158	65	20790	ENSMUSG00000021758,ENSMUSG00000016458
GO:0090263	positive regulation of canonical Wnt signaling pathway	biological_process	0.085112	1	2	158	65	20790	ENSMUSG00000029071,ENSMUSG00000039191
GO:1901360	organic cyclic compound metabolic process	biological_process	0.085114	1	49	158	5468	20790	ENSMUSG00000095440,ENSMUSG00000060257,ENSMUSG00000038765,ENSMUSG00000062115,ENSMUSG00000028613,ENSMUSG00000016458,ENSMUSG00000062563,ENSMUSG00000048763,ENSMUSG00000010476,ENSMUSG00000049482,ENSMUSG00000029071,ENSMUSG00000024052,ENSMUSG00000006307,ENSMUSG00000054199,ENSMUSG00000024420,ENSMUSG00000044221,ENSMUSG00000038388,ENSMUSG00000074102,ENSMUSG00000048349,ENSMUSG00000049577,ENSMUSG00000020063,…
GO:0043010	camera-type eye development	biological_process	0.085323	1	5	158	312	20790	ENSMUSG00000019986,ENSMUSG00000022656,ENSMUSG00000038765,ENSMUSG00000028977,ENSMUSG00000016458
GO:0001542	ovulation from ovarian follicle	biological_process	0.086107	1	1	158	12	20790	ENSMUSG00000020063
GO:0001840	neural plate development	biological_process	0.086107	1	1	158	12	20790	ENSMUSG00000029071
GO:0002328	pro-B cell differentiation	biological_process	0.086107	1	1	158	12	20790	ENSMUSG00000034801
GO:0003128	heart field specification	biological_process	0.086107	1	1	158	12	20790	ENSMUSG00000039191
GO:0003157	endocardium development	biological_process	0.086107	1	1	158	12	20790	ENSMUSG00000039191
GO:0003207	cardiac chamber formation	biological_process	0.086107	1	1	158	12	20790	ENSMUSG00000038193
GO:0007638	mechanosensory behavior	biological_process	0.086107	1	1	158	12	20790	ENSMUSG00000029275
GO:0008191	metalloendopeptidase inhibitor activity	molecular_function	0.086107	1	1	158	12	20790	ENSMUSG00000001131
GO:0019184	nonribosomal peptide biosynthetic process	biological_process	0.086107	1	1	158	12	20790	ENSMUSG00000028124
GO:0021683	cerebellar granular layer morphogenesis	biological_process	0.086107	1	1	158	12	20790	ENSMUSG00000001911
GO:0030656	regulation of vitamin metabolic process	biological_process	0.086107	1	1	158	12	20790	ENSMUSG00000029275
GO:0032433	filopodium tip	cellular_component	0.086107	1	1	158	12	20790	ENSMUSG00000022272
GO:0032769	negative regulation of monooxygenase activity	biological_process	0.086107	1	1	158	12	20790	ENSMUSG00000029275
GO:0032799	low-density lipoprotein receptor particle metabolic process	biological_process	0.086107	1	1	158	12	20790	ENSMUSG00000030530
GO:0035358	regulation of peroxisome proliferator activated receptor signaling pathway	biological_process	0.086107	1	1	158	12	20790	ENSMUSG00000020063
GO:0042693	muscle cell fate commitment	biological_process	0.086107	1	1	158	12	20790	ENSMUSG00000039191
GO:0045342	MHC class II biosynthetic process	biological_process	0.086107	1	1	158	12	20790	ENSMUSG00000020063
GO:0045717	negative regulation of fatty acid biosynthetic process	biological_process	0.086107	1	1	158	12	20790	ENSMUSG00000020063
GO:0048551	metalloenzyme inhibitor activity	molecular_function	0.086107	1	1	158	12	20790	ENSMUSG00000001131
GO:0051787	misfolded protein binding	molecular_function	0.086107	1	1	158	12	20790	ENSMUSG00000022136
GO:0055089	fatty acid homeostasis	biological_process	0.086107	1	1	158	12	20790	ENSMUSG00000020063
GO:0060134	prepulse inhibition	biological_process	0.086107	1	1	158	12	20790	ENSMUSG00000029071
GO:0060911	cardiac cell fate commitment	biological_process	0.086107	1	1	158	12	20790	ENSMUSG00000039191
GO:0060973	cell migration involved in heart development	biological_process	0.086107	1	1	158	12	20790	ENSMUSG00000038193
GO:0060992	response to fungicide	biological_process	0.086107	1	1	158	12	20790	ENSMUSG00000001986
GO:0061418	regulation of transcription from RNA polymerase II promoter in response to hypoxia	biological_process	0.086107	1	1	158	12	20790	ENSMUSG00000039191
GO:0070300	phosphatidic acid binding	molecular_function	0.086107	1	1	158	12	20790	ENSMUSG00000042272
GO:0070633	transepithelial transport	biological_process	0.086107	1	1	158	12	20790	ENSMUSG00000027340
GO:0071397	cellular response to cholesterol	biological_process	0.086107	1	1	158	12	20790	ENSMUSG00000028613
GO:0072529	pyrimidine-containing compound catabolic process	biological_process	0.086107	1	1	158	12	20790	ENSMUSG00000040943
GO:0090005	negative regulation of establishment of protein localization to plasma membrane	biological_process	0.086107	1	1	158	12	20790	ENSMUSG00000026626
GO:0090179	planar cell polarity pathway involved in neural tube closure	biological_process	0.086107	1	1	158	12	20790	ENSMUSG00000029071
GO:0097152	mesenchymal cell apoptotic process	biological_process	0.086107	1	1	158	12	20790	ENSMUSG00000016458
GO:1902165	regulation of intrinsic apoptotic signaling pathway in response to DNA damage by p53 class mediator	biological_process	0.086107	1	1	158	12	20790	ENSMUSG00000020063
GO:1902287	semaphorin-plexin signaling pathway involved in axon guidance	biological_process	0.086107	1	1	158	12	20790	ENSMUSG00000030084
GO:1904748	regulation of apoptotic process involved in development	biological_process	0.086107	1	1	158	12	20790	ENSMUSG00000016458
GO:1990381	ubiquitin-specific protease binding	molecular_function	0.086107	1	1	158	12	20790	ENSMUSG00000031751
GO:2001053	regulation of mesenchymal cell apoptotic process	biological_process	0.086107	1	1	158	12	20790	ENSMUSG00000016458
GO:0006807	nitrogen compound metabolic process	biological_process	0.086417	1	54	158	6108	20790	ENSMUSG00000028613,ENSMUSG00000062115,ENSMUSG00000038765,ENSMUSG00000095440,ENSMUSG00000060257,ENSMUSG00000062563,ENSMUSG00000048763,ENSMUSG00000030530,ENSMUSG00000016458,ENSMUSG00000024052,ENSMUSG00000029071,ENSMUSG00000049482,ENSMUSG00000010476,ENSMUSG00000024420,ENSMUSG00000044221,ENSMUSG00000054199,ENSMUSG00000006307,ENSMUSG00000048349,ENSMUSG00000074102,ENSMUSG00000028124,ENSMUSG00000038388,…
GO:0016311	dephosphorylation	biological_process	0.08706	1	6	158	409	20790	ENSMUSG00000044340,ENSMUSG00000053141,ENSMUSG00000024052,ENSMUSG00000037887,ENSMUSG00000056553,ENSMUSG00000026626
GO:0022836	gated channel activity	molecular_function	0.087107	1	5	158	314	20790	ENSMUSG00000053395,ENSMUSG00000015968,ENSMUSG00000034656,ENSMUSG00000001986,ENSMUSG00000002771
GO:0030424	axon	cellular_component	0.087836	1	6	158	410	20790	ENSMUSG00000039481,ENSMUSG00000001986,ENSMUSG00000056553,ENSMUSG00000029071,ENSMUSG00000037217,ENSMUSG00000028613
GO:0012501	programmed cell death	biological_process	0.088661	1	18	158	1711	20790	ENSMUSG00000025060,ENSMUSG00000030265,ENSMUSG00000038193,ENSMUSG00000001131,ENSMUSG00000040990,ENSMUSG00000020063,ENSMUSG00000020376,ENSMUSG00000028289,ENSMUSG00000000915,ENSMUSG00000028124,ENSMUSG00000048349,ENSMUSG00000021285,ENSMUSG00000092035,ENSMUSG00000034656,ENSMUSG00000022136,ENSMUSG00000016458,ENSMUSG00000044340,ENSMUSG00000023830
GO:0002376	immune system process	biological_process	0.088751	1	21	158	2059	20790	ENSMUSG00000042594,ENSMUSG00000039191,ENSMUSG00000038193,ENSMUSG00000041297,ENSMUSG00000049577,ENSMUSG00000092329,ENSMUSG00000020063,ENSMUSG00000026497,ENSMUSG00000029275,ENSMUSG00000040943,ENSMUSG00000034801,ENSMUSG00000054199,ENSMUSG00000038517,ENSMUSG00000045038,ENSMUSG00000089704,ENSMUSG00000033510,ENSMUSG00000079560,ENSMUSG00000033152,ENSMUSG00000048763,ENSMUSG00000044340,ENSMUSG00000070990
GO:2001020	regulation of response to DNA damage stimulus	biological_process	0.089169	1	3	158	141	20790	ENSMUSG00000020063,ENSMUSG00000049327,ENSMUSG00000095440
GO:0048029	monosaccharide binding	molecular_function	0.089618	1	2	158	67	20790	ENSMUSG00000031987,ENSMUSG00000023830
GO:0043583	ear development	biological_process	0.089812	1	4	158	226	20790	ENSMUSG00000039191,ENSMUSG00000062563,ENSMUSG00000029275,ENSMUSG00000029071
GO:0036094	small molecule binding	molecular_function	0.090315	1	26	158	2655	20790	ENSMUSG00000021279,ENSMUSG00000045038,ENSMUSG00000031987,ENSMUSG00000044221,ENSMUSG00000022272,ENSMUSG00000095440,ENSMUSG00000031441,ENSMUSG00000023830,ENSMUSG00000033882,ENSMUSG00000021758,ENSMUSG00000041037,ENSMUSG00000031751,ENSMUSG00000021536,ENSMUSG00000041297,ENSMUSG00000030265,ENSMUSG00000041685,ENSMUSG00000074305,ENSMUSG00000030551,ENSMUSG00000026426,ENSMUSG00000025060,ENSMUSG00000037217,…
GO:0009566	fertilization	biological_process	0.090618	1	3	158	142	20790	ENSMUSG00000022656,ENSMUSG00000016458,ENSMUSG00000030551
GO:0030426	growth cone	cellular_component	0.090618	1	3	158	142	20790	ENSMUSG00000069227,ENSMUSG00000029071,ENSMUSG00000031751
GO:0048812	neuron projection morphogenesis	biological_process	0.090873	1	7	158	513	20790	ENSMUSG00000022240,ENSMUSG00000019790,ENSMUSG00000034656,ENSMUSG00000028289,ENSMUSG00000030084,ENSMUSG00000029071,ENSMUSG00000028613
GO:0031329	regulation of cellular catabolic process	biological_process	0.091579	1	7	158	514	20790	ENSMUSG00000020063,ENSMUSG00000030530,ENSMUSG00000001131,ENSMUSG00000014470,ENSMUSG00000029071,ENSMUSG00000002365,ENSMUSG00000037331
GO:0001750	photoreceptor outer segment	cellular_component	0.091897	1	2	158	68	20790	ENSMUSG00000019986,ENSMUSG00000041794
GO:0032580	Golgi cisterna membrane	cellular_component	0.091897	1	2	158	68	20790	ENSMUSG00000092329,ENSMUSG00000089704
GO:0035773	insulin secretion involved in cellular response to glucose stimulus	biological_process	0.091897	1	2	158	68	20790	ENSMUSG00000045038,ENSMUSG00000056553
GO:0048708	astrocyte differentiation	biological_process	0.091897	1	2	158	68	20790	ENSMUSG00000030265,ENSMUSG00000001911
GO:0060113	inner ear receptor cell differentiation	biological_process	0.091897	1	2	158	68	20790	ENSMUSG00000029275,ENSMUSG00000039191
GO:0060419	heart growth	biological_process	0.091897	1	2	158	68	20790	ENSMUSG00000039191,ENSMUSG00000027474
GO:0006898	receptor-mediated endocytosis	biological_process	0.092032	1	4	158	228	20790	ENSMUSG00000041685,ENSMUSG00000002365,ENSMUSG00000028613,ENSMUSG00000000915
GO:0007612	learning	biological_process	0.092077	1	3	158	143	20790	ENSMUSG00000063239,ENSMUSG00000030265,ENSMUSG00000022240
GO:0006470	protein dephosphorylation	biological_process	0.092577	1	5	158	320	20790	ENSMUSG00000044340,ENSMUSG00000053141,ENSMUSG00000037887,ENSMUSG00000056553,ENSMUSG00000026626
GO:0000731	DNA synthesis involved in DNA repair	biological_process	0.092941	1	1	158	13	20790	ENSMUSG00000020063
GO:0005641	nuclear envelope lumen	cellular_component	0.092941	1	1	158	13	20790	ENSMUSG00000023830
GO:0007183	SMAD protein complex assembly	biological_process	0.092941	1	1	158	13	20790	ENSMUSG00000038400
GO:0010667	negative regulation of cardiac muscle cell apoptotic process	biological_process	0.092941	1	1	158	13	20790	ENSMUSG00000038193
GO:0010875	positive regulation of cholesterol efflux	biological_process	0.092941	1	1	158	13	20790	ENSMUSG00000020063
GO:0014051	gamma-aminobutyric acid secretion	biological_process	0.092941	1	1	158	13	20790	ENSMUSG00000034656
GO:0016290	palmitoyl-CoA hydrolase activity	molecular_function	0.092941	1	1	158	13	20790	ENSMUSG00000052392
GO:0017017	MAP kinase tyrosine/serine/threonine phosphatase activity	molecular_function	0.092941	1	1	158	13	20790	ENSMUSG00000037887
GO:0017154	semaphorin receptor activity	molecular_function	0.092941	1	1	158	13	20790	ENSMUSG00000030084
GO:0019511	peptidyl-proline hydroxylation	biological_process	0.092941	1	1	158	13	20790	ENSMUSG00000031987
GO:0021548	pons development	biological_process	0.092941	1	1	158	13	20790	ENSMUSG00000034656
GO:0021702	cerebellar Purkinje cell differentiation	biological_process	0.092941	1	1	158	13	20790	ENSMUSG00000034656
GO:0031543	peptidyl-proline dioxygenase activity	molecular_function	0.092941	1	1	158	13	20790	ENSMUSG00000031987
GO:0032785	negative regulation of DNA-templated transcription, elongation	biological_process	0.092941	1	1	158	13	20790	ENSMUSG00000048349
GO:0035020	regulation of Rac protein signal transduction	biological_process	0.092941	1	1	158	13	20790	ENSMUSG00000030265
GO:0038201	TOR complex	cellular_component	0.092941	1	1	158	13	20790	ENSMUSG00000037331
GO:0042359	vitamin D metabolic process	biological_process	0.092941	1	1	158	13	20790	ENSMUSG00000029275
GO:0042362	fat-soluble vitamin biosynthetic process	biological_process	0.092941	1	1	158	13	20790	ENSMUSG00000029275
GO:0043518	negative regulation of DNA damage response, signal transduction by p53 class mediator	biological_process	0.092941	1	1	158	13	20790	ENSMUSG00000020063
GO:0045078	positive regulation of interferon-gamma biosynthetic process	biological_process	0.092941	1	1	158	13	20790	ENSMUSG00000049577
GO:0045295	gamma-catenin binding	molecular_function	0.092941	1	1	158	13	20790	ENSMUSG00000053141
GO:0048505	regulation of timing of cell differentiation	biological_process	0.092941	1	1	158	13	20790	ENSMUSG00000039191
GO:0060347	heart trabecula formation	biological_process	0.092941	1	1	158	13	20790	ENSMUSG00000031987
GO:0070254	mucus secretion	biological_process	0.092941	1	1	158	13	20790	ENSMUSG00000045038
GO:0070403	NAD+ binding	molecular_function	0.092941	1	1	158	13	20790	ENSMUSG00000020063
GO:0071361	cellular response to ethanol	biological_process	0.092941	1	1	158	13	20790	ENSMUSG00000045038
GO:0072176	nephric duct development	biological_process	0.092941	1	1	158	13	20790	ENSMUSG00000028289
GO:0090178	regulation of establishment of planar polarity involved in neural tube closure	biological_process	0.092941	1	1	158	13	20790	ENSMUSG00000029071
GO:1901213	regulation of transcription from RNA polymerase II promoter involved in heart development	biological_process	0.092941	1	1	158	13	20790	ENSMUSG00000039191
GO:1902285	semaphorin-plexin signaling pathway involved in neuron projection guidance	biological_process	0.092941	1	1	158	13	20790	ENSMUSG00000030084
GO:2000380	regulation of mesoderm development	biological_process	0.092941	1	1	158	13	20790	ENSMUSG00000026497
GO:2000479	regulation of cAMP-dependent protein kinase activity	biological_process	0.092941	1	1	158	13	20790	ENSMUSG00000020063
GO:0033500	carbohydrate homeostasis	biological_process	0.093152	1	4	158	229	20790	ENSMUSG00000045038,ENSMUSG00000056553,ENSMUSG00000030671,ENSMUSG00000020063
GO:0042593	glucose homeostasis	biological_process	0.093152	1	4	158	229	20790	ENSMUSG00000045038,ENSMUSG00000030671,ENSMUSG00000056553,ENSMUSG00000020063
GO:0034703	cation channel complex	cellular_component	0.093545	1	3	158	144	20790	ENSMUSG00000034656,ENSMUSG00000042272,ENSMUSG00000015968
GO:0000980	RNA polymerase II distal enhancer sequence-specific DNA binding	molecular_function	0.094193	1	2	158	69	20790	ENSMUSG00000048349,ENSMUSG00000026497
GO:0005791	rough endoplasmic reticulum	cellular_component	0.094193	1	2	158	69	20790	ENSMUSG00000022136,ENSMUSG00000048920
GO:0035967	cellular response to topologically incorrect protein	biological_process	0.094193	1	2	158	69	20790	ENSMUSG00000031751,ENSMUSG00000022136
GO:0051341	regulation of oxidoreductase activity	biological_process	0.094193	1	2	158	69	20790	ENSMUSG00000029275,ENSMUSG00000030265
GO:0030072	peptide hormone secretion	biological_process	0.094279	1	4	158	230	20790	ENSMUSG00000030671,ENSMUSG00000056553,ENSMUSG00000041794,ENSMUSG00000045038
GO:0060485	mesenchyme development	biological_process	0.094279	1	4	158	230	20790	ENSMUSG00000078794,ENSMUSG00000039191,ENSMUSG00000039481,ENSMUSG00000038193
GO:0035265	organ growth	biological_process	0.095023	1	3	158	145	20790	ENSMUSG00000038765,ENSMUSG00000039191,ENSMUSG00000027474
GO:0048167	regulation of synaptic plasticity	biological_process	0.095023	1	3	158	145	20790	ENSMUSG00000037217,ENSMUSG00000022240,ENSMUSG00000030265
GO:0008406	gonad development	biological_process	0.095412	1	4	158	231	20790	ENSMUSG00000016458,ENSMUSG00000020063,ENSMUSG00000035696,ENSMUSG00000006307
GO:0010769	regulation of cell morphogenesis involved in differentiation	biological_process	0.096321	1	5	158	324	20790	ENSMUSG00000034656,ENSMUSG00000078794,ENSMUSG00000028613,ENSMUSG00000028289,ENSMUSG00000030084
GO:0072332	intrinsic apoptotic signaling pathway by p53 class mediator	biological_process	0.096506	1	2	158	70	20790	ENSMUSG00000021285,ENSMUSG00000020063
GO:0002065	columnar/cuboidal epithelial cell differentiation	biological_process	0.09651	1	3	158	146	20790	ENSMUSG00000068154,ENSMUSG00000039191,ENSMUSG00000029275
GO:0022843	voltage-gated cation channel activity	molecular_function	0.09651	1	3	158	146	20790	ENSMUSG00000015968,ENSMUSG00000053395,ENSMUSG00000034656
GO:0006796	phosphate-containing compound metabolic process	biological_process	0.097455	1	27	158	2798	20790	ENSMUSG00000045038,ENSMUSG00000021279,ENSMUSG00000063239,ENSMUSG00000029071,ENSMUSG00000024052,ENSMUSG00000037887,ENSMUSG00000026626,ENSMUSG00000044340,ENSMUSG00000038400,ENSMUSG00000028613,ENSMUSG00000022136,ENSMUSG00000041297,ENSMUSG00000021536,ENSMUSG00000030551,ENSMUSG00000074305,ENSMUSG00000068154,ENSMUSG00000030671,ENSMUSG00000025060,ENSMUSG00000030265,ENSMUSG00000038388,ENSMUSG00000053141,…
GO:0043414	macromolecule methylation	biological_process	0.097697	1	4	158	233	20790	ENSMUSG00000020063,ENSMUSG00000049327,ENSMUSG00000006307,ENSMUSG00000040943
GO:0030427	site of polarized growth	cellular_component	0.098007	1	3	158	147	20790	ENSMUSG00000031751,ENSMUSG00000069227,ENSMUSG00000029071
GO:0005230	extracellular ligand-gated ion channel activity	molecular_function	0.098834	1	2	158	71	20790	ENSMUSG00000002771,ENSMUSG00000001986
GO:0030279	negative regulation of ossification	biological_process	0.098834	1	2	158	71	20790	ENSMUSG00000039191,ENSMUSG00000038193
GO:0046903	secretion	biological_process	0.099108	1	11	158	948	20790	ENSMUSG00000030671,ENSMUSG00000039191,ENSMUSG00000045038,ENSMUSG00000029071,ENSMUSG00000041794,ENSMUSG00000056553,ENSMUSG00000034656,ENSMUSG00000019790,ENSMUSG00000030530,ENSMUSG00000035226,ENSMUSG00000037217
GO:0051246	regulation of protein metabolic process	biological_process	0.09954	1	24	158	2445	20790	ENSMUSG00000020063,ENSMUSG00000001131,ENSMUSG00000049577,ENSMUSG00000038546,ENSMUSG00000002365,ENSMUSG00000037331,ENSMUSG00000028289,ENSMUSG00000030265,ENSMUSG00000030551,ENSMUSG00000025060,ENSMUSG00000068154,ENSMUSG00000016458,ENSMUSG00000030530,ENSMUSG00000014470,ENSMUSG00000022136,ENSMUSG00000028613,ENSMUSG00000044340,ENSMUSG00000038400,ENSMUSG00000026626,ENSMUSG00000006307,ENSMUSG00000045038,…
GO:0003272	endocardial cushion formation	biological_process	0.099724	1	1	158	14	20790	ENSMUSG00000039191
GO:0005545	1-phosphatidylinositol binding	molecular_function	0.099724	1	1	158	14	20790	ENSMUSG00000002365
GO:0007216	G-protein coupled glutamate receptor signaling pathway	biological_process	0.099724	1	1	158	14	20790	ENSMUSG00000063239
GO:0010576	metalloenzyme regulator activity	molecular_function	0.099724	1	1	158	14	20790	ENSMUSG00000001131
GO:0010763	positive regulation of fibroblast migration	biological_process	0.099724	1	1	158	14	20790	ENSMUSG00000045038
GO:0021694	cerebellar Purkinje cell layer formation	biological_process	0.099724	1	1	158	14	20790	ENSMUSG00000034656
GO:0030228	lipoprotein particle receptor activity	molecular_function	0.099724	1	1	158	14	20790	ENSMUSG00000028613
GO:0030898	actin-dependent ATPase activity	molecular_function	0.099724	1	1	158	14	20790	ENSMUSG00000022272
GO:0030949	positive regulation of vascular endothelial growth factor receptor signaling pathway	biological_process	0.099724	1	1	158	14	20790	ENSMUSG00000020176
GO:0031045	dense core granule	cellular_component	0.099724	1	1	158	14	20790	ENSMUSG00000041794
GO:0032230	positive regulation of synaptic transmission, GABAergic	biological_process	0.099724	1	1	158	14	20790	ENSMUSG00000045038
GO:0033391	chromatoid body	cellular_component	0.099724	1	1	158	14	20790	ENSMUSG00000021758
GO:0033549	MAP kinase phosphatase activity	molecular_function	0.099724	1	1	158	14	20790	ENSMUSG00000037887
GO:0034185	apolipoprotein binding	molecular_function	0.099724	1	1	158	14	20790	ENSMUSG00000028613
GO:0035067	negative regulation of histone acetylation	biological_process	0.099724	1	1	158	14	20790	ENSMUSG00000020063
GO:0036315	cellular response to sterol	biological_process	0.099724	1	1	158	14	20790	ENSMUSG00000028613
GO:0040015	negative regulation of multicellular organism growth	biological_process	0.099724	1	1	158	14	20790	ENSMUSG00000062115
GO:0043186	P granule	cellular_component	0.099724	1	1	158	14	20790	ENSMUSG00000021758
GO:0043558	regulation of translational initiation in response to stress	biological_process	0.099724	1	1	158	14	20790	ENSMUSG00000022136
GO:0045072	regulation of interferon-gamma biosynthetic process	biological_process	0.099724	1	1	158	14	20790	ENSMUSG00000049577
GO:0045495	pole plasm	cellular_component	0.099724	1	1	158	14	20790	ENSMUSG00000021758
GO:0046037	GMP metabolic process	biological_process	0.099724	1	1	158	14	20790	ENSMUSG00000038388
GO:0051044	positive regulation of membrane protein ectodomain proteolysis	biological_process	0.099724	1	1	158	14	20790	ENSMUSG00000002365
GO:0051900	regulation of mitochondrial depolarization	biological_process	0.099724	1	1	158	14	20790	ENSMUSG00000028124
GO:0060026	convergent extension	biological_process	0.099724	1	1	158	14	20790	ENSMUSG00000029071
GO:0060293	germ plasm	cellular_component	0.099724	1	1	158	14	20790	ENSMUSG00000021758
GO:0060766	negative regulation of androgen receptor signaling pathway	biological_process	0.099724	1	1	158	14	20790	ENSMUSG00000020063
GO:0061548	ganglion development	biological_process	0.099724	1	1	158	14	20790	ENSMUSG00000068154
GO:0070742	C2H2 zinc finger domain binding	molecular_function	0.099724	1	1	158	14	20790	ENSMUSG00000016458
GO:0080111	DNA demethylation	biological_process	0.099724	1	1	158	14	20790	ENSMUSG00000040943
GO:0090079	translation regulator activity, nucleic acid binding	molecular_function	0.099724	1	1	158	14	20790	ENSMUSG00000037331
GO:0097320	membrane tubulation	biological_process	0.099724	1	1	158	14	20790	ENSMUSG00000002365
GO:1902254	negative regulation of intrinsic apoptotic signaling pathway by p53 class mediator	biological_process	0.099724	1	1	158	14	20790	ENSMUSG00000020063
GO:0001764	neuron migration	biological_process	0.10103	1	3	158	149	20790	ENSMUSG00000060257,ENSMUSG00000038765,ENSMUSG00000030551
GO:0045137	development of primary sexual characteristics	biological_process	0.10117	1	4	158	236	20790	ENSMUSG00000016458,ENSMUSG00000020063,ENSMUSG00000035696,ENSMUSG00000006307
GO:0014032	neural crest cell development	biological_process	0.10118	1	2	158	72	20790	ENSMUSG00000039481,ENSMUSG00000038193
GO:0019226	transmission of nerve impulse	biological_process	0.10118	1	2	158	72	20790	ENSMUSG00000034656,ENSMUSG00000053395
GO:0030667	secretory granule membrane	cellular_component	0.10118	1	2	158	72	20790	ENSMUSG00000041794,ENSMUSG00000056553
GO:0042770	signal transduction in response to DNA damage	biological_process	0.10118	1	2	158	72	20790	ENSMUSG00000020063,ENSMUSG00000049327
GO:0097481	neuronal postsynaptic density	cellular_component	0.10118	1	2	158	72	20790	ENSMUSG00000003279,ENSMUSG00000025658
GO:0012505	endomembrane system	cellular_component	0.10205	1	31	158	3298	20790	ENSMUSG00000041297,ENSMUSG00000031751,ENSMUSG00000034413,ENSMUSG00000041794,ENSMUSG00000026426,ENSMUSG00000041685,ENSMUSG00000000915,ENSMUSG00000031169,ENSMUSG00000037217,ENSMUSG00000002365,ENSMUSG00000092329,ENSMUSG00000056553,ENSMUSG00000048920,ENSMUSG00000020063,ENSMUSG00000032575,ENSMUSG00000024222,ENSMUSG00000045038,ENSMUSG00000024052,ENSMUSG00000089704,ENSMUSG00000058446,ENSMUSG00000059213,…
GO:0060041	retina development in camera-type eye	biological_process	0.10255	1	3	158	150	20790	ENSMUSG00000028977,ENSMUSG00000022656,ENSMUSG00000019986
GO:0002790	peptide secretion	biological_process	0.10352	1	4	158	238	20790	ENSMUSG00000056553,ENSMUSG00000030671,ENSMUSG00000045038,ENSMUSG00000041794
GO:0006282	regulation of DNA repair	biological_process	0.10354	1	2	158	73	20790	ENSMUSG00000095440,ENSMUSG00000020063
GO:0051087	chaperone binding	molecular_function	0.10354	1	2	158	73	20790	ENSMUSG00000022136,ENSMUSG00000031751
GO:0001889	liver development	biological_process	0.10409	1	3	158	151	20790	ENSMUSG00000023830,ENSMUSG00000040943,ENSMUSG00000045991
GO:0033674	positive regulation of kinase activity	biological_process	0.10416	1	6	158	430	20790	ENSMUSG00000025060,ENSMUSG00000030265,ENSMUSG00000020063,ENSMUSG00000063239,ENSMUSG00000028613,ENSMUSG00000002365
GO:0050803	regulation of synapse structure or activity	biological_process	0.10471	1	4	158	239	20790	ENSMUSG00000022240,ENSMUSG00000030265,ENSMUSG00000028289,ENSMUSG00000037217
GO:0010675	regulation of cellular carbohydrate metabolic process	biological_process	0.10563	1	3	158	152	20790	ENSMUSG00000020063,ENSMUSG00000020176,ENSMUSG00000045038
GO:0002224	toll-like receptor signaling pathway	biological_process	0.10591	1	2	158	74	20790	ENSMUSG00000045038,ENSMUSG00000029275
GO:0032436	positive regulation of proteasomal ubiquitin-dependent protein catabolic process	biological_process	0.10591	1	2	158	74	20790	ENSMUSG00000029071,ENSMUSG00000014470
GO:0042490	mechanoreceptor differentiation	biological_process	0.10591	1	2	158	74	20790	ENSMUSG00000029275,ENSMUSG00000039191
GO:0002643	regulation of tolerance induction	biological_process	0.10646	1	1	158	15	20790	ENSMUSG00000044340
GO:0003159	morphogenesis of an endothelium	biological_process	0.10646	1	1	158	15	20790	ENSMUSG00000039191
GO:0003188	heart valve formation	biological_process	0.10646	1	1	158	15	20790	ENSMUSG00000049577
GO:0006198	cAMP catabolic process	biological_process	0.10646	1	1	158	15	20790	ENSMUSG00000030671
GO:0016486	peptide hormone processing	biological_process	0.10646	1	1	158	15	20790	ENSMUSG00000030530
GO:0017136	NAD-dependent histone deacetylase activity	molecular_function	0.10646	1	1	158	15	20790	ENSMUSG00000020063
GO:0021819	layer formation in cerebral cortex	biological_process	0.10646	1	1	158	15	20790	ENSMUSG00000028613
GO:0031935	regulation of chromatin silencing	biological_process	0.10646	1	1	158	15	20790	ENSMUSG00000020063
GO:0032506	cytokinetic process	biological_process	0.10646	1	1	158	15	20790	ENSMUSG00000002365
GO:0046325	negative regulation of glucose import	biological_process	0.10646	1	1	158	15	20790	ENSMUSG00000020176
GO:0048172	regulation of short-term neuronal synaptic plasticity	biological_process	0.10646	1	1	158	15	20790	ENSMUSG00000037217
GO:0050872	white fat cell differentiation	biological_process	0.10646	1	1	158	15	20790	ENSMUSG00000020063
GO:0060413	atrial septum morphogenesis	biological_process	0.10646	1	1	158	15	20790	ENSMUSG00000049577
GO:0070816	phosphorylation of RNA polymerase II C-terminal domain	biological_process	0.10646	1	1	158	15	20790	ENSMUSG00000041297
GO:0070828	heterochromatin organization	biological_process	0.10646	1	1	158	15	20790	ENSMUSG00000039741
GO:0071380	cellular response to prostaglandin E stimulus	biological_process	0.10646	1	1	158	15	20790	ENSMUSG00000045038
GO:0090177	establishment of planar polarity involved in neural tube closure	biological_process	0.10646	1	1	158	15	20790	ENSMUSG00000029071
GO:0090185	negative regulation of kidney development	biological_process	0.10646	1	1	158	15	20790	ENSMUSG00000016458
GO:1901533	negative regulation of hematopoietic progenitor cell differentiation	biological_process	0.10646	1	1	158	15	20790	ENSMUSG00000026497
GO:2000679	positive regulation of transcription regulatory region DNA binding	biological_process	0.10646	1	1	158	15	20790	ENSMUSG00000038193
GO:0030334	regulation of cell migration	biological_process	0.10709	1	8	158	639	20790	ENSMUSG00000030084,ENSMUSG00000060257,ENSMUSG00000001131,ENSMUSG00000045991,ENSMUSG00000030530,ENSMUSG00000045038,ENSMUSG00000030551,ENSMUSG00000068154
GO:0017157	regulation of exocytosis	biological_process	0.10719	1	3	158	153	20790	ENSMUSG00000034656,ENSMUSG00000019790,ENSMUSG00000035226
GO:0035097	histone methyltransferase complex	cellular_component	0.1083	1	2	158	75	20790	ENSMUSG00000020063,ENSMUSG00000006307
GO:0032879	regulation of localization	biological_process	0.10849	1	22	158	2232	20790	ENSMUSG00000053395,ENSMUSG00000015968,ENSMUSG00000041794,ENSMUSG00000030551,ENSMUSG00000068154,ENSMUSG00000030671,ENSMUSG00000020176,ENSMUSG00000001131,ENSMUSG00000020063,ENSMUSG00000045038,ENSMUSG00000029071,ENSMUSG00000026626,ENSMUSG00000033083,ENSMUSG00000030084,ENSMUSG00000060257,ENSMUSG00000035226,ENSMUSG00000078794,ENSMUSG00000045991,ENSMUSG00000034656,ENSMUSG00000021758,ENSMUSG00000019790,…
GO:0050796	regulation of insulin secretion	biological_process	0.10875	1	3	158	154	20790	ENSMUSG00000045038,ENSMUSG00000041794,ENSMUSG00000030671
GO:0061008	hepaticobiliary system development	biological_process	0.10875	1	3	158	154	20790	ENSMUSG00000045991,ENSMUSG00000040943,ENSMUSG00000023830
GO:0030163	protein catabolic process	biological_process	0.10895	1	9	158	748	20790	ENSMUSG00000031751,ENSMUSG00000029071,ENSMUSG00000001131,ENSMUSG00000033510,ENSMUSG00000014470,ENSMUSG00000022136,ENSMUSG00000020063,ENSMUSG00000030530,ENSMUSG00000002365
GO:0048858	cell projection morphogenesis	biological_process	0.1096	1	9	158	749	20790	ENSMUSG00000034656,ENSMUSG00000045991,ENSMUSG00000019790,ENSMUSG00000028613,ENSMUSG00000030084,ENSMUSG00000028289,ENSMUSG00000022240,ENSMUSG00000029071,ENSMUSG00000019986
GO:0042445	hormone metabolic process	biological_process	0.11032	1	3	158	155	20790	ENSMUSG00000030530,ENSMUSG00000034656,ENSMUSG00000070990
GO:0031929	TOR signaling	biological_process	0.11071	1	2	158	76	20790	ENSMUSG00000037331,ENSMUSG00000020063
GO:0035050	embryonic heart tube development	biological_process	0.11071	1	2	158	76	20790	ENSMUSG00000038193,ENSMUSG00000039191
GO:1901655	cellular response to ketone	biological_process	0.11071	1	2	158	76	20790	ENSMUSG00000020063,ENSMUSG00000045038
GO:0007188	adenylate cyclase-modulating G-protein coupled receptor signaling pathway	biological_process	0.1119	1	3	158	156	20790	ENSMUSG00000015968,ENSMUSG00000063239,ENSMUSG00000021536
GO:0031252	cell leading edge	cellular_component	0.11205	1	5	158	340	20790	ENSMUSG00000002365,ENSMUSG00000021279,ENSMUSG00000022272,ENSMUSG00000004631,ENSMUSG00000059213
GO:0017048	Rho GTPase binding	molecular_function	0.11312	1	2	158	77	20790	ENSMUSG00000029071,ENSMUSG00000021279
GO:0003214	cardiac left ventricle morphogenesis	biological_process	0.11314	1	1	158	16	20790	ENSMUSG00000039191
GO:0005003	ephrin receptor activity	molecular_function	0.11314	1	1	158	16	20790	ENSMUSG00000028289
GO:0006044	N-acetylglucosamine metabolic process	biological_process	0.11314	1	1	158	16	20790	ENSMUSG00000042428
GO:0007512	adult heart development	biological_process	0.11314	1	1	158	16	20790	ENSMUSG00000038193
GO:0008353	RNA polymerase II carboxy-terminal domain kinase activity	molecular_function	0.11314	1	1	158	16	20790	ENSMUSG00000041297
GO:0010664	negative regulation of striated muscle cell apoptotic process	biological_process	0.11314	1	1	158	16	20790	ENSMUSG00000038193
GO:0021535	cell migration in hindbrain	biological_process	0.11314	1	1	158	16	20790	ENSMUSG00000048349
GO:0021681	cerebellar granular layer development	biological_process	0.11314	1	1	158	16	20790	ENSMUSG00000001911
GO:0030275	LRR domain binding	molecular_function	0.11314	1	1	158	16	20790	ENSMUSG00000030265
GO:0034390	smooth muscle cell apoptotic process	biological_process	0.11314	1	1	158	16	20790	ENSMUSG00000020063
GO:0034391	regulation of smooth muscle cell apoptotic process	biological_process	0.11314	1	1	158	16	20790	ENSMUSG00000020063
GO:0034979	NAD-dependent protein deacetylase activity	molecular_function	0.11314	1	1	158	16	20790	ENSMUSG00000020063
GO:0035098	ESC/E(Z) complex	cellular_component	0.11314	1	1	158	16	20790	ENSMUSG00000020063
GO:0035269	protein O-linked mannosylation	biological_process	0.11314	1	1	158	16	20790	ENSMUSG00000048920
GO:0035510	DNA dealkylation	biological_process	0.11314	1	1	158	16	20790	ENSMUSG00000040943
GO:0040034	regulation of development, heterochronic	biological_process	0.11314	1	1	158	16	20790	ENSMUSG00000039191
GO:0042074	cell migration involved in gastrulation	biological_process	0.11314	1	1	158	16	20790	ENSMUSG00000026497
GO:0042095	interferon-gamma biosynthetic process	biological_process	0.11314	1	1	158	16	20790	ENSMUSG00000049577
GO:0043555	regulation of translation in response to stress	biological_process	0.11314	1	1	158	16	20790	ENSMUSG00000022136
GO:0050884	neuromuscular process controlling posture	biological_process	0.11314	1	1	158	16	20790	ENSMUSG00000048349
GO:0051000	positive regulation of nitric-oxide synthase activity	biological_process	0.11314	1	1	158	16	20790	ENSMUSG00000030265
GO:0051183	vitamin transporter activity	molecular_function	0.11314	1	1	158	16	20790	ENSMUSG00000027340
GO:0055064	chloride ion homeostasis	biological_process	0.11314	1	1	158	16	20790	ENSMUSG00000034656
GO:0061003	positive regulation of dendritic spine morphogenesis	biological_process	0.11314	1	1	158	16	20790	ENSMUSG00000028613
GO:0070628	proteasome binding	molecular_function	0.11314	1	1	158	16	20790	ENSMUSG00000031751
GO:0072520	seminiferous tubule development	biological_process	0.11314	1	1	158	16	20790	ENSMUSG00000016458
GO:0086019	cell-cell signaling involved in cardiac conduction	biological_process	0.11314	1	1	158	16	20790	ENSMUSG00000015968
GO:0009968	negative regulation of signal transduction	biological_process	0.11437	1	11	158	975	20790	ENSMUSG00000037887,ENSMUSG00000092035,ENSMUSG00000038400,ENSMUSG00000044340,ENSMUSG00000038546,ENSMUSG00000028124,ENSMUSG00000020176,ENSMUSG00000045991,ENSMUSG00000078794,ENSMUSG00000033510,ENSMUSG00000020063
GO:0035295	tube development	biological_process	0.11497	1	8	158	650	20790	ENSMUSG00000039191,ENSMUSG00000030265,ENSMUSG00000038193,ENSMUSG00000029071,ENSMUSG00000026497,ENSMUSG00000016458,ENSMUSG00000028289,ENSMUSG00000070990
GO:0072509	divalent inorganic cation transmembrane transporter activity	molecular_function	0.11508	1	3	158	158	20790	ENSMUSG00000015968,ENSMUSG00000053395,ENSMUSG00000034656
GO:0009987	cellular process	biological_process	0.11538	1	124	158	15602	20790	ENSMUSG00000044340,ENSMUSG00000025658,ENSMUSG00000069227,ENSMUSG00000038765,ENSMUSG00000033510,ENSMUSG00000078794,ENSMUSG00000014470,ENSMUSG00000019790,ENSMUSG00000033152,ENSMUSG00000062563,ENSMUSG00000048763,ENSMUSG00000010476,ENSMUSG00000049482,ENSMUSG00000021279,ENSMUSG00000045038,ENSMUSG00000024052,ENSMUSG00000034801,ENSMUSG00000044221,ENSMUSG00000038388,ENSMUSG00000020176,ENSMUSG00000074102,…
GO:0008276	protein methyltransferase activity	molecular_function	0.11556	1	2	158	78	20790	ENSMUSG00000006307,ENSMUSG00000049327
GO:0071310	cellular response to organic substance	biological_process	0.1158	1	18	158	1778	20790	ENSMUSG00000020063,ENSMUSG00000056553,ENSMUSG00000020176,ENSMUSG00000029275,ENSMUSG00000030265,ENSMUSG00000039191,ENSMUSG00000030551,ENSMUSG00000031751,ENSMUSG00000030530,ENSMUSG00000016458,ENSMUSG00000045991,ENSMUSG00000022136,ENSMUSG00000028613,ENSMUSG00000038400,ENSMUSG00000033083,ENSMUSG00000032089,ENSMUSG00000092035,ENSMUSG00000045038
GO:0003714	transcription corepressor activity	molecular_function	0.11668	1	3	158	159	20790	ENSMUSG00000049577,ENSMUSG00000049327,ENSMUSG00000020063
GO:0016740	transferase activity	molecular_function	0.11698	1	22	158	2254	20790	ENSMUSG00000035696,ENSMUSG00000014470,ENSMUSG00000089704,ENSMUSG00000049482,ENSMUSG00000045038,ENSMUSG00000021279,ENSMUSG00000048142,ENSMUSG00000006307,ENSMUSG00000058446,ENSMUSG00000028289,ENSMUSG00000038388,ENSMUSG00000031169,ENSMUSG00000078591,ENSMUSG00000048920,ENSMUSG00000092329,ENSMUSG00000020376,ENSMUSG00000041297,ENSMUSG00000042428,ENSMUSG00000031751,ENSMUSG00000025060,ENSMUSG00000074305,…
GO:0003002	regionalization	biological_process	0.1172	1	5	158	345	20790	ENSMUSG00000079560,ENSMUSG00000030551,ENSMUSG00000039191,ENSMUSG00000044221,ENSMUSG00000048763
GO:0008170	N-methyltransferase activity	molecular_function	0.118	1	2	158	79	20790	ENSMUSG00000006307,ENSMUSG00000049327
GO:0014033	neural crest cell differentiation	biological_process	0.118	1	2	158	79	20790	ENSMUSG00000039481,ENSMUSG00000038193
GO:0009306	protein secretion	biological_process	0.11828	1	6	158	446	20790	ENSMUSG00000041794,ENSMUSG00000045038,ENSMUSG00000030671,ENSMUSG00000019790,ENSMUSG00000056553,ENSMUSG00000039191
GO:0050770	regulation of axonogenesis	biological_process	0.1183	1	3	158	160	20790	ENSMUSG00000034656,ENSMUSG00000030084,ENSMUSG00000028289
GO:0001558	regulation of cell growth	biological_process	0.1193	1	5	158	347	20790	ENSMUSG00000030084,ENSMUSG00000028289,ENSMUSG00000078794,ENSMUSG00000016458,ENSMUSG00000020063
GO:0000146	microfilament motor activity	molecular_function	0.11977	1	1	158	17	20790	ENSMUSG00000022272
GO:0003181	atrioventricular valve morphogenesis	biological_process	0.11977	1	1	158	17	20790	ENSMUSG00000049577
GO:0003215	cardiac right ventricle morphogenesis	biological_process	0.11977	1	1	158	17	20790	ENSMUSG00000038193
GO:0003323	type B pancreatic cell development	biological_process	0.11977	1	1	158	17	20790	ENSMUSG00000068154
GO:0004697	protein kinase C activity	molecular_function	0.11977	1	1	158	17	20790	ENSMUSG00000045038
GO:0005892	acetylcholine-gated channel complex	cellular_component	0.11977	1	1	158	17	20790	ENSMUSG00000019790
GO:0006901	vesicle coating	biological_process	0.11977	1	1	158	17	20790	ENSMUSG00000041685
GO:0006925	inflammatory cell apoptotic process	biological_process	0.11977	1	1	158	17	20790	ENSMUSG00000020063
GO:0007141	male meiosis I	biological_process	0.11977	1	1	158	17	20790	ENSMUSG00000021758
GO:0007635	chemosensory behavior	biological_process	0.11977	1	1	158	17	20790	ENSMUSG00000045038
GO:0008601	protein phosphatase type 2A regulator activity	molecular_function	0.11977	1	1	158	17	20790	ENSMUSG00000026626
GO:0015812	gamma-aminobutyric acid transport	biological_process	0.11977	1	1	158	17	20790	ENSMUSG00000034656
GO:0020027	hemoglobin metabolic process	biological_process	0.11977	1	1	158	17	20790	ENSMUSG00000040943
GO:0021692	cerebellar Purkinje cell layer morphogenesis	biological_process	0.11977	1	1	158	17	20790	ENSMUSG00000034656
GO:0030002	cellular anion homeostasis	biological_process	0.11977	1	1	158	17	20790	ENSMUSG00000034656
GO:0030320	cellular monovalent inorganic anion homeostasis	biological_process	0.11977	1	1	158	17	20790	ENSMUSG00000034656
GO:0031290	retinal ganglion cell axon guidance	biological_process	0.11977	1	1	158	17	20790	ENSMUSG00000028289
GO:0031430	M band	cellular_component	0.11977	1	1	158	17	20790	ENSMUSG00000026626
GO:0032373	positive regulation of sterol transport	biological_process	0.11977	1	1	158	17	20790	ENSMUSG00000020063
GO:0032376	positive regulation of cholesterol transport	biological_process	0.11977	1	1	158	17	20790	ENSMUSG00000020063
GO:0042249	establishment of planar polarity of embryonic epithelium	biological_process	0.11977	1	1	158	17	20790	ENSMUSG00000029071
GO:0051570	regulation of histone H3-K9 methylation	biological_process	0.11977	1	1	158	17	20790	ENSMUSG00000020063
GO:0051882	mitochondrial depolarization	biological_process	0.11977	1	1	158	17	20790	ENSMUSG00000028124
GO:0090344	negative regulation of cell aging	biological_process	0.11977	1	1	158	17	20790	ENSMUSG00000020063
GO:1902176	negative regulation of oxidative stress-induced intrinsic apoptotic signaling pathway	biological_process	0.11977	1	1	158	17	20790	ENSMUSG00000020063
GO:2000757	negative regulation of peptidyl-lysine acetylation	biological_process	0.11977	1	1	158	17	20790	ENSMUSG00000020063
GO:0043168	anion binding	molecular_function	0.11988	1	25	158	2622	20790	ENSMUSG00000030265,ENSMUSG00000041685,ENSMUSG00000026426,ENSMUSG00000074305,ENSMUSG00000030551,ENSMUSG00000025060,ENSMUSG00000041037,ENSMUSG00000041297,ENSMUSG00000090877,ENSMUSG00000020063,ENSMUSG00000037217,ENSMUSG00000002365,ENSMUSG00000028289,ENSMUSG00000042272,ENSMUSG00000000915,ENSMUSG00000040711,ENSMUSG00000045038,ENSMUSG00000021279,ENSMUSG00000031987,ENSMUSG00000031662,ENSMUSG00000021758,…
GO:0001191	transcriptional repressor activity, RNA polymerase II transcription factor binding	molecular_function	0.12046	1	2	158	80	20790	ENSMUSG00000026497,ENSMUSG00000062563
GO:0019218	regulation of steroid metabolic process	biological_process	0.12046	1	2	158	80	20790	ENSMUSG00000020063,ENSMUSG00000029275
GO:0021536	diencephalon development	biological_process	0.12046	1	2	158	80	20790	ENSMUSG00000039191,ENSMUSG00000048349
GO:0006109	regulation of carbohydrate metabolic process	biological_process	0.12155	1	3	158	162	20790	ENSMUSG00000020063,ENSMUSG00000045038,ENSMUSG00000020176
GO:0018210	peptidyl-threonine modification	biological_process	0.12293	1	2	158	81	20790	ENSMUSG00000092329,ENSMUSG00000089704
GO:0044431	Golgi apparatus part	cellular_component	0.12545	1	8	158	664	20790	ENSMUSG00000089704,ENSMUSG00000020128,ENSMUSG00000030530,ENSMUSG00000092329,ENSMUSG00000048920,ENSMUSG00000002365,ENSMUSG00000023830,ENSMUSG00000038400
GO:0000145	exocyst	cellular_component	0.12636	1	1	158	18	20790	ENSMUSG00000041794
GO:0001784	phosphotyrosine binding	molecular_function	0.12636	1	1	158	18	20790	ENSMUSG00000020176
GO:0003084	positive regulation of systemic arterial blood pressure	biological_process	0.12636	1	1	158	18	20790	ENSMUSG00000032575
GO:0004012	phospholipid-translocating ATPase activity	molecular_function	0.12636	1	1	158	18	20790	ENSMUSG00000031441
GO:0005527	macrolide binding	molecular_function	0.12636	1	1	158	18	20790	ENSMUSG00000024222
GO:0005528	FK506 binding	molecular_function	0.12636	1	1	158	18	20790	ENSMUSG00000024222
GO:0005537	mannose binding	molecular_function	0.12636	1	1	158	18	20790	ENSMUSG00000023830
GO:0006206	pyrimidine nucleobase metabolic process	biological_process	0.12636	1	1	158	18	20790	ENSMUSG00000040943
GO:0006356	regulation of transcription from RNA polymerase I promoter	biological_process	0.12636	1	1	158	18	20790	ENSMUSG00000048349
GO:0006699	bile acid biosynthetic process	biological_process	0.12636	1	1	158	18	20790	ENSMUSG00000020063
GO:0009214	cyclic nucleotide catabolic process	biological_process	0.12636	1	1	158	18	20790	ENSMUSG00000030671
GO:0010569	regulation of double-strand break repair via homologous recombination	biological_process	0.12636	1	1	158	18	20790	ENSMUSG00000095440
GO:0010829	negative regulation of glucose transport	biological_process	0.12636	1	1	158	18	20790	ENSMUSG00000020176
GO:0015145	monosaccharide transmembrane transporter activity	molecular_function	0.12636	1	1	158	18	20790	ENSMUSG00000027340
GO:0016881	acid-amino acid ligase activity	molecular_function	0.12636	1	1	158	18	20790	ENSMUSG00000028124
GO:0018126	protein hydroxylation	biological_process	0.12636	1	1	158	18	20790	ENSMUSG00000031987
GO:0030220	platelet formation	biological_process	0.12636	1	1	158	18	20790	ENSMUSG00000049577
GO:0031527	filopodium membrane	cellular_component	0.12636	1	1	158	18	20790	ENSMUSG00000022272
GO:0032069	regulation of nuclease activity	biological_process	0.12636	1	1	158	18	20790	ENSMUSG00000020063
GO:0032461	positive regulation of protein oligomerization	biological_process	0.12636	1	1	158	18	20790	ENSMUSG00000002365
GO:0035357	peroxisome proliferator activated receptor signaling pathway	biological_process	0.12636	1	1	158	18	20790	ENSMUSG00000020063
GO:0035855	megakaryocyte development	biological_process	0.12636	1	1	158	18	20790	ENSMUSG00000049577
GO:0042403	thyroid hormone metabolic process	biological_process	0.12636	1	1	158	18	20790	ENSMUSG00000070990
GO:0047617	acyl-CoA hydrolase activity	molecular_function	0.12636	1	1	158	18	20790	ENSMUSG00000052392
GO:0048266	behavioral response to pain	biological_process	0.12636	1	1	158	18	20790	ENSMUSG00000034656
GO:0060707	trophoblast giant cell differentiation	biological_process	0.12636	1	1	158	18	20790	ENSMUSG00000030551
GO:0070530	K63-linked polyubiquitin binding	molecular_function	0.12636	1	1	158	18	20790	ENSMUSG00000033510
GO:0071800	podosome assembly	biological_process	0.12636	1	1	158	18	20790	ENSMUSG00000040711
GO:0072576	liver morphogenesis	biological_process	0.12636	1	1	158	18	20790	ENSMUSG00000040943
GO:1901984	negative regulation of protein acetylation	biological_process	0.12636	1	1	158	18	20790	ENSMUSG00000020063
GO:1902931	negative regulation of alcohol biosynthetic process	biological_process	0.12636	1	1	158	18	20790	ENSMUSG00000029275
GO:0007187	G-protein coupled receptor signaling pathway, coupled to cyclic nucleotide second messenger	biological_process	0.12649	1	3	158	165	20790	ENSMUSG00000021536,ENSMUSG00000063239,ENSMUSG00000015968
GO:0007389	pattern specification process	biological_process	0.12757	1	6	158	456	20790	ENSMUSG00000030551,ENSMUSG00000079560,ENSMUSG00000048763,ENSMUSG00000044221,ENSMUSG00000039191,ENSMUSG00000038193
GO:0006641	triglyceride metabolic process	biological_process	0.12791	1	2	158	83	20790	ENSMUSG00000020063,ENSMUSG00000024052
GO:0030246	carbohydrate binding	molecular_function	0.12834	1	4	158	258	20790	ENSMUSG00000092329,ENSMUSG00000023830,ENSMUSG00000031987,ENSMUSG00000089704
GO:0005768	endosome	cellular_component	0.12853	1	8	158	668	20790	ENSMUSG00000026426,ENSMUSG00000058446,ENSMUSG00000034413,ENSMUSG00000030530,ENSMUSG00000023830,ENSMUSG00000038400,ENSMUSG00000031441,ENSMUSG00000002365
GO:0043009	chordate embryonic development	biological_process	0.13008	1	8	158	670	20790	ENSMUSG00000048763,ENSMUSG00000079560,ENSMUSG00000039191,ENSMUSG00000030551,ENSMUSG00000029071,ENSMUSG00000031987,ENSMUSG00000053580,ENSMUSG00000038193
GO:0032990	cell part morphogenesis	biological_process	0.13029	1	9	158	779	20790	ENSMUSG00000028613,ENSMUSG00000030084,ENSMUSG00000028289,ENSMUSG00000034656,ENSMUSG00000045991,ENSMUSG00000019790,ENSMUSG00000029071,ENSMUSG00000019986,ENSMUSG00000022240
GO:0006986	response to unfolded protein	biological_process	0.13041	1	2	158	84	20790	ENSMUSG00000022136,ENSMUSG00000031751
GO:0051213	dioxygenase activity	molecular_function	0.13041	1	2	158	84	20790	ENSMUSG00000040943,ENSMUSG00000031987
GO:2000145	regulation of cell motility	biological_process	0.13087	1	8	158	671	20790	ENSMUSG00000045038,ENSMUSG00000068154,ENSMUSG00000030551,ENSMUSG00000030084,ENSMUSG00000060257,ENSMUSG00000001131,ENSMUSG00000045991,ENSMUSG00000030530
GO:0071495	cellular response to endogenous stimulus	biological_process	0.13091	1	11	158	1002	20790	ENSMUSG00000045038,ENSMUSG00000092035,ENSMUSG00000039191,ENSMUSG00000030551,ENSMUSG00000020176,ENSMUSG00000038400,ENSMUSG00000033083,ENSMUSG00000030530,ENSMUSG00000016458,ENSMUSG00000020063,ENSMUSG00000045991
GO:0008219	cell death	biological_process	0.13181	1	18	158	1813	20790	ENSMUSG00000025060,ENSMUSG00000030265,ENSMUSG00000038193,ENSMUSG00000001131,ENSMUSG00000020376,ENSMUSG00000040990,ENSMUSG00000020063,ENSMUSG00000028289,ENSMUSG00000000915,ENSMUSG00000048349,ENSMUSG00000021285,ENSMUSG00000028124,ENSMUSG00000092035,ENSMUSG00000022136,ENSMUSG00000034656,ENSMUSG00000016458,ENSMUSG00000023830,ENSMUSG00000044340
GO:0016265	death	biological_process	0.13181	1	18	158	1813	20790	ENSMUSG00000044340,ENSMUSG00000023830,ENSMUSG00000016458,ENSMUSG00000034656,ENSMUSG00000022136,ENSMUSG00000092035,ENSMUSG00000028124,ENSMUSG00000048349,ENSMUSG00000021285,ENSMUSG00000000915,ENSMUSG00000028289,ENSMUSG00000040990,ENSMUSG00000020376,ENSMUSG00000020063,ENSMUSG00000001131,ENSMUSG00000038193,ENSMUSG00000030265,ENSMUSG00000025060
GO:0000159	protein phosphatase type 2A complex	cellular_component	0.13289	1	1	158	19	20790	ENSMUSG00000026626
GO:0010002	cardioblast differentiation	biological_process	0.13289	1	1	158	19	20790	ENSMUSG00000039191
GO:0010719	negative regulation of epithelial to mesenchymal transition	biological_process	0.13289	1	1	158	19	20790	ENSMUSG00000078794
GO:0010869	regulation of receptor biosynthetic process	biological_process	0.13289	1	1	158	19	20790	ENSMUSG00000030530
GO:0010874	regulation of cholesterol efflux	biological_process	0.13289	1	1	158	19	20790	ENSMUSG00000020063
GO:0017075	syntaxin-1 binding	molecular_function	0.13289	1	1	158	19	20790	ENSMUSG00000019790
GO:0019201	nucleotide kinase activity	molecular_function	0.13289	1	1	158	19	20790	ENSMUSG00000038388
GO:0030867	rough endoplasmic reticulum membrane	cellular_component	0.13289	1	1	158	19	20790	ENSMUSG00000022136
GO:0033158	regulation of protein import into nucleus, translocation	biological_process	0.13289	1	1	158	19	20790	ENSMUSG00000020063
GO:0034047	regulation of protein phosphatase type 2A activity	biological_process	0.13289	1	1	158	19	20790	ENSMUSG00000026626
GO:0036344	platelet morphogenesis	biological_process	0.13289	1	1	158	19	20790	ENSMUSG00000049577
GO:0042659	regulation of cell fate specification	biological_process	0.13289	1	1	158	19	20790	ENSMUSG00000029275
GO:0042800	histone methyltransferase activity (H3-K4 specific)	molecular_function	0.13289	1	1	158	19	20790	ENSMUSG00000006307
GO:0043325	phosphatidylinositol-3,4-bisphosphate binding	molecular_function	0.13289	1	1	158	19	20790	ENSMUSG00000042272
GO:0043984	histone H4-K16 acetylation	biological_process	0.13289	1	1	158	19	20790	ENSMUSG00000020063
GO:0045922	negative regulation of fatty acid metabolic process	biological_process	0.13289	1	1	158	19	20790	ENSMUSG00000020063
GO:0050901	leukocyte tethering or rolling	biological_process	0.13289	1	1	158	19	20790	ENSMUSG00000033152
GO:0050995	negative regulation of lipid catabolic process	biological_process	0.13289	1	1	158	19	20790	ENSMUSG00000030671
GO:0060850	regulation of transcription involved in cell fate commitment	biological_process	0.13289	1	1	158	19	20790	ENSMUSG00000030551
GO:0071837	HMG box domain binding	molecular_function	0.13289	1	1	158	19	20790	ENSMUSG00000079560
GO:0071889	14-3-3 protein binding	molecular_function	0.13289	1	1	158	19	20790	ENSMUSG00000045038
GO:0072215	regulation of metanephros development	biological_process	0.13289	1	1	158	19	20790	ENSMUSG00000016458
GO:1903077	negative regulation of protein localization to plasma membrane	biological_process	0.13289	1	1	158	19	20790	ENSMUSG00000026626
GO:1904376	negative regulation of protein localization to cell periphery	biological_process	0.13289	1	1	158	19	20790	ENSMUSG00000026626
GO:2000300	regulation of synaptic vesicle exocytosis	biological_process	0.13289	1	1	158	19	20790	ENSMUSG00000035226
GO:0001942	hair follicle development	biological_process	0.13293	1	2	158	85	20790	ENSMUSG00000039191,ENSMUSG00000070990
GO:0022404	molting cycle process	biological_process	0.13293	1	2	158	85	20790	ENSMUSG00000039191,ENSMUSG00000070990
GO:0022405	hair cycle process	biological_process	0.13293	1	2	158	85	20790	ENSMUSG00000039191,ENSMUSG00000070990
GO:0060840	artery development	biological_process	0.13293	1	2	158	85	20790	ENSMUSG00000039191,ENSMUSG00000038193
GO:0090277	positive regulation of peptide hormone secretion	biological_process	0.13293	1	2	158	85	20790	ENSMUSG00000045038,ENSMUSG00000041794
GO:0051650	establishment of vesicle localization	biological_process	0.13318	1	3	158	169	20790	ENSMUSG00000041794,ENSMUSG00000035226,ENSMUSG00000019986
GO:0005912	adherens junction	cellular_component	0.13427	1	6	158	463	20790	ENSMUSG00000022656,ENSMUSG00000019986,ENSMUSG00000023830,ENSMUSG00000040990,ENSMUSG00000030265,ENSMUSG00000074305
GO:0051129	negative regulation of cellular component organization	biological_process	0.13512	1	7	158	569	20790	ENSMUSG00000029275,ENSMUSG00000038400,ENSMUSG00000033083,ENSMUSG00000028289,ENSMUSG00000078794,ENSMUSG00000020063,ENSMUSG00000026626
GO:0016241	regulation of macroautophagy	biological_process	0.13546	1	2	158	86	20790	ENSMUSG00000020063,ENSMUSG00000037331
GO:0060021	palate development	biological_process	0.13546	1	2	158	86	20790	ENSMUSG00000070990,ENSMUSG00000038193
GO:0005774	vacuolar membrane	cellular_component	0.13623	1	4	158	264	20790	ENSMUSG00000058446,ENSMUSG00000026426,ENSMUSG00000031441,ENSMUSG00000023830
GO:0009792	embryo development ending in birth or egg hatching	biological_process	0.13721	1	8	158	679	20790	ENSMUSG00000048763,ENSMUSG00000079560,ENSMUSG00000039191,ENSMUSG00000030551,ENSMUSG00000029071,ENSMUSG00000031987,ENSMUSG00000038193,ENSMUSG00000053580
GO:0001158	enhancer sequence-specific DNA binding	molecular_function	0.138	1	2	158	87	20790	ENSMUSG00000048349,ENSMUSG00000026497
GO:0098773	skin epidermis development	biological_process	0.138	1	2	158	87	20790	ENSMUSG00000039191,ENSMUSG00000070990
GO:0032869	cellular response to insulin stimulus	biological_process	0.13828	1	3	158	172	20790	ENSMUSG00000020063,ENSMUSG00000033083,ENSMUSG00000020176
GO:0005794	Golgi apparatus	cellular_component	0.13854	1	13	158	1242	20790	ENSMUSG00000089704,ENSMUSG00000045038,ENSMUSG00000041297,ENSMUSG00000030530,ENSMUSG00000020128,ENSMUSG00000004631,ENSMUSG00000048920,ENSMUSG00000092329,ENSMUSG00000002365,ENSMUSG00000037217,ENSMUSG00000025658,ENSMUSG00000038400,ENSMUSG00000023830
GO:0007417	central nervous system development	biological_process	0.13898	1	10	158	902	20790	ENSMUSG00000034656,ENSMUSG00000048763,ENSMUSG00000028289,ENSMUSG00000048349,ENSMUSG00000028613,ENSMUSG00000038765,ENSMUSG00000030551,ENSMUSG00000030265,ENSMUSG00000039191,ENSMUSG00000001911
GO:0044702	single organism reproductive process	biological_process	0.13913	1	13	158	1243	20790	ENSMUSG00000001131,ENSMUSG00000021758,ENSMUSG00000035696,ENSMUSG00000020063,ENSMUSG00000016458,ENSMUSG00000023830,ENSMUSG00000038932,ENSMUSG00000030551,ENSMUSG00000006307,ENSMUSG00000039191,ENSMUSG00000092035,ENSMUSG00000031987,ENSMUSG00000022656
GO:0000188	inactivation of MAPK activity	biological_process	0.13938	1	1	158	20	20790	ENSMUSG00000037887
GO:0001673	male germ cell nucleus	cellular_component	0.13938	1	1	158	20	20790	ENSMUSG00000038932
GO:0001976	neurological system process involved in regulation of systemic arterial blood pressure	biological_process	0.13938	1	1	158	20	20790	ENSMUSG00000032575
GO:0002320	lymphoid progenitor cell differentiation	biological_process	0.13938	1	1	158	20	20790	ENSMUSG00000034801
GO:0003171	atrioventricular valve development	biological_process	0.13938	1	1	158	20	20790	ENSMUSG00000049577
GO:0003283	atrial septum development	biological_process	0.13938	1	1	158	20	20790	ENSMUSG00000049577
GO:0014002	astrocyte development	biological_process	0.13938	1	1	158	20	20790	ENSMUSG00000030265
GO:0030506	ankyrin binding	molecular_function	0.13938	1	1	158	20	20790	ENSMUSG00000015968
GO:0031418	L-ascorbic acid binding	molecular_function	0.13938	1	1	158	20	20790	ENSMUSG00000031987
GO:0035909	aorta morphogenesis	biological_process	0.13938	1	1	158	20	20790	ENSMUSG00000039191
GO:0036003	positive regulation of transcription from RNA polymerase II promoter in response to stress	biological_process	0.13938	1	1	158	20	20790	ENSMUSG00000039191
GO:0048670	regulation of collateral sprouting	biological_process	0.13938	1	1	158	20	20790	ENSMUSG00000028289
GO:0060009	Sertoli cell development	biological_process	0.13938	1	1	158	20	20790	ENSMUSG00000016458
GO:0060045	positive regulation of cardiac muscle cell proliferation	biological_process	0.13938	1	1	158	20	20790	ENSMUSG00000039191
GO:0060219	camera-type eye photoreceptor cell differentiation	biological_process	0.13938	1	1	158	20	20790	ENSMUSG00000028977
GO:0071379	cellular response to prostaglandin stimulus	biological_process	0.13938	1	1	158	20	20790	ENSMUSG00000045038
GO:0071542	dopaminergic neuron differentiation	biological_process	0.13938	1	1	158	20	20790	ENSMUSG00000038765
GO:2000725	regulation of cardiac muscle cell differentiation	biological_process	0.13938	1	1	158	20	20790	ENSMUSG00000039191
GO:1901800	positive regulation of proteasomal protein catabolic process	biological_process	0.14055	1	2	158	88	20790	ENSMUSG00000014470,ENSMUSG00000029071
GO:0051347	positive regulation of transferase activity	biological_process	0.14115	1	6	158	470	20790	ENSMUSG00000063239,ENSMUSG00000002365,ENSMUSG00000028613,ENSMUSG00000025060,ENSMUSG00000020063,ENSMUSG00000030265
GO:0044802	single-organism membrane organization	biological_process	0.14125	1	8	158	684	20790	ENSMUSG00000034656,ENSMUSG00000031441,ENSMUSG00000002365,ENSMUSG00000033083,ENSMUSG00000026626,ENSMUSG00000041685,ENSMUSG00000040711,ENSMUSG00000029071
GO:0003006	developmental process involved in reproduction	biological_process	0.14289	1	8	158	686	20790	ENSMUSG00000016458,ENSMUSG00000020063,ENSMUSG00000035696,ENSMUSG00000092035,ENSMUSG00000039191,ENSMUSG00000006307,ENSMUSG00000030551,ENSMUSG00000031987
GO:0002793	positive regulation of peptide secretion	biological_process	0.14311	1	2	158	89	20790	ENSMUSG00000045038,ENSMUSG00000041794
GO:0010469	regulation of receptor activity	biological_process	0.14311	1	2	158	89	20790	ENSMUSG00000053395,ENSMUSG00000045038
GO:0006006	glucose metabolic process	biological_process	0.14519	1	3	158	176	20790	ENSMUSG00000034656,ENSMUSG00000020063,ENSMUSG00000020176
GO:0043648	dicarboxylic acid metabolic process	biological_process	0.14568	1	2	158	90	20790	ENSMUSG00000028124,ENSMUSG00000052392
GO:0003203	endocardial cushion morphogenesis	biological_process	0.14581	1	1	158	21	20790	ENSMUSG00000039191
GO:0006903	vesicle targeting	biological_process	0.14581	1	1	158	21	20790	ENSMUSG00000019986
GO:0008198	ferrous iron binding	molecular_function	0.14581	1	1	158	21	20790	ENSMUSG00000040943
GO:0016289	CoA hydrolase activity	molecular_function	0.14581	1	1	158	21	20790	ENSMUSG00000052392
GO:0016917	GABA receptor activity	molecular_function	0.14581	1	1	158	21	20790	ENSMUSG00000039809
GO:0021801	cerebral cortex radial glia guided migration	biological_process	0.14581	1	1	158	21	20790	ENSMUSG00000028613
GO:0022030	telencephalon glial cell migration	biological_process	0.14581	1	1	158	21	20790	ENSMUSG00000028613
GO:0035268	protein mannosylation	biological_process	0.14581	1	1	158	21	20790	ENSMUSG00000048920
GO:0045332	phospholipid translocation	biological_process	0.14581	1	1	158	21	20790	ENSMUSG00000031441
GO:0060716	labyrinthine layer blood vessel development	biological_process	0.14581	1	1	158	21	20790	ENSMUSG00000039191
GO:0070536	protein K63-linked deubiquitination	biological_process	0.14581	1	1	158	21	20790	ENSMUSG00000033510
GO:0070723	response to cholesterol	biological_process	0.14581	1	1	158	21	20790	ENSMUSG00000028613
GO:0071108	protein K48-linked deubiquitination	biological_process	0.14581	1	1	158	21	20790	ENSMUSG00000033510
GO:0071371	cellular response to gonadotropin stimulus	biological_process	0.14581	1	1	158	21	20790	ENSMUSG00000016458
GO:1902253	regulation of intrinsic apoptotic signaling pathway by p53 class mediator	biological_process	0.14581	1	1	158	21	20790	ENSMUSG00000020063
GO:2000311	regulation of alpha-amino-3-hydroxy-5-methyl-4-isoxazole propionate selective glutamate receptor activity	biological_process	0.14581	1	1	158	21	20790	ENSMUSG00000053395
GO:0000790	nuclear chromatin	cellular_component	0.14706	1	4	158	272	20790	ENSMUSG00000020063,ENSMUSG00000026497,ENSMUSG00000048349,ENSMUSG00000038193
GO:0017137	Rab GTPase binding	molecular_function	0.14826	1	2	158	91	20790	ENSMUSG00000019790,ENSMUSG00000041794
GO:0045446	endothelial cell differentiation	biological_process	0.14826	1	2	158	91	20790	ENSMUSG00000039191,ENSMUSG00000030551
GO:0090596	sensory organ morphogenesis	biological_process	0.14843	1	4	158	273	20790	ENSMUSG00000029275,ENSMUSG00000022656,ENSMUSG00000029071,ENSMUSG00000028977
GO:0007409	axonogenesis	biological_process	0.14923	1	5	158	374	20790	ENSMUSG00000030084,ENSMUSG00000028289,ENSMUSG00000029071,ENSMUSG00000019790,ENSMUSG00000034656
GO:0003779	actin binding	molecular_function	0.1504	1	5	158	375	20790	ENSMUSG00000041794,ENSMUSG00000037217,ENSMUSG00000045038,ENSMUSG00000022272,ENSMUSG00000000915
GO:0006575	cellular modified amino acid metabolic process	biological_process	0.15044	1	3	158	179	20790	ENSMUSG00000031987,ENSMUSG00000028124,ENSMUSG00000070990
GO:0008344	adult locomotory behavior	biological_process	0.15085	1	2	158	92	20790	ENSMUSG00000034656,ENSMUSG00000002771
GO:0034708	methyltransferase complex	cellular_component	0.15085	1	2	158	92	20790	ENSMUSG00000020063,ENSMUSG00000006307
GO:0036064	ciliary basal body	cellular_component	0.15085	1	2	158	92	20790	ENSMUSG00000062563,ENSMUSG00000019986
GO:0001822	kidney development	biological_process	0.1512	1	4	158	275	20790	ENSMUSG00000028289,ENSMUSG00000062563,ENSMUSG00000016458,ENSMUSG00000040943
GO:0070161	anchoring junction	cellular_component	0.15125	1	6	158	480	20790	ENSMUSG00000074305,ENSMUSG00000040990,ENSMUSG00000030265,ENSMUSG00000019986,ENSMUSG00000023830,ENSMUSG00000022656
GO:0048736	appendage development	biological_process	0.1522	1	3	158	180	20790	ENSMUSG00000030551,ENSMUSG00000038193,ENSMUSG00000038765
GO:0060173	limb development	biological_process	0.1522	1	3	158	180	20790	ENSMUSG00000030551,ENSMUSG00000038193,ENSMUSG00000038765
GO:0001965	G-protein alpha-subunit binding	molecular_function	0.1522	1	1	158	22	20790	ENSMUSG00000023830
GO:0002068	glandular epithelial cell development	biological_process	0.1522	1	1	158	22	20790	ENSMUSG00000068154
GO:0009110	vitamin biosynthetic process	biological_process	0.1522	1	1	158	22	20790	ENSMUSG00000029275
GO:0034204	lipid translocation	biological_process	0.1522	1	1	158	22	20790	ENSMUSG00000031441
GO:0043011	myeloid dendritic cell differentiation	biological_process	0.1522	1	1	158	22	20790	ENSMUSG00000039191
GO:0043586	tongue development	biological_process	0.1522	1	1	158	22	20790	ENSMUSG00000038193
GO:0046885	regulation of hormone biosynthetic process	biological_process	0.1522	1	1	158	22	20790	ENSMUSG00000034656
GO:0050996	positive regulation of lipid catabolic process	biological_process	0.1522	1	1	158	22	20790	ENSMUSG00000045038
GO:0052695	cellular glucuronidation	biological_process	0.1522	1	1	158	22	20790	ENSMUSG00000045038
GO:0055023	positive regulation of cardiac muscle tissue growth	biological_process	0.1522	1	1	158	22	20790	ENSMUSG00000039191
GO:0060004	reflex	biological_process	0.1522	1	1	158	22	20790	ENSMUSG00000034656
GO:0070932	histone H3 deacetylation	biological_process	0.1522	1	1	158	22	20790	ENSMUSG00000020063
GO:1900078	positive regulation of cellular response to insulin stimulus	biological_process	0.1522	1	1	158	22	20790	ENSMUSG00000020063
GO:1900744	regulation of p38MAPK cascade	biological_process	0.1522	1	1	158	22	20790	ENSMUSG00000044340
GO:1902230	negative regulation of intrinsic apoptotic signaling pathway in response to DNA damage	biological_process	0.1522	1	1	158	22	20790	ENSMUSG00000020063
GO:0007169	transmembrane receptor protein tyrosine kinase signaling pathway	biological_process	0.1533	1	6	158	482	20790	ENSMUSG00000020176,ENSMUSG00000028289,ENSMUSG00000053141,ENSMUSG00000039481,ENSMUSG00000020063,ENSMUSG00000039191
GO:0003705	transcription factor activity, RNA polymerase II distal enhancer sequence-specific binding	molecular_function	0.15345	1	2	158	93	20790	ENSMUSG00000048349,ENSMUSG00000026497
GO:0005244	voltage-gated ion channel activity	molecular_function	0.15397	1	3	158	181	20790	ENSMUSG00000053395,ENSMUSG00000015968,ENSMUSG00000034656
GO:0007411	axon guidance	biological_process	0.15397	1	3	158	181	20790	ENSMUSG00000028289,ENSMUSG00000030084,ENSMUSG00000029071
GO:0022832	voltage-gated channel activity	molecular_function	0.15397	1	3	158	181	20790	ENSMUSG00000034656,ENSMUSG00000053395,ENSMUSG00000015968
GO:0044437	vacuolar part	cellular_component	0.15399	1	4	158	277	20790	ENSMUSG00000058446,ENSMUSG00000026426,ENSMUSG00000031441,ENSMUSG00000023830
GO:0045862	positive regulation of proteolysis	biological_process	0.15399	1	4	158	277	20790	ENSMUSG00000002365,ENSMUSG00000029071,ENSMUSG00000020063,ENSMUSG00000014470
GO:0072657	protein localization to membrane	biological_process	0.1551	1	5	158	379	20790	ENSMUSG00000040711,ENSMUSG00000041685,ENSMUSG00000026626,ENSMUSG00000034656,ENSMUSG00000029071
GO:0051648	vesicle localization	biological_process	0.15575	1	3	158	182	20790	ENSMUSG00000019986,ENSMUSG00000041794,ENSMUSG00000035226
GO:0070588	calcium ion transmembrane transport	biological_process	0.15575	1	3	158	182	20790	ENSMUSG00000034656,ENSMUSG00000053395,ENSMUSG00000015968
GO:0097485	neuron projection guidance	biological_process	0.15575	1	3	158	182	20790	ENSMUSG00000029071,ENSMUSG00000028289,ENSMUSG00000030084
GO:0008033	tRNA processing	biological_process	0.15606	1	2	158	94	20790	ENSMUSG00000049482,ENSMUSG00000044221
GO:0035966	response to topologically incorrect protein	biological_process	0.15606	1	2	158	94	20790	ENSMUSG00000022136,ENSMUSG00000031751
GO:0048640	negative regulation of developmental growth	biological_process	0.15606	1	2	158	94	20790	ENSMUSG00000062115,ENSMUSG00000028289
GO:0004842	ubiquitin-protein transferase activity	molecular_function	0.15628	1	5	158	380	20790	ENSMUSG00000031751,ENSMUSG00000058446,ENSMUSG00000020376,ENSMUSG00000014470,ENSMUSG00000035696
GO:0042176	regulation of protein catabolic process	biological_process	0.15628	1	5	158	380	20790	ENSMUSG00000014470,ENSMUSG00000001131,ENSMUSG00000030530,ENSMUSG00000002365,ENSMUSG00000029071
GO:0071900	regulation of protein serine/threonine kinase activity	biological_process	0.15628	1	5	158	380	20790	ENSMUSG00000030551,ENSMUSG00000030265,ENSMUSG00000020063,ENSMUSG00000063239,ENSMUSG00000037887
GO:0031981	nuclear lumen	cellular_component	0.1575	1	28	158	3084	20790	ENSMUSG00000049327,ENSMUSG00000039191,ENSMUSG00000074305,ENSMUSG00000041297,ENSMUSG00000038193,ENSMUSG00000026497,ENSMUSG00000020376,ENSMUSG00000020063,ENSMUSG00000074102,ENSMUSG00000039275,ENSMUSG00000048349,ENSMUSG00000021285,ENSMUSG00000029275,ENSMUSG00000039741,ENSMUSG00000037331,ENSMUSG00000040943,ENSMUSG00000028977,ENSMUSG00000038305,ENSMUSG00000006307,ENSMUSG00000024222,ENSMUSG00000016458,…
GO:0016458	gene silencing	biological_process	0.15753	1	3	158	183	20790	ENSMUSG00000039741,ENSMUSG00000006307,ENSMUSG00000020063
GO:0048588	developmental cell growth	biological_process	0.15753	1	3	158	183	20790	ENSMUSG00000028289,ENSMUSG00000030084,ENSMUSG00000029071
GO:0045121	membrane raft	cellular_component	0.1582	1	4	158	280	20790	ENSMUSG00000030530,ENSMUSG00000062563,ENSMUSG00000030265,ENSMUSG00000028613
GO:0048863	stem cell differentiation	biological_process	0.1582	1	4	158	280	20790	ENSMUSG00000078794,ENSMUSG00000039481,ENSMUSG00000039191,ENSMUSG00000038193
GO:0098857	membrane microdomain	cellular_component	0.1582	1	4	158	280	20790	ENSMUSG00000030265,ENSMUSG00000062563,ENSMUSG00000030530,ENSMUSG00000028613
GO:0002102	podosome	cellular_component	0.15855	1	1	158	23	20790	ENSMUSG00000040711
GO:0003309	type B pancreatic cell differentiation	biological_process	0.15855	1	1	158	23	20790	ENSMUSG00000068154
GO:0004181	metallocarboxypeptidase activity	molecular_function	0.15855	1	1	158	23	20790	ENSMUSG00000020841
GO:0005070	SH3/SH2 adaptor activity	molecular_function	0.15855	1	1	158	23	20790	ENSMUSG00000020176
GO:0006063	uronic acid metabolic process	biological_process	0.15855	1	1	158	23	20790	ENSMUSG00000045038
GO:0009975	cyclase activity	molecular_function	0.15855	1	1	158	23	20790	ENSMUSG00000021536
GO:0010665	regulation of cardiac muscle cell apoptotic process	biological_process	0.15855	1	1	158	23	20790	ENSMUSG00000038193
GO:0019585	glucuronate metabolic process	biological_process	0.15855	1	1	158	23	20790	ENSMUSG00000045038
GO:0030546	receptor activator activity	molecular_function	0.15855	1	1	158	23	20790	ENSMUSG00000045038
GO:0031338	regulation of vesicle fusion	biological_process	0.15855	1	1	158	23	20790	ENSMUSG00000033083
GO:0032770	positive regulation of monooxygenase activity	biological_process	0.15855	1	1	158	23	20790	ENSMUSG00000030265
GO:0035412	regulation of catenin import into nucleus	biological_process	0.15855	1	1	158	23	20790	ENSMUSG00000078794
GO:0036314	response to sterol	biological_process	0.15855	1	1	158	23	20790	ENSMUSG00000028613
GO:0060765	regulation of androgen receptor signaling pathway	biological_process	0.15855	1	1	158	23	20790	ENSMUSG00000020063
GO:0060977	coronary vasculature morphogenesis	biological_process	0.15855	1	1	158	23	20790	ENSMUSG00000038193
GO:1901797	negative regulation of signal transduction by p53 class mediator	biological_process	0.15855	1	1	158	23	20790	ENSMUSG00000020063
GO:0002377	immunoglobulin production	biological_process	0.15868	1	2	158	95	20790	ENSMUSG00000089704,ENSMUSG00000092329
GO:0003279	cardiac septum development	biological_process	0.15868	1	2	158	95	20790	ENSMUSG00000049577,ENSMUSG00000031987
GO:0006639	acylglycerol metabolic process	biological_process	0.15868	1	2	158	95	20790	ENSMUSG00000020063,ENSMUSG00000024052
GO:0030674	protein binding, bridging	molecular_function	0.15868	1	2	158	95	20790	ENSMUSG00000020176,ENSMUSG00000031751
GO:0000166	nucleotide binding	molecular_function	0.15922	1	22	158	2351	20790	ENSMUSG00000041037,ENSMUSG00000031751,ENSMUSG00000021536,ENSMUSG00000041297,ENSMUSG00000030265,ENSMUSG00000026426,ENSMUSG00000074305,ENSMUSG00000025060,ENSMUSG00000037217,ENSMUSG00000074102,ENSMUSG00000028289,ENSMUSG00000020063,ENSMUSG00000090877,ENSMUSG00000049230,ENSMUSG00000021279,ENSMUSG00000045038,ENSMUSG00000044221,ENSMUSG00000095440,ENSMUSG00000022272,ENSMUSG00000031441,ENSMUSG00000033882,…
GO:1901265	nucleoside phosphate binding	molecular_function	0.15922	1	22	158	2351	20790	ENSMUSG00000020063,ENSMUSG00000090877,ENSMUSG00000049230,ENSMUSG00000037217,ENSMUSG00000074102,ENSMUSG00000028289,ENSMUSG00000030265,ENSMUSG00000026426,ENSMUSG00000074305,ENSMUSG00000025060,ENSMUSG00000041037,ENSMUSG00000031751,ENSMUSG00000041297,ENSMUSG00000021536,ENSMUSG00000021758,ENSMUSG00000022272,ENSMUSG00000095440,ENSMUSG00000031441,ENSMUSG00000033882,ENSMUSG00000044221,ENSMUSG00000045038,…
GO:0007548	sex differentiation	biological_process	0.15962	1	4	158	281	20790	ENSMUSG00000006307,ENSMUSG00000035696,ENSMUSG00000020063,ENSMUSG00000016458
GO:0010647	positive regulation of cell communication	biological_process	0.16068	1	14	158	1395	20790	ENSMUSG00000042594,ENSMUSG00000039191,ENSMUSG00000034801,ENSMUSG00000030265,ENSMUSG00000038193,ENSMUSG00000045038,ENSMUSG00000063239,ENSMUSG00000041794,ENSMUSG00000029071,ENSMUSG00000020063,ENSMUSG00000030530,ENSMUSG00000037331,ENSMUSG00000029275,ENSMUSG00000020176
GO:0045732	positive regulation of protein catabolic process	biological_process	0.16112	1	3	158	185	20790	ENSMUSG00000014470,ENSMUSG00000029071,ENSMUSG00000002365
GO:0008286	insulin receptor signaling pathway	biological_process	0.1613	1	2	158	96	20790	ENSMUSG00000020176,ENSMUSG00000020063
GO:0051726	regulation of cell cycle	biological_process	0.16246	1	9	158	821	20790	ENSMUSG00000041297,ENSMUSG00000045038,ENSMUSG00000030551,ENSMUSG00000025060,ENSMUSG00000068154,ENSMUSG00000021285,ENSMUSG00000048349,ENSMUSG00000038990,ENSMUSG00000020063
GO:0090276	regulation of peptide hormone secretion	biological_process	0.16292	1	3	158	186	20790	ENSMUSG00000041794,ENSMUSG00000045038,ENSMUSG00000030671
GO:0006638	neutral lipid metabolic process	biological_process	0.16393	1	2	158	97	20790	ENSMUSG00000024052,ENSMUSG00000020063
GO:0022602	ovulation cycle process	biological_process	0.16393	1	2	158	97	20790	ENSMUSG00000020063,ENSMUSG00000006307
GO:0031234	extrinsic component of cytoplasmic side of plasma membrane	cellular_component	0.16393	1	2	158	97	20790	ENSMUSG00000030265,ENSMUSG00000002365
GO:0043066	negative regulation of apoptotic process	biological_process	0.16408	1	9	158	823	20790	ENSMUSG00000048349,ENSMUSG00000028124,ENSMUSG00000016458,ENSMUSG00000020063,ENSMUSG00000022136,ENSMUSG00000034656,ENSMUSG00000001131,ENSMUSG00000038193,ENSMUSG00000030265
GO:0048585	negative regulation of response to stimulus	biological_process	0.16463	1	13	158	1284	20790	ENSMUSG00000029071,ENSMUSG00000037887,ENSMUSG00000092035,ENSMUSG00000044340,ENSMUSG00000038400,ENSMUSG00000020176,ENSMUSG00000028124,ENSMUSG00000038546,ENSMUSG00000078794,ENSMUSG00000045991,ENSMUSG00000033510,ENSMUSG00000022136,ENSMUSG00000020063
GO:0001516	prostaglandin biosynthetic process	biological_process	0.16484	1	1	158	24	20790	ENSMUSG00000020063
GO:0001759	organ induction	biological_process	0.16484	1	1	158	24	20790	ENSMUSG00000039191
GO:0001945	lymph vessel development	biological_process	0.16484	1	1	158	24	20790	ENSMUSG00000030551
GO:0002507	tolerance induction	biological_process	0.16484	1	1	158	24	20790	ENSMUSG00000044340
GO:0004114	3',5'-cyclic-nucleotide phosphodiesterase activity	molecular_function	0.16484	1	1	158	24	20790	ENSMUSG00000030671
GO:0004407	histone deacetylase activity	molecular_function	0.16484	1	1	158	24	20790	ENSMUSG00000020063
GO:0005520	insulin-like growth factor binding	molecular_function	0.16484	1	1	158	24	20790	ENSMUSG00000023830
GO:0008536	Ran GTPase binding	molecular_function	0.16484	1	1	158	24	20790	ENSMUSG00000038546
GO:0009649	entrainment of circadian clock	biological_process	0.16484	1	1	158	24	20790	ENSMUSG00000044340
GO:0010894	negative regulation of steroid biosynthetic process	biological_process	0.16484	1	1	158	24	20790	ENSMUSG00000029275
GO:0016849	phosphorus-oxygen lyase activity	molecular_function	0.16484	1	1	158	24	20790	ENSMUSG00000021536
GO:0031369	translation initiation factor binding	molecular_function	0.16484	1	1	158	24	20790	ENSMUSG00000037331
GO:0032800	receptor biosynthetic process	biological_process	0.16484	1	1	158	24	20790	ENSMUSG00000030530
GO:0032801	receptor catabolic process	biological_process	0.16484	1	1	158	24	20790	ENSMUSG00000030530
GO:0042133	neurotransmitter metabolic process	biological_process	0.16484	1	1	158	24	20790	ENSMUSG00000034656
GO:0045939	negative regulation of steroid metabolic process	biological_process	0.16484	1	1	158	24	20790	ENSMUSG00000029275
GO:0046457	prostanoid biosynthetic process	biological_process	0.16484	1	1	158	24	20790	ENSMUSG00000020063
GO:0051180	vitamin transport	biological_process	0.16484	1	1	158	24	20790	ENSMUSG00000027340
GO:0060343	trabecula formation	biological_process	0.16484	1	1	158	24	20790	ENSMUSG00000031987
GO:0060384	innervation	biological_process	0.16484	1	1	158	24	20790	ENSMUSG00000048349
GO:0060421	positive regulation of heart growth	biological_process	0.16484	1	1	158	24	20790	ENSMUSG00000039191
GO:0060445	branching involved in salivary gland morphogenesis	biological_process	0.16484	1	1	158	24	20790	ENSMUSG00000030084
GO:0065005	protein-lipid complex assembly	biological_process	0.16484	1	1	158	24	20790	ENSMUSG00000002365
GO:0071634	regulation of transforming growth factor beta production	biological_process	0.16484	1	1	158	24	20790	ENSMUSG00000030530
GO:0071731	response to nitric oxide	biological_process	0.16484	1	1	158	24	20790	ENSMUSG00000031987
GO:0071813	lipoprotein particle binding	molecular_function	0.16484	1	1	158	24	20790	ENSMUSG00000028613
GO:0071814	protein-lipid complex binding	molecular_function	0.16484	1	1	158	24	20790	ENSMUSG00000028613
GO:0072273	metanephric nephron morphogenesis	biological_process	0.16484	1	1	158	24	20790	ENSMUSG00000016458
GO:0090103	cochlea morphogenesis	biological_process	0.16484	1	1	158	24	20790	ENSMUSG00000029071
GO:0001934	positive regulation of protein phosphorylation	biological_process	0.16571	1	9	158	825	20790	ENSMUSG00000020063,ENSMUSG00000028289,ENSMUSG00000028613,ENSMUSG00000002365,ENSMUSG00000025060,ENSMUSG00000030265,ENSMUSG00000045038,ENSMUSG00000063239,ENSMUSG00000029071
GO:0023014	signal transduction by protein phosphorylation	biological_process	0.16585	1	8	158	713	20790	ENSMUSG00000038546,ENSMUSG00000028289,ENSMUSG00000044340,ENSMUSG00000063239,ENSMUSG00000037887,ENSMUSG00000045038,ENSMUSG00000030265,ENSMUSG00000025060
GO:0048704	embryonic skeletal system morphogenesis	biological_process	0.16657	1	2	158	98	20790	ENSMUSG00000048763,ENSMUSG00000079560
GO:0040008	regulation of growth	biological_process	0.16733	1	7	158	604	20790	ENSMUSG00000030084,ENSMUSG00000028289,ENSMUSG00000062115,ENSMUSG00000078794,ENSMUSG00000039191,ENSMUSG00000020063,ENSMUSG00000016458
GO:0098602	single organism cell adhesion	biological_process	0.1685	1	8	158	716	20790	ENSMUSG00000061080,ENSMUSG00000022272,ENSMUSG00000028289,ENSMUSG00000033152,ENSMUSG00000022656,ENSMUSG00000027474,ENSMUSG00000034801,ENSMUSG00000074305
GO:0090068	positive regulation of cell cycle process	biological_process	0.17019	1	3	158	190	20790	ENSMUSG00000045038,ENSMUSG00000048349,ENSMUSG00000068154
GO:0002089	lens morphogenesis in camera-type eye	biological_process	0.17109	1	1	158	25	20790	ENSMUSG00000022656
GO:0003785	actin monomer binding	molecular_function	0.17109	1	1	158	25	20790	ENSMUSG00000045038
GO:0004112	cyclic-nucleotide phosphodiesterase activity	molecular_function	0.17109	1	1	158	25	20790	ENSMUSG00000030671
GO:0010662	regulation of striated muscle cell apoptotic process	biological_process	0.17109	1	1	158	25	20790	ENSMUSG00000038193
GO:0030507	spectrin binding	molecular_function	0.17109	1	1	158	25	20790	ENSMUSG00000022272
GO:0030511	positive regulation of transforming growth factor beta receptor signaling pathway	biological_process	0.17109	1	1	158	25	20790	ENSMUSG00000030530
GO:0032673	regulation of interleukin-4 production	biological_process	0.17109	1	1	158	25	20790	ENSMUSG00000049577
GO:0034695	response to prostaglandin E	biological_process	0.17109	1	1	158	25	20790	ENSMUSG00000045038
GO:0035411	catenin import into nucleus	biological_process	0.17109	1	1	158	25	20790	ENSMUSG00000078794
GO:0035869	ciliary transition zone	cellular_component	0.17109	1	1	158	25	20790	ENSMUSG00000019986
GO:0042036	negative regulation of cytokine biosynthetic process	biological_process	0.17109	1	1	158	25	20790	ENSMUSG00000049577
GO:0048786	presynaptic active zone	cellular_component	0.17109	1	1	158	25	20790	ENSMUSG00000037217
GO:0051354	negative regulation of oxidoreductase activity	biological_process	0.17109	1	1	158	25	20790	ENSMUSG00000029275
GO:0060317	cardiac epithelial to mesenchymal transition	biological_process	0.17109	1	1	158	25	20790	ENSMUSG00000039191
GO:0070412	R-SMAD binding	molecular_function	0.17109	1	1	158	25	20790	ENSMUSG00000038400
GO:0071604	transforming growth factor beta production	biological_process	0.17109	1	1	158	25	20790	ENSMUSG00000030530
GO:0072698	protein localization to microtubule cytoskeleton	biological_process	0.17109	1	1	158	25	20790	ENSMUSG00000029071
GO:0086091	regulation of heart rate by cardiac conduction	biological_process	0.17109	1	1	158	25	20790	ENSMUSG00000015968
GO:1901186	positive regulation of ERBB signaling pathway	biological_process	0.17109	1	1	158	25	20790	ENSMUSG00000039191
GO:1901522	positive regulation of transcription from RNA polymerase II promoter involved in cellular response to chemical stimulus	biological_process	0.17109	1	1	158	25	20790	ENSMUSG00000039191
GO:1902175	regulation of oxidative stress-induced intrinsic apoptotic signaling pathway	biological_process	0.17109	1	1	158	25	20790	ENSMUSG00000020063
GO:1902803	regulation of synaptic vesicle transport	biological_process	0.17109	1	1	158	25	20790	ENSMUSG00000035226
GO:1903846	positive regulation of cellular response to transforming growth factor beta stimulus	biological_process	0.17109	1	1	158	25	20790	ENSMUSG00000030530
GO:2000772	regulation of cellular senescence	biological_process	0.17109	1	1	158	25	20790	ENSMUSG00000020063
GO:0015833	peptide transport	biological_process	0.1711	1	4	158	289	20790	ENSMUSG00000045038,ENSMUSG00000041794,ENSMUSG00000056553,ENSMUSG00000030671
GO:0030177	positive regulation of Wnt signaling pathway	biological_process	0.17187	1	2	158	100	20790	ENSMUSG00000029071,ENSMUSG00000039191
GO:0090100	positive regulation of transmembrane receptor protein serine/threonine kinase signaling pathway	biological_process	0.17187	1	2	158	100	20790	ENSMUSG00000030530,ENSMUSG00000039191
GO:0002791	regulation of peptide secretion	biological_process	0.17202	1	3	158	191	20790	ENSMUSG00000041794,ENSMUSG00000045038,ENSMUSG00000030671
GO:0042802	identical protein binding	molecular_function	0.17262	1	12	158	1179	20790	ENSMUSG00000023830,ENSMUSG00000025658,ENSMUSG00000002365,ENSMUSG00000078794,ENSMUSG00000020063,ENSMUSG00000026497,ENSMUSG00000038193,ENSMUSG00000019986,ENSMUSG00000022656,ENSMUSG00000029071,ENSMUSG00000030551,ENSMUSG00000025060
GO:0005216	ion channel activity	molecular_function	0.17326	1	5	158	394	20790	ENSMUSG00000034656,ENSMUSG00000001986,ENSMUSG00000002771,ENSMUSG00000053395,ENSMUSG00000015968
GO:0030900	forebrain development	biological_process	0.17326	1	5	158	394	20790	ENSMUSG00000048349,ENSMUSG00000028613,ENSMUSG00000030551,ENSMUSG00000030265,ENSMUSG00000039191
GO:0032870	cellular response to hormone stimulus	biological_process	0.17346	1	6	158	501	20790	ENSMUSG00000030551,ENSMUSG00000020063,ENSMUSG00000016458,ENSMUSG00000033083,ENSMUSG00000020176,ENSMUSG00000045038
GO:0043069	negative regulation of programmed cell death	biological_process	0.17397	1	9	158	835	20790	ENSMUSG00000048349,ENSMUSG00000028124,ENSMUSG00000022136,ENSMUSG00000001131,ENSMUSG00000034656,ENSMUSG00000016458,ENSMUSG00000020063,ENSMUSG00000038193,ENSMUSG00000030265
GO:0046879	hormone secretion	biological_process	0.17402	1	4	158	291	20790	ENSMUSG00000056553,ENSMUSG00000030671,ENSMUSG00000045038,ENSMUSG00000041794
GO:0048589	developmental growth	biological_process	0.17415	1	7	158	611	20790	ENSMUSG00000028289,ENSMUSG00000030084,ENSMUSG00000029071,ENSMUSG00000062115,ENSMUSG00000038765,ENSMUSG00000027474,ENSMUSG00000039191
GO:0019787	ubiquitin-like protein transferase activity	molecular_function	0.1745	1	5	158	395	20790	ENSMUSG00000020376,ENSMUSG00000058446,ENSMUSG00000035696,ENSMUSG00000014470,ENSMUSG00000031751
GO:0001837	epithelial to mesenchymal transition	biological_process	0.17453	1	2	158	101	20790	ENSMUSG00000078794,ENSMUSG00000039191
GO:0030176	integral component of endoplasmic reticulum membrane	cellular_component	0.17453	1	2	158	101	20790	ENSMUSG00000031751,ENSMUSG00000031169
GO:0045665	negative regulation of neuron differentiation	biological_process	0.1757	1	3	158	193	20790	ENSMUSG00000028977,ENSMUSG00000028289,ENSMUSG00000029275
GO:0044257	cellular protein catabolic process	biological_process	0.17612	1	7	158	613	20790	ENSMUSG00000033510,ENSMUSG00000014470,ENSMUSG00000022136,ENSMUSG00000020063,ENSMUSG00000030530,ENSMUSG00000031751,ENSMUSG00000029071
GO:1903052	positive regulation of proteolysis involved in cellular protein catabolic process	biological_process	0.1772	1	2	158	102	20790	ENSMUSG00000014470,ENSMUSG00000029071
GO:0005979	regulation of glycogen biosynthetic process	biological_process	0.17729	1	1	158	26	20790	ENSMUSG00000020176
GO:0007530	sex determination	biological_process	0.17729	1	1	158	26	20790	ENSMUSG00000016458
GO:0010962	regulation of glucan biosynthetic process	biological_process	0.17729	1	1	158	26	20790	ENSMUSG00000020176
GO:0022617	extracellular matrix disassembly	biological_process	0.17729	1	1	158	26	20790	ENSMUSG00000040711
GO:0033558	protein deacetylase activity	molecular_function	0.17729	1	1	158	26	20790	ENSMUSG00000020063
GO:0035883	enteroendocrine cell differentiation	biological_process	0.17729	1	1	158	26	20790	ENSMUSG00000068154
GO:0038066	p38MAPK cascade	biological_process	0.17729	1	1	158	26	20790	ENSMUSG00000044340
GO:0043073	germ cell nucleus	cellular_component	0.17729	1	1	158	26	20790	ENSMUSG00000038932
GO:0045309	protein phosphorylated amino acid binding	molecular_function	0.17729	1	1	158	26	20790	ENSMUSG00000020176
GO:0048169	regulation of long-term neuronal synaptic plasticity	biological_process	0.17729	1	1	158	26	20790	ENSMUSG00000030265
GO:0050999	regulation of nitric-oxide synthase activity	biological_process	0.17729	1	1	158	26	20790	ENSMUSG00000030265
GO:0051019	mitogen-activated protein kinase binding	molecular_function	0.17729	1	1	158	26	20790	ENSMUSG00000020063
GO:0051119	sugar transmembrane transporter activity	molecular_function	0.17729	1	1	158	26	20790	ENSMUSG00000027340
GO:0051569	regulation of histone H3-K4 methylation	biological_process	0.17729	1	1	158	26	20790	ENSMUSG00000006307
GO:0060008	Sertoli cell differentiation	biological_process	0.17729	1	1	158	26	20790	ENSMUSG00000016458
GO:1902235	regulation of endoplasmic reticulum stress-induced intrinsic apoptotic signaling pathway	biological_process	0.17729	1	1	158	26	20790	ENSMUSG00000020063
GO:0009895	negative regulation of catabolic process	biological_process	0.17755	1	3	158	194	20790	ENSMUSG00000030530,ENSMUSG00000030671,ENSMUSG00000001131
GO:0006887	exocytosis	biological_process	0.17843	1	4	158	294	20790	ENSMUSG00000035226,ENSMUSG00000034656,ENSMUSG00000056553,ENSMUSG00000019790
GO:0072001	renal system development	biological_process	0.17843	1	4	158	294	20790	ENSMUSG00000016458,ENSMUSG00000062563,ENSMUSG00000040943,ENSMUSG00000028289
GO:0000287	magnesium ion binding	molecular_function	0.17941	1	3	158	195	20790	ENSMUSG00000021279,ENSMUSG00000039275,ENSMUSG00000031441
GO:0045088	regulation of innate immune response	biological_process	0.17941	1	3	158	195	20790	ENSMUSG00000029275,ENSMUSG00000045038,ENSMUSG00000033510
GO:0007613	memory	biological_process	0.17988	1	2	158	103	20790	ENSMUSG00000006307,ENSMUSG00000052135
GO:0042303	molting cycle	biological_process	0.17988	1	2	158	103	20790	ENSMUSG00000039191,ENSMUSG00000070990
GO:0042633	hair cycle	biological_process	0.17988	1	2	158	103	20790	ENSMUSG00000039191,ENSMUSG00000070990
GO:0007155	cell adhesion	biological_process	0.17993	1	13	158	1307	20790	ENSMUSG00000074305,ENSMUSG00000030671,ENSMUSG00000039191,ENSMUSG00000034801,ENSMUSG00000027474,ENSMUSG00000045038,ENSMUSG00000022656,ENSMUSG00000045991,ENSMUSG00000033152,ENSMUSG00000028289,ENSMUSG00000053141,ENSMUSG00000022272,ENSMUSG00000061080
GO:1902532	negative regulation of intracellular signal transduction	biological_process	0.18075	1	5	158	400	20790	ENSMUSG00000020063,ENSMUSG00000033510,ENSMUSG00000038546,ENSMUSG00000037887,ENSMUSG00000044340
GO:0007568	aging	biological_process	0.18139	1	4	158	296	20790	ENSMUSG00000031751,ENSMUSG00000001131,ENSMUSG00000030530,ENSMUSG00000020063
GO:0040012	regulation of locomotion	biological_process	0.18205	1	8	158	731	20790	ENSMUSG00000045038,ENSMUSG00000030551,ENSMUSG00000068154,ENSMUSG00000030084,ENSMUSG00000060257,ENSMUSG00000045991,ENSMUSG00000001131,ENSMUSG00000030530
GO:0002221	pattern recognition receptor signaling pathway	biological_process	0.18256	1	2	158	104	20790	ENSMUSG00000045038,ENSMUSG00000029275
GO:0016758	transferase activity, transferring hexosyl groups	molecular_function	0.18313	1	3	158	197	20790	ENSMUSG00000092329,ENSMUSG00000089704,ENSMUSG00000042428
GO:0000281	mitotic cytokinesis	biological_process	0.18345	1	1	158	27	20790	ENSMUSG00000002365
GO:0001961	positive regulation of cytokine-mediated signaling pathway	biological_process	0.18345	1	1	158	27	20790	ENSMUSG00000029275
GO:0009154	purine ribonucleotide catabolic process	biological_process	0.18345	1	1	158	27	20790	ENSMUSG00000030671
GO:0009261	ribonucleotide catabolic process	biological_process	0.18345	1	1	158	27	20790	ENSMUSG00000030671
GO:0010659	cardiac muscle cell apoptotic process	biological_process	0.18345	1	1	158	27	20790	ENSMUSG00000038193
GO:0030947	regulation of vascular endothelial growth factor receptor signaling pathway	biological_process	0.18345	1	1	158	27	20790	ENSMUSG00000020176
GO:0033032	regulation of myeloid cell apoptotic process	biological_process	0.18345	1	1	158	27	20790	ENSMUSG00000020063
GO:0033081	regulation of T cell differentiation in thymus	biological_process	0.18345	1	1	158	27	20790	ENSMUSG00000034801
GO:0034142	toll-like receptor 4 signaling pathway	biological_process	0.18345	1	1	158	27	20790	ENSMUSG00000045038
GO:0045296	cadherin binding	molecular_function	0.18345	1	1	158	27	20790	ENSMUSG00000053141
GO:0045499	chemorepellent activity	molecular_function	0.18345	1	1	158	27	20790	ENSMUSG00000028289
GO:0048791	calcium ion-dependent exocytosis of neurotransmitter	biological_process	0.18345	1	1	158	27	20790	ENSMUSG00000034656
GO:0051233	spindle midzone	cellular_component	0.18345	1	1	158	27	20790	ENSMUSG00000026426
GO:0060306	regulation of membrane repolarization	biological_process	0.18345	1	1	158	27	20790	ENSMUSG00000015968
GO:0060760	positive regulation of response to cytokine stimulus	biological_process	0.18345	1	1	158	27	20790	ENSMUSG00000029275
GO:0086065	cell communication involved in cardiac conduction	biological_process	0.18345	1	1	158	27	20790	ENSMUSG00000015968
GO:2000398	regulation of thymocyte aggregation	biological_process	0.18345	1	1	158	27	20790	ENSMUSG00000034801
GO:0018205	peptidyl-lysine modification	biological_process	0.18436	1	4	158	298	20790	ENSMUSG00000040943,ENSMUSG00000006307,ENSMUSG00000049327,ENSMUSG00000020063
GO:0003158	endothelium development	biological_process	0.18524	1	2	158	105	20790	ENSMUSG00000039191,ENSMUSG00000030551
GO:0015749	monosaccharide transport	biological_process	0.18524	1	2	158	105	20790	ENSMUSG00000027340,ENSMUSG00000020176
GO:0061387	regulation of extent of cell growth	biological_process	0.18524	1	2	158	105	20790	ENSMUSG00000030084,ENSMUSG00000028289
GO:0022838	substrate-specific channel activity	molecular_function	0.1858	1	5	158	404	20790	ENSMUSG00000001986,ENSMUSG00000002771,ENSMUSG00000034656,ENSMUSG00000015968,ENSMUSG00000053395
GO:0005654	nucleoplasm	cellular_component	0.18605	1	22	158	2405	20790	ENSMUSG00000041297,ENSMUSG00000039191,ENSMUSG00000074305,ENSMUSG00000074102,ENSMUSG00000039275,ENSMUSG00000021285,ENSMUSG00000029275,ENSMUSG00000039741,ENSMUSG00000037331,ENSMUSG00000020376,ENSMUSG00000020063,ENSMUSG00000024222,ENSMUSG00000006307,ENSMUSG00000028977,ENSMUSG00000040943,ENSMUSG00000062115,ENSMUSG00000016458,ENSMUSG00000020128,ENSMUSG00000035696,ENSMUSG00000079560,ENSMUSG00000045991,…
GO:0022610	biological adhesion	biological_process	0.18679	1	13	158	1317	20790	ENSMUSG00000045991,ENSMUSG00000033152,ENSMUSG00000028289,ENSMUSG00000053141,ENSMUSG00000022272,ENSMUSG00000061080,ENSMUSG00000074305,ENSMUSG00000030671,ENSMUSG00000034801,ENSMUSG00000039191,ENSMUSG00000027474,ENSMUSG00000022656,ENSMUSG00000045038
GO:0061564	axon development	biological_process	0.18708	1	5	158	405	20790	ENSMUSG00000019790,ENSMUSG00000034656,ENSMUSG00000029071,ENSMUSG00000030084,ENSMUSG00000028289
GO:0009914	hormone transport	biological_process	0.18735	1	4	158	300	20790	ENSMUSG00000030671,ENSMUSG00000056553,ENSMUSG00000041794,ENSMUSG00000045038
GO:0010771	negative regulation of cell morphogenesis involved in differentiation	biological_process	0.18794	1	2	158	106	20790	ENSMUSG00000028289,ENSMUSG00000078794
GO:0031227	intrinsic component of endoplasmic reticulum membrane	cellular_component	0.18794	1	2	158	106	20790	ENSMUSG00000031751,ENSMUSG00000031169
GO:1904029	regulation of cyclin-dependent protein kinase activity	biological_process	0.18794	1	2	158	106	20790	ENSMUSG00000030551,ENSMUSG00000022136
GO:0003712	transcription cofactor activity	molecular_function	0.18835	1	5	158	406	20790	ENSMUSG00000049577,ENSMUSG00000049327,ENSMUSG00000020063,ENSMUSG00000038193,ENSMUSG00000024052
GO:0034976	response to endoplasmic reticulum stress	biological_process	0.18876	1	3	158	200	20790	ENSMUSG00000031751,ENSMUSG00000020063,ENSMUSG00000022136
GO:0045444	fat cell differentiation	biological_process	0.18876	1	3	158	200	20790	ENSMUSG00000049577,ENSMUSG00000040711,ENSMUSG00000020063
GO:0001666	response to hypoxia	biological_process	0.18885	1	4	158	301	20790	ENSMUSG00000020063,ENSMUSG00000039191,ENSMUSG00000031987,ENSMUSG00000045038
GO:0051128	regulation of cellular component organization	biological_process	0.18907	1	19	158	2043	20790	ENSMUSG00000030084,ENSMUSG00000033083,ENSMUSG00000038400,ENSMUSG00000022272,ENSMUSG00000028613,ENSMUSG00000078794,ENSMUSG00000034656,ENSMUSG00000016458,ENSMUSG00000045038,ENSMUSG00000029071,ENSMUSG00000006307,ENSMUSG00000052135,ENSMUSG00000026626,ENSMUSG00000029275,ENSMUSG00000028289,ENSMUSG00000002365,ENSMUSG00000040990,ENSMUSG00000020063,ENSMUSG00000068154
GO:0051270	regulation of cellular component movement	biological_process	0.18947	1	8	158	739	20790	ENSMUSG00000045991,ENSMUSG00000001131,ENSMUSG00000030530,ENSMUSG00000030084,ENSMUSG00000060257,ENSMUSG00000068154,ENSMUSG00000030551,ENSMUSG00000045038
GO:0000307	cyclin-dependent protein kinase holoenzyme complex	cellular_component	0.18956	1	1	158	28	20790	ENSMUSG00000041297
GO:0001786	phosphatidylserine binding	molecular_function	0.18956	1	1	158	28	20790	ENSMUSG00000041685
GO:0005343	organic acid:sodium symporter activity	molecular_function	0.18956	1	1	158	28	20790	ENSMUSG00000027340
GO:0005719	nuclear euchromatin	cellular_component	0.18956	1	1	158	28	20790	ENSMUSG00000020063
GO:0005790	smooth endoplasmic reticulum	cellular_component	0.18956	1	1	158	28	20790	ENSMUSG00000022136
GO:0043425	bHLH transcription factor binding	molecular_function	0.18956	1	1	158	28	20790	ENSMUSG00000020063
GO:0046875	ephrin receptor binding	molecular_function	0.18956	1	1	158	28	20790	ENSMUSG00000028289
GO:0051567	histone H3-K9 methylation	biological_process	0.18956	1	1	158	28	20790	ENSMUSG00000020063
GO:0055025	positive regulation of cardiac muscle tissue development	biological_process	0.18956	1	1	158	28	20790	ENSMUSG00000039191
GO:0055090	acylglycerol homeostasis	biological_process	0.18956	1	1	158	28	20790	ENSMUSG00000020063
GO:0060561	apoptotic process involved in morphogenesis	biological_process	0.18956	1	1	158	28	20790	ENSMUSG00000038193
GO:0070328	triglyceride homeostasis	biological_process	0.18956	1	1	158	28	20790	ENSMUSG00000020063
GO:1901071	glucosamine-containing compound metabolic process	biological_process	0.18956	1	1	158	28	20790	ENSMUSG00000042428
GO:2000108	positive regulation of leukocyte apoptotic process	biological_process	0.18956	1	1	158	28	20790	ENSMUSG00000020063
GO:0001948	glycoprotein binding	molecular_function	0.19063	1	2	158	107	20790	ENSMUSG00000028613,ENSMUSG00000023830
GO:0002758	innate immune response-activating signal transduction	biological_process	0.19063	1	2	158	107	20790	ENSMUSG00000045038,ENSMUSG00000029275
GO:0010906	regulation of glucose metabolic process	biological_process	0.19063	1	2	158	107	20790	ENSMUSG00000020063,ENSMUSG00000020176
GO:0043408	regulation of MAPK cascade	biological_process	0.19121	1	7	158	628	20790	ENSMUSG00000028289,ENSMUSG00000044340,ENSMUSG00000037887,ENSMUSG00000063239,ENSMUSG00000038546,ENSMUSG00000045038,ENSMUSG00000030265
GO:0005911	cell-cell junction	cellular_component	0.1922	1	5	158	409	20790	ENSMUSG00000040990,ENSMUSG00000019986,ENSMUSG00000022656,ENSMUSG00000021279,ENSMUSG00000061080
GO:0007292	female gamete generation	biological_process	0.19334	1	2	158	108	20790	ENSMUSG00000020063,ENSMUSG00000006307
GO:0042472	inner ear morphogenesis	biological_process	0.19334	1	2	158	108	20790	ENSMUSG00000029275,ENSMUSG00000029071
GO:0044248	cellular catabolic process	biological_process	0.19427	1	14	158	1447	20790	ENSMUSG00000040943,ENSMUSG00000030671,ENSMUSG00000052392,ENSMUSG00000031751,ENSMUSG00000024052,ENSMUSG00000029071,ENSMUSG00000033510,ENSMUSG00000001131,ENSMUSG00000014470,ENSMUSG00000022136,ENSMUSG00000020063,ENSMUSG00000030530,ENSMUSG00000037331,ENSMUSG00000002365
GO:0033267	axon part	cellular_component	0.19443	1	3	158	203	20790	ENSMUSG00000037217,ENSMUSG00000001986,ENSMUSG00000056553
GO:0000038	very long-chain fatty acid metabolic process	biological_process	0.19562	1	1	158	29	20790	ENSMUSG00000052392
GO:0001941	postsynaptic membrane organization	biological_process	0.19562	1	1	158	29	20790	ENSMUSG00000029071
GO:0006536	glutamate metabolic process	biological_process	0.19562	1	1	158	29	20790	ENSMUSG00000028124
GO:0010656	negative regulation of muscle cell apoptotic process	biological_process	0.19562	1	1	158	29	20790	ENSMUSG00000038193
GO:0010658	striated muscle cell apoptotic process	biological_process	0.19562	1	1	158	29	20790	ENSMUSG00000038193
GO:0032007	negative regulation of TOR signaling	biological_process	0.19562	1	1	158	29	20790	ENSMUSG00000020063
GO:0032459	regulation of protein oligomerization	biological_process	0.19562	1	1	158	29	20790	ENSMUSG00000002365
GO:0044380	protein localization to cytoskeleton	biological_process	0.19562	1	1	158	29	20790	ENSMUSG00000029071
GO:0050699	WW domain binding	molecular_function	0.19562	1	1	158	29	20790	ENSMUSG00000038400
GO:0051351	positive regulation of ligase activity	biological_process	0.19562	1	1	158	29	20790	ENSMUSG00000028124
GO:0070888	E-box binding	molecular_function	0.19562	1	1	158	29	20790	ENSMUSG00000038193
GO:0071354	cellular response to interleukin-6	biological_process	0.19562	1	1	158	29	20790	ENSMUSG00000029275
GO:1903202	negative regulation of oxidative stress-induced cell death	biological_process	0.19562	1	1	158	29	20790	ENSMUSG00000020063
GO:0001508	action potential	biological_process	0.19604	1	2	158	109	20790	ENSMUSG00000015968,ENSMUSG00000034656
GO:0007623	circadian rhythm	biological_process	0.19633	1	3	158	204	20790	ENSMUSG00000020063,ENSMUSG00000044340,ENSMUSG00000062115
GO:0001701	in utero embryonic development	biological_process	0.19737	1	5	158	413	20790	ENSMUSG00000039191,ENSMUSG00000030551,ENSMUSG00000031987,ENSMUSG00000038193,ENSMUSG00000053580
GO:0010721	negative regulation of cell development	biological_process	0.19794	1	4	158	307	20790	ENSMUSG00000028289,ENSMUSG00000029275,ENSMUSG00000078794,ENSMUSG00000028977
GO:0042886	amide transport	biological_process	0.19794	1	4	158	307	20790	ENSMUSG00000041794,ENSMUSG00000045038,ENSMUSG00000030671,ENSMUSG00000056553
GO:0006897	endocytosis	biological_process	0.19809	1	6	158	523	20790	ENSMUSG00000040990,ENSMUSG00000041685,ENSMUSG00000000915,ENSMUSG00000034413,ENSMUSG00000028613,ENSMUSG00000002365
GO:0030198	extracellular matrix organization	biological_process	0.19823	1	3	158	205	20790	ENSMUSG00000038765,ENSMUSG00000016458,ENSMUSG00000040711
GO:0032880	regulation of protein localization	biological_process	0.19897	1	9	158	864	20790	ENSMUSG00000020063,ENSMUSG00000019790,ENSMUSG00000078794,ENSMUSG00000021758,ENSMUSG00000026626,ENSMUSG00000030671,ENSMUSG00000041794,ENSMUSG00000029071,ENSMUSG00000045038
GO:0036293	response to decreased oxygen levels	biological_process	0.19947	1	4	158	308	20790	ENSMUSG00000039191,ENSMUSG00000020063,ENSMUSG00000031987,ENSMUSG00000045038
GO:0042327	positive regulation of phosphorylation	biological_process	0.19986	1	9	158	865	20790	ENSMUSG00000030265,ENSMUSG00000025060,ENSMUSG00000063239,ENSMUSG00000029071,ENSMUSG00000045038,ENSMUSG00000020063,ENSMUSG00000028613,ENSMUSG00000002365,ENSMUSG00000028289
GO:0043062	extracellular structure organization	biological_process	0.20014	1	3	158	206	20790	ENSMUSG00000040711,ENSMUSG00000016458,ENSMUSG00000038765
GO:0009967	positive regulation of signal transduction	biological_process	0.20089	1	12	158	1218	20790	ENSMUSG00000029071,ENSMUSG00000063239,ENSMUSG00000045038,ENSMUSG00000038193,ENSMUSG00000034801,ENSMUSG00000039191,ENSMUSG00000030265,ENSMUSG00000042594,ENSMUSG00000020176,ENSMUSG00000029275,ENSMUSG00000030530,ENSMUSG00000020063
GO:0042623	ATPase activity, coupled	molecular_function	0.201	1	4	158	309	20790	ENSMUSG00000031441,ENSMUSG00000095440,ENSMUSG00000022272,ENSMUSG00000021758
GO:0007498	mesoderm development	biological_process	0.20147	1	2	158	111	20790	ENSMUSG00000026497,ENSMUSG00000048349
GO:0007631	feeding behavior	biological_process	0.20147	1	2	158	111	20790	ENSMUSG00000038193,ENSMUSG00000048349
GO:0021510	spinal cord development	biological_process	0.20147	1	2	158	111	20790	ENSMUSG00000028613,ENSMUSG00000034656
GO:0000381	regulation of alternative mRNA splicing, via spliceosome	biological_process	0.20164	1	1	158	30	20790	ENSMUSG00000074102
GO:0006692	prostanoid metabolic process	biological_process	0.20164	1	1	158	30	20790	ENSMUSG00000020063
GO:0006693	prostaglandin metabolic process	biological_process	0.20164	1	1	158	30	20790	ENSMUSG00000020063
GO:0006767	water-soluble vitamin metabolic process	biological_process	0.20164	1	1	158	30	20790	ENSMUSG00000027340
GO:0006775	fat-soluble vitamin metabolic process	biological_process	0.20164	1	1	158	30	20790	ENSMUSG00000029275
GO:0007274	neuromuscular synaptic transmission	biological_process	0.20164	1	1	158	30	20790	ENSMUSG00000034656
GO:0031069	hair follicle morphogenesis	biological_process	0.20164	1	1	158	30	20790	ENSMUSG00000070990
GO:0033028	myeloid cell apoptotic process	biological_process	0.20164	1	1	158	30	20790	ENSMUSG00000020063
GO:0042169	SH2 domain binding	molecular_function	0.20164	1	1	158	30	20790	ENSMUSG00000040711
GO:0045182	translation regulator activity	molecular_function	0.20164	1	1	158	30	20790	ENSMUSG00000037331
GO:0045736	negative regulation of cyclin-dependent protein serine/threonine kinase activity	biological_process	0.20164	1	1	158	30	20790	ENSMUSG00000030551
GO:0098751	bone cell development	biological_process	0.20164	1	1	158	30	20790	ENSMUSG00000049577
GO:2001222	regulation of neuron migration	biological_process	0.20164	1	1	158	30	20790	ENSMUSG00000060257
GO:0098588	bounding membrane of organelle	cellular_component	0.20192	1	18	158	1943	20790	ENSMUSG00000031441,ENSMUSG00000038400,ENSMUSG00000023830,ENSMUSG00000030530,ENSMUSG00000022136,ENSMUSG00000024052,ENSMUSG00000089704,ENSMUSG00000024222,ENSMUSG00000058446,ENSMUSG00000059213,ENSMUSG00000031169,ENSMUSG00000000915,ENSMUSG00000048920,ENSMUSG00000056553,ENSMUSG00000092329,ENSMUSG00000041794,ENSMUSG00000031751,ENSMUSG00000026426
GO:0023057	negative regulation of signaling	biological_process	0.20343	1	11	158	1103	20790	ENSMUSG00000092035,ENSMUSG00000037887,ENSMUSG00000020063,ENSMUSG00000045991,ENSMUSG00000078794,ENSMUSG00000033510,ENSMUSG00000038546,ENSMUSG00000020176,ENSMUSG00000028124,ENSMUSG00000038400,ENSMUSG00000044340
GO:0019318	hexose metabolic process	biological_process	0.20397	1	3	158	208	20790	ENSMUSG00000034656,ENSMUSG00000020063,ENSMUSG00000020176
GO:0048638	regulation of developmental growth	biological_process	0.20408	1	4	158	311	20790	ENSMUSG00000039191,ENSMUSG00000062115,ENSMUSG00000030084,ENSMUSG00000028289
GO:0032104	regulation of response to extracellular stimulus	biological_process	0.2042	1	2	158	112	20790	ENSMUSG00000020063,ENSMUSG00000037331
GO:0032107	regulation of response to nutrient levels	biological_process	0.2042	1	2	158	112	20790	ENSMUSG00000020063,ENSMUSG00000037331
GO:0065008	regulation of biological quality	biological_process	0.20457	1	27	158	3063	20790	ENSMUSG00000041794,ENSMUSG00000015968,ENSMUSG00000030671,ENSMUSG00000030265,ENSMUSG00000028289,ENSMUSG00000037217,ENSMUSG00000028124,ENSMUSG00000056553,ENSMUSG00000049577,ENSMUSG00000020063,ENSMUSG00000040990,ENSMUSG00000031987,ENSMUSG00000032575,ENSMUSG00000029071,ENSMUSG00000045038,ENSMUSG00000022240,ENSMUSG00000040943,ENSMUSG00000034801,ENSMUSG00000030084,ENSMUSG00000035226,ENSMUSG00000031441,…
GO:0032259	methylation	biological_process	0.20562	1	4	158	312	20790	ENSMUSG00000020063,ENSMUSG00000049327,ENSMUSG00000040943,ENSMUSG00000006307
GO:0016050	vesicle organization	biological_process	0.20589	1	3	158	209	20790	ENSMUSG00000041685,ENSMUSG00000033083,ENSMUSG00000002365
GO:0061630	ubiquitin protein ligase activity	molecular_function	0.20589	1	3	158	209	20790	ENSMUSG00000014470,ENSMUSG00000058446,ENSMUSG00000031751
GO:0030018	Z disc	cellular_component	0.20692	1	2	158	113	20790	ENSMUSG00000026626,ENSMUSG00000015968
GO:0046887	positive regulation of hormone secretion	biological_process	0.20692	1	2	158	113	20790	ENSMUSG00000045038,ENSMUSG00000041794
GO:0001773	myeloid dendritic cell activation	biological_process	0.20762	1	1	158	31	20790	ENSMUSG00000039191
GO:0003179	heart valve morphogenesis	biological_process	0.20762	1	1	158	31	20790	ENSMUSG00000049577
GO:0003197	endocardial cushion development	biological_process	0.20762	1	1	158	31	20790	ENSMUSG00000039191
GO:0003338	metanephros morphogenesis	biological_process	0.20762	1	1	158	31	20790	ENSMUSG00000016458
GO:0008045	motor neuron axon guidance	biological_process	0.20762	1	1	158	31	20790	ENSMUSG00000030084
GO:0010762	regulation of fibroblast migration	biological_process	0.20762	1	1	158	31	20790	ENSMUSG00000045038
GO:0017147	Wnt-protein binding	molecular_function	0.20762	1	1	158	31	20790	ENSMUSG00000031169
GO:0019432	triglyceride biosynthetic process	biological_process	0.20762	1	1	158	31	20790	ENSMUSG00000024052
GO:0019894	kinesin binding	molecular_function	0.20762	1	1	158	31	20790	ENSMUSG00000028613
GO:0031624	ubiquitin conjugating enzyme binding	molecular_function	0.20762	1	1	158	31	20790	ENSMUSG00000014470
GO:0031672	A band	cellular_component	0.20762	1	1	158	31	20790	ENSMUSG00000026626
GO:0034260	negative regulation of GTPase activity	biological_process	0.20762	1	1	158	31	20790	ENSMUSG00000056553
GO:0042304	regulation of fatty acid biosynthetic process	biological_process	0.20762	1	1	158	31	20790	ENSMUSG00000020063
GO:0046627	negative regulation of insulin receptor signaling pathway	biological_process	0.20762	1	1	158	31	20790	ENSMUSG00000020176
GO:0060706	cell differentiation involved in embryonic placenta development	biological_process	0.20762	1	1	158	31	20790	ENSMUSG00000030551
GO:0070873	regulation of glycogen metabolic process	biological_process	0.20762	1	1	158	31	20790	ENSMUSG00000020176
GO:0097502	mannosylation	biological_process	0.20762	1	1	158	31	20790	ENSMUSG00000048920
GO:1900449	regulation of glutamate receptor signaling pathway	biological_process	0.20762	1	1	158	31	20790	ENSMUSG00000053395
GO:0050730	regulation of peptidyl-tyrosine phosphorylation	biological_process	0.20782	1	3	158	210	20790	ENSMUSG00000028289,ENSMUSG00000045038,ENSMUSG00000028613
GO:0061138	morphogenesis of a branching epithelium	biological_process	0.20782	1	3	158	210	20790	ENSMUSG00000030084,ENSMUSG00000016458,ENSMUSG00000030265
GO:0051704	multi-organism process	biological_process	0.20858	1	18	158	1954	20790	ENSMUSG00000016458,ENSMUSG00000030530,ENSMUSG00000021758,ENSMUSG00000023830,ENSMUSG00000032089,ENSMUSG00000006307,ENSMUSG00000045038,ENSMUSG00000029071,ENSMUSG00000020063,ENSMUSG00000001131,ENSMUSG00000048349,ENSMUSG00000029275,ENSMUSG00000039191,ENSMUSG00000030265,ENSMUSG00000038932,ENSMUSG00000030551,ENSMUSG00000022656,ENSMUSG00000038193
GO:0002218	activation of innate immune response	biological_process	0.20965	1	2	158	114	20790	ENSMUSG00000029275,ENSMUSG00000045038
GO:0006413	translational initiation	biological_process	0.20965	1	2	158	114	20790	ENSMUSG00000022136,ENSMUSG00000037331
GO:0030183	B cell differentiation	biological_process	0.20965	1	2	158	114	20790	ENSMUSG00000039191,ENSMUSG00000054199
GO:0042177	negative regulation of protein catabolic process	biological_process	0.20965	1	2	158	114	20790	ENSMUSG00000001131,ENSMUSG00000030530
GO:0048593	camera-type eye morphogenesis	biological_process	0.20965	1	2	158	114	20790	ENSMUSG00000028977,ENSMUSG00000022656
GO:0048675	axon extension	biological_process	0.20965	1	2	158	114	20790	ENSMUSG00000030084,ENSMUSG00000029071
GO:1903364	positive regulation of cellular protein catabolic process	biological_process	0.20965	1	2	158	114	20790	ENSMUSG00000014470,ENSMUSG00000029071
GO:0043122	regulation of I-kappaB kinase/NF-kappaB signaling	biological_process	0.20975	1	3	158	211	20790	ENSMUSG00000045038,ENSMUSG00000033510,ENSMUSG00000020063
GO:0008104	protein localization	biological_process	0.2104	1	20	158	2203	20790	ENSMUSG00000056553,ENSMUSG00000020063,ENSMUSG00000002365,ENSMUSG00000030671,ENSMUSG00000026426,ENSMUSG00000041685,ENSMUSG00000030265,ENSMUSG00000039191,ENSMUSG00000041794,ENSMUSG00000034413,ENSMUSG00000019790,ENSMUSG00000021758,ENSMUSG00000078794,ENSMUSG00000034656,ENSMUSG00000020128,ENSMUSG00000040711,ENSMUSG00000026626,ENSMUSG00000019986,ENSMUSG00000029071,ENSMUSG00000045038
GO:0071396	cellular response to lipid	biological_process	0.21051	1	5	158	423	20790	ENSMUSG00000030551,ENSMUSG00000020063,ENSMUSG00000029275,ENSMUSG00000045038,ENSMUSG00000028613
GO:0060560	developmental growth involved in morphogenesis	biological_process	0.21168	1	3	158	212	20790	ENSMUSG00000028289,ENSMUSG00000030084,ENSMUSG00000029071
GO:0061659	ubiquitin-like protein ligase activity	molecular_function	0.21168	1	3	158	212	20790	ENSMUSG00000031751,ENSMUSG00000014470,ENSMUSG00000058446
GO:0010648	negative regulation of cell communication	biological_process	0.21226	1	11	158	1114	20790	ENSMUSG00000092035,ENSMUSG00000037887,ENSMUSG00000078794,ENSMUSG00000033510,ENSMUSG00000045991,ENSMUSG00000020063,ENSMUSG00000038400,ENSMUSG00000044340,ENSMUSG00000038546,ENSMUSG00000020176,ENSMUSG00000028124
GO:0006342	chromatin silencing	biological_process	0.21238	1	2	158	115	20790	ENSMUSG00000020063,ENSMUSG00000039741
GO:0007368	determination of left/right symmetry	biological_process	0.21238	1	2	158	115	20790	ENSMUSG00000038193,ENSMUSG00000039191
GO:0005547	phosphatidylinositol-3,4,5-trisphosphate binding	molecular_function	0.21355	1	1	158	32	20790	ENSMUSG00000022272
GO:0016601	Rac protein signal transduction	biological_process	0.21355	1	1	158	32	20790	ENSMUSG00000030265
GO:0030660	Golgi-associated vesicle membrane	cellular_component	0.21355	1	1	158	32	20790	ENSMUSG00000030530
GO:0031062	positive regulation of histone methylation	biological_process	0.21355	1	1	158	32	20790	ENSMUSG00000020063
GO:0031648	protein destabilization	biological_process	0.21355	1	1	158	32	20790	ENSMUSG00000020063
GO:0032467	positive regulation of cytokinesis	biological_process	0.21355	1	1	158	32	20790	ENSMUSG00000045038
GO:0060071	Wnt signaling pathway, planar cell polarity pathway	biological_process	0.21355	1	1	158	32	20790	ENSMUSG00000029071
GO:0060441	epithelial tube branching involved in lung morphogenesis	biological_process	0.21355	1	1	158	32	20790	ENSMUSG00000030265
GO:0061001	regulation of dendritic spine morphogenesis	biological_process	0.21355	1	1	158	32	20790	ENSMUSG00000028613
GO:0090342	regulation of cell aging	biological_process	0.21355	1	1	158	32	20790	ENSMUSG00000020063
GO:1900408	negative regulation of cellular response to oxidative stress	biological_process	0.21355	1	1	158	32	20790	ENSMUSG00000020063
GO:1902883	negative regulation of response to oxidative stress	biological_process	0.21355	1	1	158	32	20790	ENSMUSG00000020063
GO:0051247	positive regulation of protein metabolic process	biological_process	0.21398	1	13	158	1355	20790	ENSMUSG00000030265,ENSMUSG00000026626,ENSMUSG00000025060,ENSMUSG00000045038,ENSMUSG00000029071,ENSMUSG00000063239,ENSMUSG00000020063,ENSMUSG00000049577,ENSMUSG00000014470,ENSMUSG00000028613,ENSMUSG00000002365,ENSMUSG00000037331,ENSMUSG00000028289
GO:0010562	positive regulation of phosphorus metabolic process	biological_process	0.21492	1	10	158	999	20790	ENSMUSG00000020063,ENSMUSG00000028289,ENSMUSG00000028613,ENSMUSG00000002365,ENSMUSG00000025060,ENSMUSG00000030265,ENSMUSG00000026626,ENSMUSG00000029071,ENSMUSG00000063239,ENSMUSG00000045038
GO:0045937	positive regulation of phosphate metabolic process	biological_process	0.21492	1	10	158	999	20790	ENSMUSG00000045038,ENSMUSG00000063239,ENSMUSG00000029071,ENSMUSG00000025060,ENSMUSG00000026626,ENSMUSG00000030265,ENSMUSG00000028289,ENSMUSG00000002365,ENSMUSG00000028613,ENSMUSG00000020063
GO:0008585	female gonad development	biological_process	0.21512	1	2	158	116	20790	ENSMUSG00000006307,ENSMUSG00000020063
GO:0061041	regulation of wound healing	biological_process	0.21512	1	2	158	116	20790	ENSMUSG00000019790,ENSMUSG00000045038
GO:0015267	channel activity	molecular_function	0.21718	1	5	158	428	20790	ENSMUSG00000015968,ENSMUSG00000053395,ENSMUSG00000001986,ENSMUSG00000002771,ENSMUSG00000034656
GO:0022803	passive transmembrane transporter activity	molecular_function	0.21718	1	5	158	428	20790	ENSMUSG00000053395,ENSMUSG00000015968,ENSMUSG00000034656,ENSMUSG00000002771,ENSMUSG00000001986
GO:0042981	regulation of apoptotic process	biological_process	0.21768	1	13	158	1360	20790	ENSMUSG00000038193,ENSMUSG00000025060,ENSMUSG00000030265,ENSMUSG00000023830,ENSMUSG00000028289,ENSMUSG00000044340,ENSMUSG00000048349,ENSMUSG00000028124,ENSMUSG00000022136,ENSMUSG00000001131,ENSMUSG00000034656,ENSMUSG00000016458,ENSMUSG00000020063
GO:1903707	negative regulation of hemopoiesis	biological_process	0.21786	1	2	158	117	20790	ENSMUSG00000026497,ENSMUSG00000049577
GO:0022414	reproductive process	biological_process	0.21843	1	13	158	1361	20790	ENSMUSG00000038932,ENSMUSG00000006307,ENSMUSG00000030551,ENSMUSG00000039191,ENSMUSG00000092035,ENSMUSG00000031987,ENSMUSG00000022656,ENSMUSG00000001131,ENSMUSG00000021758,ENSMUSG00000035696,ENSMUSG00000020063,ENSMUSG00000016458,ENSMUSG00000023830
GO:0001782	B cell homeostasis	biological_process	0.21943	1	1	158	33	20790	ENSMUSG00000034801
GO:0001893	maternal placenta development	biological_process	0.21943	1	1	158	33	20790	ENSMUSG00000030551
GO:0001937	negative regulation of endothelial cell proliferation	biological_process	0.21943	1	1	158	33	20790	ENSMUSG00000030551
GO:0004693	cyclin-dependent protein serine/threonine kinase activity	molecular_function	0.21943	1	1	158	33	20790	ENSMUSG00000041297
GO:0005720	nuclear heterochromatin	cellular_component	0.21943	1	1	158	33	20790	ENSMUSG00000020063
GO:0007271	synaptic transmission, cholinergic	biological_process	0.21943	1	1	158	33	20790	ENSMUSG00000034656
GO:0021799	cerebral cortex radially oriented cell migration	biological_process	0.21943	1	1	158	33	20790	ENSMUSG00000028613
GO:0030513	positive regulation of BMP signaling pathway	biological_process	0.21943	1	1	158	33	20790	ENSMUSG00000039191
GO:0030545	receptor regulator activity	molecular_function	0.21943	1	1	158	33	20790	ENSMUSG00000045038
GO:0032350	regulation of hormone metabolic process	biological_process	0.21943	1	1	158	33	20790	ENSMUSG00000034656
GO:0034694	response to prostaglandin	biological_process	0.21943	1	1	158	33	20790	ENSMUSG00000045038
GO:0046460	neutral lipid biosynthetic process	biological_process	0.21943	1	1	158	33	20790	ENSMUSG00000024052
GO:0046463	acylglycerol biosynthetic process	biological_process	0.21943	1	1	158	33	20790	ENSMUSG00000024052
GO:0048009	insulin-like growth factor receptor signaling pathway	biological_process	0.21943	1	1	158	33	20790	ENSMUSG00000020176
GO:0048665	neuron fate specification	biological_process	0.21943	1	1	158	33	20790	ENSMUSG00000048349
GO:0050775	positive regulation of dendrite morphogenesis	biological_process	0.21943	1	1	158	33	20790	ENSMUSG00000028613
GO:0051385	response to mineralocorticoid	biological_process	0.21943	1	1	158	33	20790	ENSMUSG00000030265
GO:0055083	monovalent inorganic anion homeostasis	biological_process	0.21943	1	1	158	33	20790	ENSMUSG00000034656
GO:0060043	regulation of cardiac muscle cell proliferation	biological_process	0.21943	1	1	158	33	20790	ENSMUSG00000039191
GO:0060487	lung epithelial cell differentiation	biological_process	0.21943	1	1	158	33	20790	ENSMUSG00000039191
GO:0086009	membrane repolarization	biological_process	0.21943	1	1	158	33	20790	ENSMUSG00000015968
GO:0090175	regulation of establishment of planar polarity	biological_process	0.21943	1	1	158	33	20790	ENSMUSG00000029071
GO:0097472	cyclin-dependent protein kinase activity	molecular_function	0.21943	1	1	158	33	20790	ENSMUSG00000041297
GO:1900077	negative regulation of cellular response to insulin stimulus	biological_process	0.21943	1	1	158	33	20790	ENSMUSG00000020176
GO:1902229	regulation of intrinsic apoptotic signaling pathway in response to DNA damage	biological_process	0.21943	1	1	158	33	20790	ENSMUSG00000020063
GO:2000677	regulation of transcription regulatory region DNA binding	biological_process	0.21943	1	1	158	33	20790	ENSMUSG00000038193
GO:0018108	peptidyl-tyrosine phosphorylation	biological_process	0.21965	1	4	158	321	20790	ENSMUSG00000028289,ENSMUSG00000028613,ENSMUSG00000045038,ENSMUSG00000074305
GO:0000003	reproduction	biological_process	0.21992	1	13	158	1363	20790	ENSMUSG00000039191,ENSMUSG00000092035,ENSMUSG00000038932,ENSMUSG00000006307,ENSMUSG00000030551,ENSMUSG00000022656,ENSMUSG00000031987,ENSMUSG00000020063,ENSMUSG00000016458,ENSMUSG00000021758,ENSMUSG00000001131,ENSMUSG00000035696,ENSMUSG00000023830
GO:0031401	positive regulation of protein modification process	biological_process	0.22098	1	10	158	1006	20790	ENSMUSG00000045038,ENSMUSG00000063239,ENSMUSG00000029071,ENSMUSG00000030265,ENSMUSG00000026626,ENSMUSG00000025060,ENSMUSG00000028613,ENSMUSG00000002365,ENSMUSG00000028289,ENSMUSG00000020063
GO:0046777	protein autophosphorylation	biological_process	0.22141	1	3	158	217	20790	ENSMUSG00000028289,ENSMUSG00000025060,ENSMUSG00000074305
GO:0035556	intracellular signal transduction	biological_process	0.22273	1	20	158	2224	20790	ENSMUSG00000030265,ENSMUSG00000049327,ENSMUSG00000026426,ENSMUSG00000042594,ENSMUSG00000025060,ENSMUSG00000021536,ENSMUSG00000020063,ENSMUSG00000038546,ENSMUSG00000021285,ENSMUSG00000037331,ENSMUSG00000028289,ENSMUSG00000034801,ENSMUSG00000021279,ENSMUSG00000045038,ENSMUSG00000063239,ENSMUSG00000037887,ENSMUSG00000029071,ENSMUSG00000033510,ENSMUSG00000025658,ENSMUSG00000044340
GO:0018212	peptidyl-tyrosine modification	biological_process	0.2228	1	4	158	323	20790	ENSMUSG00000074305,ENSMUSG00000028289,ENSMUSG00000045038,ENSMUSG00000028613
GO:0009791	post-embryonic development	biological_process	0.22335	1	2	158	119	20790	ENSMUSG00000040943,ENSMUSG00000023830
GO:0010092	specification of organ identity	biological_process	0.22528	1	1	158	34	20790	ENSMUSG00000039191
GO:0014072	response to isoquinoline alkaloid	biological_process	0.22528	1	1	158	34	20790	ENSMUSG00000045038
GO:0030851	granulocyte differentiation	biological_process	0.22528	1	1	158	34	20790	ENSMUSG00000049577
GO:0032885	regulation of polysaccharide biosynthetic process	biological_process	0.22528	1	1	158	34	20790	ENSMUSG00000020176
GO:0033144	negative regulation of intracellular steroid hormone receptor signaling pathway	biological_process	0.22528	1	1	158	34	20790	ENSMUSG00000020063
GO:0043278	response to morphine	biological_process	0.22528	1	1	158	34	20790	ENSMUSG00000045038
GO:0044390	ubiquitin-like protein conjugating enzyme binding	molecular_function	0.22528	1	1	158	34	20790	ENSMUSG00000014470
GO:0046579	positive regulation of Ras protein signal transduction	biological_process	0.22528	1	1	158	34	20790	ENSMUSG00000030265
GO:0060479	lung cell differentiation	biological_process	0.22528	1	1	158	34	20790	ENSMUSG00000039191
GO:0070741	response to interleukin-6	biological_process	0.22528	1	1	158	34	20790	ENSMUSG00000029275
GO:0086001	cardiac muscle cell action potential	biological_process	0.22528	1	1	158	34	20790	ENSMUSG00000015968
GO:1901068	guanosine-containing compound metabolic process	biological_process	0.22528	1	1	158	34	20790	ENSMUSG00000038388
GO:2000273	positive regulation of receptor activity	biological_process	0.22528	1	1	158	34	20790	ENSMUSG00000045038
GO:0010977	negative regulation of neuron projection development	biological_process	0.2261	1	2	158	120	20790	ENSMUSG00000028289,ENSMUSG00000029275
GO:0031056	regulation of histone modification	biological_process	0.2261	1	2	158	120	20790	ENSMUSG00000020063,ENSMUSG00000006307
GO:0045814	negative regulation of gene expression, epigenetic	biological_process	0.2261	1	2	158	120	20790	ENSMUSG00000039741,ENSMUSG00000020063
GO:0080135	regulation of cellular response to stress	biological_process	0.22635	1	6	158	547	20790	ENSMUSG00000095440,ENSMUSG00000044340,ENSMUSG00000037331,ENSMUSG00000020063,ENSMUSG00000049327,ENSMUSG00000022136
GO:0043067	regulation of programmed cell death	biological_process	0.2282	1	13	158	1374	20790	ENSMUSG00000044340,ENSMUSG00000023830,ENSMUSG00000028289,ENSMUSG00000028124,ENSMUSG00000048349,ENSMUSG00000001131,ENSMUSG00000034656,ENSMUSG00000022136,ENSMUSG00000020063,ENSMUSG00000016458,ENSMUSG00000038193,ENSMUSG00000025060,ENSMUSG00000030265
GO:0061024	membrane organization	biological_process	0.2284	1	8	158	779	20790	ENSMUSG00000033083,ENSMUSG00000031441,ENSMUSG00000002365,ENSMUSG00000034656,ENSMUSG00000029071,ENSMUSG00000026626,ENSMUSG00000040711,ENSMUSG00000041685
GO:0007416	synapse assembly	biological_process	0.22885	1	2	158	121	20790	ENSMUSG00000028289,ENSMUSG00000034656
GO:0042383	sarcolemma	cellular_component	0.22885	1	2	158	121	20790	ENSMUSG00000004631,ENSMUSG00000048920
GO:0046545	development of primary female sexual characteristics	biological_process	0.22885	1	2	158	121	20790	ENSMUSG00000020063,ENSMUSG00000006307
GO:0050773	regulation of dendrite development	biological_process	0.22885	1	2	158	121	20790	ENSMUSG00000052135,ENSMUSG00000028613
GO:1903828	negative regulation of cellular protein localization	biological_process	0.22885	1	2	158	121	20790	ENSMUSG00000078794,ENSMUSG00000026626
GO:0044464	cell part	cellular_component	0.23027	1	126	158	16235	20790	ENSMUSG00000026497,ENSMUSG00000049230,ENSMUSG00000031169,ENSMUSG00000053141,ENSMUSG00000037331,ENSMUSG00000049327,ENSMUSG00000030265,ENSMUSG00000015968,ENSMUSG00000041297,ENSMUSG00000039481,ENSMUSG00000022136,ENSMUSG00000079560,ENSMUSG00000035226,ENSMUSG00000070990,ENSMUSG00000030084,ENSMUSG00000038400,ENSMUSG00000023830,ENSMUSG00000058446,ENSMUSG00000059213,ENSMUSG00000052135,ENSMUSG00000028977,…
GO:0032270	positive regulation of cellular protein metabolic process	biological_process	0.23031	1	12	158	1256	20790	ENSMUSG00000028613,ENSMUSG00000002365,ENSMUSG00000028289,ENSMUSG00000037331,ENSMUSG00000020063,ENSMUSG00000014470,ENSMUSG00000063239,ENSMUSG00000029071,ENSMUSG00000045038,ENSMUSG00000030265,ENSMUSG00000026626,ENSMUSG00000025060
GO:0019953	sexual reproduction	biological_process	0.23042	1	8	158	781	20790	ENSMUSG00000023830,ENSMUSG00000021758,ENSMUSG00000016458,ENSMUSG00000020063,ENSMUSG00000022656,ENSMUSG00000030551,ENSMUSG00000038932,ENSMUSG00000006307
GO:0023056	positive regulation of signaling	biological_process	0.23048	1	13	158	1377	20790	ENSMUSG00000029275,ENSMUSG00000020176,ENSMUSG00000030530,ENSMUSG00000020063,ENSMUSG00000038193,ENSMUSG00000029071,ENSMUSG00000063239,ENSMUSG00000041794,ENSMUSG00000045038,ENSMUSG00000042594,ENSMUSG00000039191,ENSMUSG00000030265,ENSMUSG00000034801
GO:0070482	response to oxygen levels	biological_process	0.23074	1	4	158	328	20790	ENSMUSG00000045038,ENSMUSG00000031987,ENSMUSG00000039191,ENSMUSG00000020063
GO:0000791	euchromatin	cellular_component	0.23107	1	1	158	35	20790	ENSMUSG00000020063
GO:0003254	regulation of membrane depolarization	biological_process	0.23107	1	1	158	35	20790	ENSMUSG00000028124
GO:0004180	carboxypeptidase activity	molecular_function	0.23107	1	1	158	35	20790	ENSMUSG00000020841
GO:0005158	insulin receptor binding	molecular_function	0.23107	1	1	158	35	20790	ENSMUSG00000020176
GO:0006195	purine nucleotide catabolic process	biological_process	0.23107	1	1	158	35	20790	ENSMUSG00000030671
GO:0008206	bile acid metabolic process	biological_process	0.23107	1	1	158	35	20790	ENSMUSG00000020063
GO:0009112	nucleobase metabolic process	biological_process	0.23107	1	1	158	35	20790	ENSMUSG00000040943
GO:0009925	basal plasma membrane	cellular_component	0.23107	1	1	158	35	20790	ENSMUSG00000027340
GO:0015144	carbohydrate transmembrane transporter activity	molecular_function	0.23107	1	1	158	35	20790	ENSMUSG00000027340
GO:0021522	spinal cord motor neuron differentiation	biological_process	0.23107	1	1	158	35	20790	ENSMUSG00000034656
GO:0031952	regulation of protein autophosphorylation	biological_process	0.23107	1	1	158	35	20790	ENSMUSG00000028289
GO:0032371	regulation of sterol transport	biological_process	0.23107	1	1	158	35	20790	ENSMUSG00000020063
GO:0032374	regulation of cholesterol transport	biological_process	0.23107	1	1	158	35	20790	ENSMUSG00000020063
GO:0034698	response to gonadotropin	biological_process	0.23107	1	1	158	35	20790	ENSMUSG00000016458
GO:0048265	response to pain	biological_process	0.23107	1	1	158	35	20790	ENSMUSG00000034656
GO:0048730	epidermis morphogenesis	biological_process	0.23107	1	1	158	35	20790	ENSMUSG00000070990
GO:0048841	regulation of axon extension involved in axon guidance	biological_process	0.23107	1	1	158	35	20790	ENSMUSG00000030084
GO:1901476	carbohydrate transporter activity	molecular_function	0.23107	1	1	158	35	20790	ENSMUSG00000027340
GO:2000779	regulation of double-strand break repair	biological_process	0.23107	1	1	158	35	20790	ENSMUSG00000095440
GO:0030178	negative regulation of Wnt signaling pathway	biological_process	0.23161	1	2	158	122	20790	ENSMUSG00000020176,ENSMUSG00000078794
GO:0016337	single organismal cell-cell adhesion	biological_process	0.23161	1	7	158	666	20790	ENSMUSG00000034801,ENSMUSG00000033152,ENSMUSG00000027474,ENSMUSG00000022272,ENSMUSG00000022656,ENSMUSG00000061080,ENSMUSG00000028289
GO:0008092	cytoskeletal protein binding	molecular_function	0.23244	1	8	158	783	20790	ENSMUSG00000000915,ENSMUSG00000053141,ENSMUSG00000022272,ENSMUSG00000037217,ENSMUSG00000028613,ENSMUSG00000015968,ENSMUSG00000045038,ENSMUSG00000041794
GO:0060548	negative regulation of cell death	biological_process	0.23387	1	9	158	902	20790	ENSMUSG00000038193,ENSMUSG00000030265,ENSMUSG00000028124,ENSMUSG00000048349,ENSMUSG00000020063,ENSMUSG00000016458,ENSMUSG00000001131,ENSMUSG00000034656,ENSMUSG00000022136
GO:0000049	tRNA binding	molecular_function	0.23683	1	1	158	36	20790	ENSMUSG00000049482
GO:0001102	RNA polymerase II activating transcription factor binding	molecular_function	0.23683	1	1	158	36	20790	ENSMUSG00000049577
GO:0016776	phosphotransferase activity, phosphate group as acceptor	molecular_function	0.23683	1	1	158	36	20790	ENSMUSG00000038388
GO:0019213	deacetylase activity	molecular_function	0.23683	1	1	158	36	20790	ENSMUSG00000020063
GO:0046622	positive regulation of organ growth	biological_process	0.23683	1	1	158	36	20790	ENSMUSG00000039191
GO:0061647	histone H3-K9 modification	biological_process	0.23683	1	1	158	36	20790	ENSMUSG00000020063
GO:0071825	protein-lipid complex subunit organization	biological_process	0.23683	1	1	158	36	20790	ENSMUSG00000002365
GO:0009855	determination of bilateral symmetry	biological_process	0.23712	1	2	158	124	20790	ENSMUSG00000039191,ENSMUSG00000038193
GO:0042698	ovulation cycle	biological_process	0.23712	1	2	158	124	20790	ENSMUSG00000020063,ENSMUSG00000006307
GO:0051099	positive regulation of binding	biological_process	0.23712	1	2	158	124	20790	ENSMUSG00000031751,ENSMUSG00000038193
GO:0010976	positive regulation of neuron projection development	biological_process	0.23715	1	3	158	225	20790	ENSMUSG00000028613,ENSMUSG00000029071,ENSMUSG00000052135
GO:1901615	organic hydroxy compound metabolic process	biological_process	0.23897	1	5	158	444	20790	ENSMUSG00000068154,ENSMUSG00000020063,ENSMUSG00000038193,ENSMUSG00000029275,ENSMUSG00000070990
GO:0032868	response to insulin	biological_process	0.23913	1	3	158	226	20790	ENSMUSG00000033083,ENSMUSG00000020176,ENSMUSG00000020063
GO:0009799	specification of symmetry	biological_process	0.23988	1	2	158	125	20790	ENSMUSG00000038193,ENSMUSG00000039191
GO:0035051	cardiocyte differentiation	biological_process	0.23988	1	2	158	125	20790	ENSMUSG00000039191,ENSMUSG00000038193
GO:0071333	cellular response to glucose stimulus	biological_process	0.23988	1	2	158	125	20790	ENSMUSG00000045038,ENSMUSG00000056553
GO:0002064	epithelial cell development	biological_process	0.24112	1	3	158	227	20790	ENSMUSG00000016458,ENSMUSG00000045991,ENSMUSG00000068154
GO:0001655	urogenital system development	biological_process	0.24196	1	4	158	335	20790	ENSMUSG00000028289,ENSMUSG00000040943,ENSMUSG00000062563,ENSMUSG00000016458
GO:0030099	myeloid cell differentiation	biological_process	0.24196	1	4	158	335	20790	ENSMUSG00000049577,ENSMUSG00000040943,ENSMUSG00000039191,ENSMUSG00000029275
GO:0002066	columnar/cuboidal epithelial cell development	biological_process	0.24254	1	1	158	37	20790	ENSMUSG00000068154
GO:0010596	negative regulation of endothelial cell migration	biological_process	0.24254	1	1	158	37	20790	ENSMUSG00000030551
GO:0031057	negative regulation of histone modification	biological_process	0.24254	1	1	158	37	20790	ENSMUSG00000020063
GO:0045646	regulation of erythrocyte differentiation	biological_process	0.24254	1	1	158	37	20790	ENSMUSG00000049577
GO:0045747	positive regulation of Notch signaling pathway	biological_process	0.24254	1	1	158	37	20790	ENSMUSG00000039191
GO:0051930	regulation of sensory perception of pain	biological_process	0.24254	1	1	158	37	20790	ENSMUSG00000002771
GO:0051931	regulation of sensory perception	biological_process	0.24254	1	1	158	37	20790	ENSMUSG00000002771
GO:0097028	dendritic cell differentiation	biological_process	0.24254	1	1	158	37	20790	ENSMUSG00000039191
GO:1903573	negative regulation of response to endoplasmic reticulum stress	biological_process	0.24254	1	1	158	37	20790	ENSMUSG00000022136
GO:0001076	transcription factor activity, RNA polymerase II transcription factor binding	molecular_function	0.24264	1	2	158	126	20790	ENSMUSG00000062563,ENSMUSG00000026497
GO:0071331	cellular response to hexose stimulus	biological_process	0.24264	1	2	158	126	20790	ENSMUSG00000056553,ENSMUSG00000045038
GO:0003824	catalytic activity	molecular_function	0.24356	1	47	158	5707	20790	ENSMUSG00000030530,ENSMUSG00000046844,ENSMUSG00000033510,ENSMUSG00000014470,ENSMUSG00000095440,ENSMUSG00000063605,ENSMUSG00000031441,ENSMUSG00000044340,ENSMUSG00000006307,ENSMUSG00000049482,ENSMUSG00000045038,ENSMUSG00000021279,ENSMUSG00000024052,ENSMUSG00000089704,ENSMUSG00000037887,ENSMUSG00000020063,ENSMUSG00000056553,ENSMUSG00000048920,ENSMUSG00000078591,ENSMUSG00000028124,ENSMUSG00000038388,…
GO:0090087	regulation of peptide transport	biological_process	0.2451	1	3	158	229	20790	ENSMUSG00000045038,ENSMUSG00000041794,ENSMUSG00000030671
GO:0043254	regulation of protein complex assembly	biological_process	0.24519	1	4	158	337	20790	ENSMUSG00000068154,ENSMUSG00000045038,ENSMUSG00000002365,ENSMUSG00000038400
GO:0031674	I band	cellular_component	0.2454	1	2	158	127	20790	ENSMUSG00000015968,ENSMUSG00000026626
GO:0007049	cell cycle	biological_process	0.24671	1	13	158	1398	20790	ENSMUSG00000038990,ENSMUSG00000021758,ENSMUSG00000020063,ENSMUSG00000048349,ENSMUSG00000021285,ENSMUSG00000002365,ENSMUSG00000040943,ENSMUSG00000026426,ENSMUSG00000030551,ENSMUSG00000025060,ENSMUSG00000068154,ENSMUSG00000041297,ENSMUSG00000045038
GO:0016604	nuclear body	cellular_component	0.24681	1	4	158	338	20790	ENSMUSG00000029275,ENSMUSG00000041297,ENSMUSG00000016458,ENSMUSG00000020063
GO:0007249	I-kappaB kinase/NF-kappaB signaling	biological_process	0.24709	1	3	158	230	20790	ENSMUSG00000045038,ENSMUSG00000033510,ENSMUSG00000020063
GO:0046890	regulation of lipid biosynthetic process	biological_process	0.24817	1	2	158	128	20790	ENSMUSG00000029275,ENSMUSG00000020063
GO:0071326	cellular response to monosaccharide stimulus	biological_process	0.24817	1	2	158	128	20790	ENSMUSG00000045038,ENSMUSG00000056553
GO:0002762	negative regulation of myeloid leukocyte differentiation	biological_process	0.24821	1	1	158	38	20790	ENSMUSG00000049577
GO:0003170	heart valve development	biological_process	0.24821	1	1	158	38	20790	ENSMUSG00000049577
GO:0007435	salivary gland morphogenesis	biological_process	0.24821	1	1	158	38	20790	ENSMUSG00000030084
GO:0031128	developmental induction	biological_process	0.24821	1	1	158	38	20790	ENSMUSG00000039191
GO:0061098	positive regulation of protein tyrosine kinase activity	biological_process	0.24821	1	1	158	38	20790	ENSMUSG00000028613
GO:0061640	cytoskeleton-dependent cytokinesis	biological_process	0.24821	1	1	158	38	20790	ENSMUSG00000002365
GO:1902667	regulation of axon guidance	biological_process	0.24821	1	1	158	38	20790	ENSMUSG00000030084
GO:0008134	transcription factor binding	molecular_function	0.24837	1	6	158	565	20790	ENSMUSG00000038193,ENSMUSG00000021285,ENSMUSG00000049577,ENSMUSG00000026497,ENSMUSG00000020063,ENSMUSG00000039191
GO:0022407	regulation of cell-cell adhesion	biological_process	0.25006	1	4	158	340	20790	ENSMUSG00000028289,ENSMUSG00000022272,ENSMUSG00000034801,ENSMUSG00000027474
GO:0048511	rhythmic process	biological_process	0.25006	1	4	158	340	20790	ENSMUSG00000062115,ENSMUSG00000044340,ENSMUSG00000020063,ENSMUSG00000006307
GO:0031988	membrane-bounded vesicle	cellular_component	0.25007	1	28	158	3278	20790	ENSMUSG00000041794,ENSMUSG00000020841,ENSMUSG00000041685,ENSMUSG00000025060,ENSMUSG00000026426,ENSMUSG00000002365,ENSMUSG00000037217,ENSMUSG00000000915,ENSMUSG00000038388,ENSMUSG00000040990,ENSMUSG00000001131,ENSMUSG00000092329,ENSMUSG00000056553,ENSMUSG00000029071,ENSMUSG00000089704,ENSMUSG00000021279,ENSMUSG00000024222,ENSMUSG00000058446,ENSMUSG00000049807,ENSMUSG00000025658,ENSMUSG00000030084,…
GO:0005623	cell	cellular_component	0.25047	1	126	158	16284	20790	ENSMUSG00000061080,ENSMUSG00000002365,ENSMUSG00000028124,ENSMUSG00000000915,ENSMUSG00000028289,ENSMUSG00000020063,ENSMUSG00000090877,ENSMUSG00000048920,ENSMUSG00000056553,ENSMUSG00000041794,ENSMUSG00000034413,ENSMUSG00000031751,ENSMUSG00000021536,ENSMUSG00000038193,ENSMUSG00000039191,ENSMUSG00000025103,ENSMUSG00000030671,ENSMUSG00000074305,ENSMUSG00000062115,ENSMUSG00000028613,ENSMUSG00000031441,…
GO:0031256	leading edge membrane	cellular_component	0.25093	1	2	158	129	20790	ENSMUSG00000059213,ENSMUSG00000004631
GO:0042471	ear morphogenesis	biological_process	0.25093	1	2	158	129	20790	ENSMUSG00000029071,ENSMUSG00000029275
GO:0005737	cytoplasm	cellular_component	0.25128	1	78	158	9802	20790	ENSMUSG00000029071,ENSMUSG00000089704,ENSMUSG00000037887,ENSMUSG00000092035,ENSMUSG00000031441,ENSMUSG00000062115,ENSMUSG00000039809,ENSMUSG00000020128,ENSMUSG00000030530,ENSMUSG00000016458,ENSMUSG00000004631,ENSMUSG00000031751,ENSMUSG00000034413,ENSMUSG00000041794,ENSMUSG00000021536,ENSMUSG00000039191,ENSMUSG00000074305,ENSMUSG00000025103,ENSMUSG00000028124,ENSMUSG00000002365,ENSMUSG00000000915,…
GO:0031982	vesicle	cellular_component	0.25365	1	29	158	3412	20790	ENSMUSG00000033083,ENSMUSG00000030084,ENSMUSG00000023830,ENSMUSG00000025658,ENSMUSG00000049807,ENSMUSG00000022136,ENSMUSG00000019790,ENSMUSG00000020128,ENSMUSG00000062563,ENSMUSG00000030530,ENSMUSG00000024222,ENSMUSG00000021279,ENSMUSG00000089704,ENSMUSG00000063239,ENSMUSG00000029071,ENSMUSG00000058446,ENSMUSG00000038388,ENSMUSG00000000915,ENSMUSG00000002365,ENSMUSG00000037217,ENSMUSG00000092329,…
GO:0008757	S-adenosylmethionine-dependent methyltransferase activity	molecular_function	0.2537	1	2	158	130	20790	ENSMUSG00000049327,ENSMUSG00000006307
[truncated: 1,511 more rows]
